# Supplementary material for: Ferrielectricity controlled widely-tunable magnetoelectric coupling in van der Waals multiferroics
Source: Nat Commun. 2024 Apr 8;15:3029. doi: 10.1038/s41467-024-47373-7 (PMC11001967; doi:10.1038/s41467-024-47373-7)
Supplement: Supplementary file 3 — Source Data [file 41467_2024_47373_MOESM3_ESM.xlsx]

## Sheet: Fig.1f
T (K)	BL Normalized G	T (K)	7L Normalized G		T (K)	dG/dT	T (K)	dG/dT
10	0	9.96504	0.11975		10	0.02141	9.96504	-0.00644
10.01	0.000213024	10.0578	0.08423		10.01	0.02141	10.0578	-0.00644
10.02	0.000404746	10.1505	0.05455		10.02	0.02141	10.1505	-0.00644
10.03	0.000596468	10.2432	0.05041		10.03	0.02141	10.2432	-0.00644
10.04	0.000809492	10.3359	0.04438		10.04	0.02141	10.3359	-0.00644
10.05	0.00102	10.4286	0.05129		10.05	0.02141	10.4286	-0.00644
10.06	0.00121	10.5213	0.06383		10.06	0.02141	10.5213	-0.00644
10.07	0.00143	10.614	0.06105		10.07	0.02141	10.614	-0.00644
10.08	0.00162	10.7067	0.05796		10.08	0.02141	10.7067	-0.00644
10.09	0.00183	10.7994	0.03474		10.09	0.02141	10.7994	-0.00644
10.1	0.00205	10.8921	0.01945		10.1	0.02141	10.8921	-0.00644
10.11	0.00224	10.9848	0.05776		10.11	0.02141	10.9848	-0.00644
10.12	0.00245	11.0776	0.03166		10.12	0.02141	11.0776	-0.00644
10.13	0.00266	11.1703	0.02266		10.13	0.02141	11.1703	-0.00644
10.14	0.00285	11.263	0.01334		10.14	0.02141	11.263	-0.00644
10.15	0.00307	11.3557	0.01733		10.15	0.02141	11.3557	-0.00644
10.16	0.00328	11.4484	0.05601		10.16	0.02141	11.4484	-0.00644
10.17	0.00347	11.5411	0.03565		10.17	0.02141	11.5411	-0.00644
10.18	0.00369	11.6338	0.04919		10.18	0.02141	11.6338	-0.00644
10.19	0.0039	11.7265	0.06268		10.19	0.02141	11.7265	-0.00644
10.2	0.00409	11.8192	0.06023		10.2	0.02141	11.8192	-0.00644
10.21	0.0043	11.9119	0.03304		10.21	0.02141	11.9119	-0.00644
10.22	0.00452	12.0047	0.04856		10.22	0.02141	12.0047	-0.00644
10.23	0.00471	12.0974	0.03339		10.23	0.02141	12.0974	-0.00644
10.24	0.00492	12.1901	0.01538		10.24	0.02141	12.1901	-0.00644
10.25	0.00511	12.2828	0.04825		10.25	0.02141	12.2828	-0.00644
10.26	0.00533	12.3755	0.00733		10.26	0.02141	12.3755	-0.00474
10.27	0.00554	12.4682	0.04724		10.27	0.02141	12.4682	-0.00414
10.28	0.00573	12.5609	0.04938		10.28	0.02141	12.5609	-0.0039
10.29	0.00594	12.6536	0.03925		10.29	0.02141	12.6536	-0.00376
10.3	0.00616	12.7463	0.03931		10.3	0.02141	12.7463	-0.00392
10.31	0.00637	12.8391	0.03096		10.31	0.02141	12.8391	-0.00316
10.32	0.00656	12.9318	0.02231		10.32	0.02141	12.9318	-0.00231
10.33	0.00677	13.0245	0.01834		10.33	0.02141	13.0245	-0.00135
10.34	0.00699	13.1172	0.05179		10.34	0.02141	13.1172	-0.000861693
10.35	0.00718	13.2099	0.03365		10.35	0.02141	13.2099	-0.000765934
10.36	0.00743	13.3026	0.03649		10.36	0.02141	13.3026	-0.00137
10.37	0.00786	13.3953	0.02295		10.37	0.02141	13.3953	-0.000112134
10.38	0.00807	13.488	0.01787		10.38	0.02141	13.488	-2.95556e-05
10.39	0.00827	13.5807	0.01852		10.39	0.02141	13.5807	-0.00102
10.4	0.00848	13.6735	0.062		10.4	0.02141	13.6735	-0.00128
10.41	0.00869	13.7662	0.02155		10.41	0.02141	13.7662	-0.000993417
10.42	0.00888	13.8589	0.05613		10.42	0.02141	13.8589	-0.000864224
10.43	0.0091	13.9516	0.06163		10.43	0.02141	13.9516	-0.00142
10.44	0.00933	14.0443	0.06869		10.44	0.02141	14.0443	-0.0013
10.45	0.00961	14.137	0.02972		10.45	0.02141	14.137	-0.000647129
10.46	0.00982	14.2297	0		10.46	0.02141	14.2297	0.000432464
10.47	0.01001	14.3224	0.01431		10.47	0.02141	14.3224	0.000430314
10.48	0.01023	14.4151	0.02832		10.48	0.02141	14.4151	0.000648877
10.49	0.01044	14.5078	0.03195		10.49	0.02141	14.5078	0.000373915
10.5	0.01065	14.6006	0.03351		10.5	0.02141	14.6006	-0.000819439
10.51	0.01084	14.6933	0.02754		10.51	0.02141	14.6933	-0.000510401
10.52	0.01106	14.786	0.0164		10.52	0.02141	14.786	-0.00178
10.53	0.01127	14.8787	0.02919		10.53	0.02141	14.8787	-0.00186
10.54	0.01148	14.9714	0.02875		10.54	0.02141	14.9714	-0.00151
10.55	0.01167	15.0641	0.02188		10.55	0.02141	15.0641	-0.00148
10.56	0.01189	15.1568	0.0516		10.56	0.02141	15.1568	-0.00143
10.57	0.01208	15.2495	0.04207		10.57	0.02141	15.2495	-0.000872181
10.58	0.01229	15.3422	0.04835		10.58	0.02141	15.3422	-0.000801416
10.59	0.01257	15.435	0.03211		10.59	0.02141	15.435	-0.000747127
10.6	0.01285	15.5277	0.03901		10.6	0.02141	15.5277	2.92944e-05
10.61	0.01304	15.6204	0.0262		10.61	0.02141	15.6204	0.000437527
10.62	0.01325	15.7131	0.06333		10.62	0.02141	15.7131	0.000506001
10.63	0.01344	15.8058	0.04234		10.63	0.02141	15.8058	0.00022678
10.64	0.01365	15.8985	0.00823		10.64	0.02141	15.8985	-0.000142634
10.65	0.01387	15.9912	0.04728		10.65	0.02141	15.9912	0.000328708
10.66	0.01406	16.0839	0.06665		10.66	0.02141	16.0839	0.002
10.67	0.01427	16.1766	0.02211		10.67	0.02141	16.1766	0.00204
10.68	0.01449	16.2693	0.01385		10.68	0.02141	16.2693	0.00258
10.69	0.01476	16.362	0.02651		10.69	0.02141	16.362	0.0033
10.7	0.01495	16.4548	0.03357		10.7	0.02141	16.4548	0.0042
10.71	0.01517	16.5475	0.05236		10.71	0.02141	16.5475	0.00462
10.72	0.01538	16.6402	0.036		10.72	0.02141	16.6402	0.00363
10.73	0.01559	16.7329	0.02902		10.73	0.02141	16.7329	0.0034
10.74	0.01581	16.8256	0.02379		10.74	0.02141	16.8256	0.00421
10.75	0.01602	16.9183	0.00451		10.75	0.02141	16.9183	0.00449
10.76	0.01621	17.011	0.03145		10.76	0.02141	17.011	0.00501
10.77	0.01642	17.1037	0.00864		10.77	0.02141	17.1037	0.00488
10.78	0.01664	17.1964	0.01599		10.78	0.02141	17.1964	0.00471
10.79	0.01685	17.2891	0.03003		10.79	0.02141	17.2891	0.00463
10.8	0.01704	17.3819	0.0268		10.8	0.02141	17.3819	0.00483
10.81	0.01725	17.4746	0.02701		10.81	0.02141	17.4746	0.00527
10.82	0.01766	17.5673	0.0559		10.82	0.02141	17.5673	0.00585
10.83	0.01792	17.66	0.04602		10.83	0.02141	17.66	0.00647
10.84	0.01813	17.7527	0.05043		10.84	0.02141	17.7527	0.00729
10.85	0.01832	17.8454	0.04652		10.85	0.02141	17.8454	0.00779
10.86	0.01853	17.9381	0.05008		10.86	0.02141	17.9381	0.00863
10.87	0.01875	18.0308	0.03386		10.87	0.02141	18.0308	0.00943
10.88	0.01896	18.1236	0.03359		10.88	0.02141	18.1236	0.01131
10.89	0.01917	18.2163	0.03561		10.89	0.02141	18.2163	0.01214
10.9	0.01939	18.309	0.07009		10.9	0.02141	18.309	0.01206
10.91	0.0196	18.4017	0.0763		10.91	0.02141	18.4017	0.01311
10.92	0.01981	18.4944	0.05187		10.92	0.02141	18.4944	0.01463
10.93	0.02002	18.5871	0.03763		10.93	0.02141	18.5871	0.01545
10.94	0.02024	18.6798	0.03853		10.94	0.02141	18.6798	0.01484
10.95	0.02045	18.7725	0.0375		10.95	0.02141	18.7725	0.01551
10.96	0.02066	18.8652	0.05714		10.96	0.02141	18.8652	0.0156
10.97	0.02086	18.9579	0.03186		10.97	0.02141	18.9579	0.0169
10.98	0.02107	19.0507	0.04878		10.98	0.02141	19.0507	0.0176
10.99	0.02128	19.1434	0.0785		10.99	0.02141	19.1434	0.01808
11	0.02149	19.2361	0.05496		11	0.02141	19.2361	0.01818
11.01	0.02171	19.3288	0.06399		11.01	0.02141	19.3288	0.01826
11.02	0.02192	19.4215	0.04491		11.02	0.02141	19.4215	0.01847
11.03	0.02213	19.5142	0.05586		11.03	0.02141	19.5142	0.01842
11.04	0.02235	19.6069	0.04736		11.04	0.02142	19.6069	0.01825
11.05	0.02256	19.6996	0.06004		11.05	0.02142	19.6996	0.01824
11.06	0.02277	19.7923	0.07834		11.06	0.02142	19.7923	0.01829
11.07	0.02299	19.885	0.05568		11.07	0.02142	19.885	0.01821
11.08	0.0232	19.9778	0.067		11.08	0.02142	19.9778	0.01918
11.09	0.02341	20.0705	0.07		11.09	0.02142	20.0705	0.01975
11.1	0.0236	20.1632	0.07449		11.1	0.02142	20.1632	0.02113
11.11	0.02382	20.2559	0.08293		11.11	0.02142	20.2559	0.02226
11.12	0.02403	20.3486	0.09662		11.12	0.02142	20.3486	0.02312
11.13	0.02424	20.4413	0.10483		11.13	0.02142	20.4413	0.02356
11.14	0.02446	20.534	0.08505		11.14	0.02142	20.534	0.02381
11.15	0.02467	20.6267	0.08548		11.15	0.02142	20.6267	0.02387
11.16	0.02488	20.7194	0.09384		11.16	0.02142	20.7194	0.02476
11.17	0.02509	20.8121	0.09485		11.17	0.02142	20.8121	0.02557
11.18	0.02531	20.9048	0.11381		11.18	0.02142	20.9048	0.02619
11.19	0.02552	20.9976	0.06741		11.19	0.02142	20.9976	0.02586
11.2	0.02573	21.0903	0.10882		11.2	0.02142	21.0903	0.02586
11.21	0.02595	21.183	0.08093		11.21	0.02142	21.183	0.02604
11.22	0.02616	21.2757	0.11294		11.22	0.02142	21.2757	0.02647
11.23	0.02637	21.3684	0.10775		11.23	0.02142	21.3684	0.02576
11.24	0.02659	21.4611	0.10891		11.24	0.02142	21.4611	0.02573
11.25	0.0268	21.5538	0.10199		11.25	0.02142	21.5538	0.0265
11.26	0.02701	21.6465	0.1243		11.26	0.02142	21.6465	0.02667
11.27	0.02722	21.7392	0.10662		11.27	0.02142	21.7392	0.0267
11.28	0.02744	21.832	0.12233		11.28	0.02142	21.832	0.02608
11.29	0.02765	21.9247	0.11463		11.29	0.02142	21.9247	0.02611
11.3	0.02786	22.0174	0.11018		11.3	0.02142	22.0174	0.02623
11.31	0.0281	22.1101	0.11959		11.31	0.02141	22.1101	0.02662
11.32	0.02831	22.2028	0.11755		11.32	0.02141	22.2028	0.02738
11.33	0.02852	22.2955	0.13402		11.33	0.02141	22.2955	0.02749
11.34	0.02874	22.3882	0.1314		11.34	0.02141	22.3882	0.02778
11.35	0.02895	22.4809	0.16329		11.35	0.02141	22.4809	0.02742
11.36	0.02916	22.5736	0.16154		11.36	0.02141	22.5736	0.02734
11.37	0.02933	22.6664	0.15121		11.37	0.02141	22.6664	0.0281
11.38	0.02933	22.7591	0.15499		11.38	0.02141	22.7591	0.02895
11.39	0.02957	22.8518	0.15263		11.39	0.02142	22.8518	0.02987
11.4	0.02978	22.9445	0.14731		11.4	0.02142	22.9445	0.02982
11.41	0.02999	23.0372	0.1497		11.41	0.02142	23.0372	0.0308
11.42	0.03021	23.1299	0.14353		11.42	0.02142	23.1299	0.03199
11.43	0.03042	23.2226	0.16358		11.43	0.02143	23.2226	0.03253
11.44	0.03063	23.3153	0.14417		11.44	0.02143	23.3153	0.03372
11.45	0.03085	23.408	0.1608		11.45	0.02143	23.408	0.03359
11.46	0.03106	23.5007	0.17426		11.46	0.02144	23.5007	0.03464
11.47	0.03127	23.5935	0.16942		11.47	0.02144	23.5935	0.03459
11.48	0.03151	23.6862	0.15357		11.48	0.02145	23.6862	0.03541
11.49	0.03172	23.7789	0.16897		11.49	0.02145	23.7789	0.03579
11.5	0.03193	23.8716	0.17516		11.5	0.02146	23.8716	0.03624
11.51	0.03215	23.9643	0.1793		11.51	0.02146	23.9643	0.03682
11.52	0.03236	24.057	0.16899		11.52	0.02147	24.057	0.03761
11.53	0.03257	24.1497	0.16629		11.53	0.02147	24.1497	0.0383
11.54	0.03278	24.2424	0.18638		11.54	0.02148	24.2424	0.03929
11.55	0.03302	24.3351	0.20435		11.55	0.02148	24.3351	0.03975
11.56	0.03323	24.4278	0.20837		11.56	0.02149	24.4278	0.04
11.57	0.03344	24.5206	0.21063		11.57	0.02149	24.5206	0.0404
11.58	0.03366	24.6133	0.21246		11.58	0.0215	24.6133	0.04079
11.59	0.03389	24.706	0.21489		11.59	0.0215	24.706	0.04141
11.6	0.03411	24.7987	0.19044		11.6	0.02151	24.7987	0.04188
11.61	0.03432	24.8914	0.2026		11.61	0.02151	24.8914	0.04319
11.62	0.03455	24.9841	0.23294		11.62	0.02152	24.9841	0.04443
11.63	0.03477	25.0768	0.22862		11.63	0.02153	25.0768	0.04537
11.64	0.035	25.1695	0.22815		11.64	0.02153	25.1695	0.04643
11.65	0.03521	25.2622	0.21415		11.65	0.02154	25.2622	0.04771
11.66	0.03543	25.3549	0.26067		11.66	0.02155	25.3549	0.04868
11.67	0.03564	25.4477	0.26777		11.67	0.02155	25.4477	0.04962
11.68	0.03587	25.5404	0.24725		11.68	0.02156	25.5404	0.05013
11.69	0.03609	25.6331	0.25982		11.69	0.02157	25.6331	0.05116
11.7	0.03624	25.7258	0.26007		11.7	0.02157	25.7258	0.05229
11.71	0.03645	25.8185	0.27328		11.71	0.02158	25.8185	0.05317
11.72	0.03666	25.9112	0.26345		11.72	0.02159	25.9112	0.05437
11.73	0.03687	26.0039	0.27326		11.73	0.0216	26.0039	0.05534
11.74	0.03711	26.0966	0.26676		11.74	0.02161	26.0966	0.05622
11.75	0.03732	26.1893	0.27508		11.75	0.02161	26.1893	0.05744
11.76	0.03753	26.2821	0.29444		11.76	0.02162	26.2821	0.05844
11.77	0.03775	26.3748	0.28726		11.77	0.02163	26.3748	0.0593
11.78	0.03798	26.4675	0.30819		11.78	0.02164	26.4675	0.05999
11.79	0.0382	26.5602	0.31202		11.79	0.02165	26.5602	0.06041
11.8	0.03841	26.6529	0.30603		11.8	0.02166	26.6529	0.06163
11.81	0.03862	26.7456	0.30972		11.81	0.02166	26.7456	0.06294
11.82	0.03886	26.8383	0.31408		11.82	0.02167	26.8383	0.06418
11.83	0.03907	26.931	0.32341		11.83	0.02168	26.931	0.06576
11.84	0.03928	27.0237	0.32408		11.84	0.02169	27.0237	0.06722
11.85	0.03949	27.1165	0.32797		11.85	0.02171	27.1165	0.06805
11.86	0.03973	27.2092	0.33746		11.86	0.02172	27.2092	0.06808
11.87	0.03994	27.3019	0.34341		11.87	0.02173	27.3019	0.06823
11.88	0.04013	27.3946	0.34874		11.88	0.02174	27.3946	0.06892
11.89	0.04035	27.4873	0.35827		11.89	0.02175	27.4873	0.06848
11.9	0.04056	27.58	0.37737		11.9	0.02177	27.58	0.06822
11.91	0.04079	27.6727	0.37933		11.91	0.02178	27.6727	0.06815
11.92	0.04101	27.7654	0.38466		11.92	0.02179	27.7654	0.06838
11.93	0.04122	27.8581	0.38316		11.93	0.0218	27.8581	0.06812
11.94	0.04143	27.9508	0.39324		11.94	0.02182	27.9508	0.06717
11.95	0.04165	28.0435	0.4264		11.95	0.02183	28.0435	0.06626
11.96	0.04186	28.1363	0.41029		11.96	0.02184	28.1363	0.06522
11.97	0.04207	28.229	0.41963		11.97	0.02186	28.229	0.06453
11.98	0.04231	28.3217	0.42468		11.98	0.02187	28.3217	0.0631
11.99	0.04252	28.4144	0.44775		11.99	0.02188	28.4144	0.06201
12	0.04273	28.5071	0.45771		12	0.02189	28.5071	0.06061
12.01	0.04297	28.5998	0.45347		12.01	0.02191	28.5998	0.05854
12.02	0.04318	28.6925	0.45479		12.02	0.02192	28.6925	0.05725
12.03	0.04339	28.7852	0.4694		12.03	0.02193	28.7852	0.05528
12.04	0.04363	28.8779	0.47346		12.04	0.02195	28.8779	0.05342
12.05	0.04384	28.9706	0.49725		12.05	0.02196	28.9706	0.05167
12.06	0.04405	29.0634	0.49478		12.06	0.02197	29.0634	0.04945
12.07	0.04427	29.1561	0.4997		12.07	0.02198	29.1561	0.04731
12.08	0.0445	29.2488	0.52259		12.08	0.022	29.2488	0.04499
12.09	0.04471	29.3415	0.52848		12.09	0.02201	29.3415	0.04239
12.1	0.04493	29.4342	0.51255		12.1	0.02202	29.4342	0.04025
12.11	0.04516	29.5269	0.51714		12.11	0.02204	29.5269	0.03786
12.12	0.04537	29.6196	0.52261		12.12	0.02205	29.6196	0.03557
12.13	0.04561	29.7123	0.52578		12.13	0.02206	29.7123	0.03356
12.14	0.04582	29.805	0.49593		12.14	0.02208	29.805	0.03103
12.15	0.04606	29.8977	0.51417		12.15	0.02209	29.8977	0.02882
12.16	0.04627	29.9905	0.54797		12.16	0.0221	29.9905	0.0267
12.17	0.04648	30.0832	0.52549		12.17	0.02212	30.0832	0.02502
12.18	0.04669	30.1759	0.50859		12.18	0.02213	30.1759	0.02335
12.19	0.04693	30.2686	0.51117		12.19	0.02215	30.2686	0.0212
12.2	0.04714	30.3613	0.51028		12.2	0.02216	30.3613	0.01851
12.21	0.04738	30.454	0.51479		12.21	0.02217	30.454	0.01698
12.22	0.04759	30.5467	0.52578		12.22	0.02219	30.5467	0.01449
12.23	0.04782	30.6394	0.51539		12.23	0.0222	30.6394	0.0121
12.24	0.04804	30.7322	0.52936		12.24	0.02221	30.7322	0.00981
12.25	0.04825	30.8249	0.53368		12.25	0.02223	30.8249	0.00855
12.26	0.04848	30.9176	0.50845		12.26	0.02224	30.9176	0.00724
12.27	0.0487	31.0103	0.52959		12.27	0.02225	31.0103	0.00603
12.28	0.04893	31.103	0.51831		12.28	0.02227	31.103	0.0046
12.29	0.04914	31.1957	0.51014		12.29	0.02228	31.1957	0.00363
12.3	0.04936	31.2884	0.51909		12.3	0.0223	31.2884	0.00252
12.31	0.04959	31.3811	0.51442		12.31	0.02231	31.3811	0.00177
12.32	0.04981	31.4738	0.52189		12.32	0.02232	31.4738	0.00104
12.33	0.05002	31.5665	0.51858		12.33	0.02234	31.5665	0.000375543
12.34	0.05025	31.6593	0.50563		12.34	0.02235	31.6593	0.000235822
12.35	0.05047	31.752	0.5313		12.35	0.02237	31.752	0.000667884
12.36	0.0507	31.8447	0.52481		12.36	0.02238	31.8447	0.000560692
12.37	0.05093	31.9374	0.52714		12.37	0.0224	31.9374	0.000597642
12.38	0.05115	32.0301	0.54		12.38	0.02241	32.0301	0.000868384
12.39	0.05138	32.1228	0.52119		12.39	0.02242	32.1228	0.00149
12.4	0.05162	32.2155	0.53132		12.4	0.02243	32.2155	0.00104
12.41	0.05183	32.3082	0.52158		12.41	0.02244	32.3082	0.000953795
12.42	0.05206	32.4009	0.54396		12.42	0.02245	32.4009	0.00126
12.43	0.05228	32.4936	0.54505		12.43	0.02247	32.4936	0.0013
12.44	0.05251	32.5864	0.53327		12.44	0.02248	32.5864	0.00115
12.45	0.05272	32.6791	0.50682		12.45	0.02249	32.6791	0.00113
12.46	0.05296	32.7718	0.52453		12.46	0.0225	32.7718	0.000888536
12.47	0.05319	32.8645	0.50549		12.47	0.02251	32.8645	0.000947004
12.48	0.05343	32.9572	0.50407		12.48	0.02252	32.9572	0.00153
12.49	0.05364	33.0499	0.50606		12.49	0.02253	33.0499	0.00137
12.5	0.05387	33.1426	0.52782		12.5	0.02254	33.1426	0.00205
12.51	0.05411	33.2353	0.51819		12.51	0.02255	33.2353	0.0031
12.52	0.05432	33.328	0.52934		12.52	0.02257	33.328	0.00305
12.53	0.05456	33.4207	0.52195		12.53	0.02258	33.4207	0.00407
12.54	0.05479	33.5135	0.52862		12.54	0.02259	33.5135	0.00468
12.55	0.05502	33.6062	0.52041		12.55	0.0226	33.6062	0.00515
12.56	0.05524	33.6989	0.51263		12.56	0.02261	33.6989	0.00562
12.57	0.05547	33.7916	0.51668		12.57	0.02262	33.7916	0.00579
12.58	0.05571	33.8843	0.51516		12.58	0.02263	33.8843	0.00666
12.59	0.05592	33.977	0.51339		12.59	0.02264	33.977	0.00712
12.6	0.05615	34.0697	0.53033		12.6	0.02265	34.0697	0.00698
12.61	0.05639	34.1624	0.52487		12.61	0.02267	34.1624	0.00809
12.62	0.0566	34.2551	0.5265		12.62	0.02268	34.2551	0.0086
12.63	0.05683	34.3479	0.53076		12.63	0.02269	34.3479	0.00891
12.64	0.05707	34.4406	0.54233		12.64	0.0227	34.4406	0.00947
12.65	0.05728	34.5333	0.52992		12.65	0.02271	34.5333	0.00993
12.66	0.05752	34.626	0.52714		12.66	0.02272	34.626	0.01076
12.67	0.05775	34.7187	0.50863		12.67	0.02274	34.7187	0.01141
12.68	0.05796	34.8114	0.51954		12.68	0.02275	34.8114	0.01261
12.69	0.0582	34.9041	0.52909		12.69	0.02276	34.9041	0.01338
12.7	0.05843	34.9968	0.53274		12.7	0.02277	34.9968	0.01416
12.71	0.05867	35.0895	0.52541		12.71	0.02278	35.0895	0.01406
12.72	0.0589	35.1822	0.53354		12.72	0.02279	35.1822	0.01402
12.73	0.05914	35.2749	0.54431		12.73	0.02281	35.2749	0.01396
12.74	0.05937	35.3677	0.52566		12.74	0.02282	35.3677	0.01363
12.75	0.0596	35.4604	0.5456		12.75	0.02283	35.4604	0.01339
12.76	0.05984	35.5531	0.55723		12.76	0.02284	35.5531	0.01381
12.77	0.06005	35.6458	0.53906		12.77	0.02285	35.6458	0.01325
12.78	0.06029	35.7385	0.56238		12.78	0.02286	35.7385	0.01291
12.79	0.06052	35.8312	0.55834		12.79	0.02287	35.8312	0.01275
12.8	0.06075	35.9239	0.56295		12.8	0.02288	35.9239	0.01275
12.81	0.06097	36.0166	0.55575		12.81	0.02289	36.0166	0.01236
12.82	0.0612	36.1093	0.54964		12.82	0.0229	36.1093	0.0119
12.83	0.06141	36.2021	0.57215		12.83	0.02291	36.2021	0.01155
12.84	0.06165	36.2948	0.56057		12.84	0.02292	36.2948	0.01096
12.85	0.06186	36.3875	0.55116		12.85	0.02293	36.3875	0.01041
12.86	0.0621	36.4802	0.57751		12.86	0.02295	36.4802	0.01033
12.87	0.06233	36.5729	0.5617		12.87	0.02296	36.5729	0.01042
12.88	0.06257	36.6656	0.55256		12.88	0.02297	36.6656	0.01008
12.89	0.0628	36.7583	0.55032		12.89	0.02298	36.7583	0.00998
12.9	0.06303	36.851	0.56625		12.9	0.02299	36.851	0.01003
12.91	0.06327	36.9437	0.57269		12.91	0.023	36.9437	0.0098
12.92	0.0635	37.0365	0.57695		12.92	0.02301	37.0365	0.0093
12.93	0.06374	37.1292	0.57852		12.93	0.02302	37.1292	0.00874
12.94	0.06397	37.2219	0.56098		12.94	0.02303	37.2219	0.00795
12.95	0.06421	37.3146	0.57483		12.95	0.02304	37.3146	0.00724
12.96	0.06444	37.4073	0.56738		12.96	0.02305	37.4073	0.0072
12.97	0.06467	37.5	0.55404		12.97	0.02306	37.5	0.00666
12.98	0.06489	37.5927	0.57436		12.98	0.02307	37.5927	0.00643
12.99	0.06512	37.6854	0.56721		12.99	0.02308	37.6854	0.00629
13	0.06536	37.7781	0.57137		13	0.02309	37.7781	0.00576
13.01	0.06557	37.8708	0.57874		13.01	0.0231	37.8708	0.00582
13.02	0.0658	37.9635	0.5503		13.02	0.02311	37.9635	0.00616
13.03	0.06604	38.0563	0.54916		13.03	0.02312	38.0563	0.00597
13.04	0.06625	38.149	0.5652		13.04	0.02313	38.149	0.00629
13.05	0.06648	38.2417	0.56606		13.05	0.02314	38.2417	0.00667
13.06	0.06672	38.3344	0.56055		13.06	0.02316	38.3344	0.00715
13.07	0.06695	38.4271	0.56699		13.07	0.02317	38.4271	0.0078
13.08	0.06719	38.5198	0.56971		13.08	0.02318	38.5198	0.00768
13.09	0.06742	38.6125	0.56363		13.09	0.02319	38.6125	0.00836
13.1	0.06766	38.7052	0.56892		13.1	0.0232	38.7052	0.00869
13.11	0.06789	38.7979	0.57316		13.11	0.02321	38.7979	0.00835
13.12	0.0681	38.8907	0.58695		13.12	0.02322	38.8907	0.00904
13.13	0.06834	38.9834	0.57043		13.13	0.02323	38.9834	0.0089
13.14	0.06857	39.0761	0.57763		13.14	0.02324	39.0761	0.00915
13.15	0.06881	39.1688	0.57318		13.15	0.02325	39.1688	0.00869
13.16	0.06904	39.2615	0.57625		13.16	0.02326	39.2615	0.00896
13.17	0.06928	39.3542	0.56987		13.17	0.02327	39.3542	0.00923
13.18	0.06951	39.4469	0.5885		13.18	0.02328	39.4469	0.01015
13.19	0.06974	39.5396	0.57069		13.19	0.02328	39.5396	0.01079
13.2	0.06996	39.6323	0.56633		13.2	0.02329	39.6323	0.01082
13.21	0.07019	39.7251	0.59117		13.21	0.0233	39.7251	0.01187
13.22	0.07043	39.8178	0.58088		13.22	0.02331	39.8178	0.01212
13.23	0.07066	39.9105	0.58732		13.23	0.02332	39.9105	0.01182
13.24	0.07087	40.0032	0.58201		13.24	0.02333	40.0032	0.01221
13.25	0.07111	40.0959	0.58679		13.25	0.02334	40.0959	0.01206
13.26	0.07134	40.1886	0.5927		13.26	0.02335	40.1886	0.01203
13.27	0.07158	40.2813	0.59369		13.27	0.02337	40.2813	0.01253
13.28	0.07181	40.374	0.59266		13.28	0.02338	40.374	0.01275
13.29	0.07204	40.4667	0.59138		13.29	0.02339	40.4667	0.01235
13.3	0.07228	40.5594	0.59926		13.3	0.0234	40.5594	0.01254
13.31	0.07251	40.6521	0.60031		13.31	0.02341	40.6521	0.01259
13.32	0.07277	40.7449	0.61624		13.32	0.02342	40.7449	0.01248
13.33	0.073	40.8376	0.59296		13.33	0.02343	40.8376	0.01242
13.34	0.07324	40.9303	0.60459		13.34	0.02344	40.9303	0.01241
13.35	0.07347	41.023	0.60328		13.35	0.02345	41.023	0.01246
13.36	0.07371	41.1157	0.58753		13.36	0.02345	41.1157	0.01257
13.37	0.07394	41.2084	0.60373		13.37	0.02346	41.2084	0.01294
13.38	0.07415	41.3011	0.58739		13.38	0.02347	41.3011	0.01367
13.39	0.07439	41.3938	0.61373		13.39	0.02348	41.3938	0.01389
13.4	0.07462	41.4865	0.58924		13.4	0.02349	41.4865	0.01425
13.41	0.07486	41.5793	0.60453		13.41	0.0235	41.5793	0.01418
13.42	0.07509	41.672	0.59895		13.42	0.02351	41.672	0.01383
13.43	0.07533	41.7647	0.62234		13.43	0.02352	41.7647	0.01372
13.44	0.07558	41.8574	0.61128		13.44	0.02353	41.8574	0.01401
13.45	0.07582	41.9501	0.60581		13.45	0.02354	41.9501	0.01376
13.46	0.07605	42.0428	0.63465		13.46	0.02355	42.0428	0.01344
13.47	0.07628	42.1355	0.61242		13.47	0.02356	42.1355	0.01362
13.48	0.07652	42.2282	0.60511		13.48	0.02357	42.2282	0.01333
13.49	0.07675	42.3209	0.61476		13.49	0.02358	42.3209	0.01341
13.5	0.07699	42.4136	0.60142		13.5	0.02359	42.4136	0.0128
13.51	0.07722	42.5064	0.60313		13.51	0.0236	42.5064	0.01243
13.52	0.07746	42.5991	0.61896		13.52	0.02361	42.5991	0.01231
13.53	0.07769	42.6918	0.6386		13.53	0.02362	42.6918	0.01213
13.54	0.07792	42.7845	0.61754		13.54	0.02363	42.7845	0.01225
13.55	0.07816	42.8772	0.62796		13.55	0.02364	42.8772	0.01274
13.56	0.07839	42.9699	0.62376		13.56	0.02365	42.9699	0.01351
13.57	0.07863	43.0626	0.62549		13.57	0.02366	43.0626	0.01403
13.58	0.07886	43.1553	0.62337		13.58	0.02367	43.1553	0.01509
13.59	0.0791	43.248	0.62485		13.59	0.02368	43.248	0.01533
13.6	0.07933	43.3407	0.63559		13.6	0.0237	43.3407	0.01584
13.61	0.07959	43.4335	0.63586		13.61	0.02371	43.4335	0.01652
13.62	0.07982	43.5262	0.64457		13.62	0.02372	43.5262	0.01666
13.63	0.08005	43.6189	0.64751		13.63	0.02373	43.6189	0.01709
13.64	0.08029	43.7116	0.6465		13.64	0.02374	43.7116	0.01699
13.65	0.08052	43.8043	0.64772		13.65	0.02375	43.8043	0.0175
13.66	0.08078	43.897	0.63765		13.66	0.02376	43.897	0.01729
13.67	0.08101	43.9897	0.62565		13.67	0.02377	43.9897	0.01723
13.68	0.08125	44.0824	0.64395		13.68	0.02378	44.0824	0.0171
13.69	0.08148	44.1751	0.64383		13.69	0.02379	44.1751	0.01725
13.7	0.08172	44.2679	0.64257		13.7	0.0238	44.2679	0.01736
13.71	0.08195	44.3606	0.64708		13.71	0.02381	44.3606	0.01714
13.72	0.08218	44.4533	0.64518		13.72	0.02382	44.4533	0.01747
13.73	0.08242	44.546	0.63823		13.73	0.02383	44.546	0.01774
13.74	0.08265	44.6387	0.6494		13.74	0.02385	44.6387	0.01752
13.75	0.08289	44.7314	0.62927		13.75	0.02386	44.7314	0.01724
13.76	0.08312	44.8241	0.63572		13.76	0.02387	44.8241	0.01699
13.77	0.08336	44.9168	0.64181		13.77	0.02388	44.9168	0.01666
13.78	0.08361	45.0095	0.64049		13.78	0.02389	45.0095	0.01679
13.79	0.08385	45.1022	0.65544		13.79	0.0239	45.1022	0.01742
13.8	0.08408	45.195	0.67456		13.8	0.02391	45.195	0.01743
13.81	0.08432	45.2877	0.68135		13.81	0.02392	45.2877	0.0175
13.82	0.08457	45.3804	0.67307		13.82	0.02393	45.3804	0.0173
13.83	0.0848	45.4731	0.68147		13.83	0.02395	45.4731	0.0172
13.84	0.08506	45.5658	0.67505		13.84	0.02396	45.5658	0.01743
13.85	0.08529	45.6585	0.67717		13.85	0.02397	45.6585	0.01728
13.86	0.08553	45.7512	0.68796		13.86	0.02398	45.7512	0.01742
13.87	0.08578	45.8439	0.68596		13.87	0.02399	45.8439	0.01745
13.88	0.08602	45.9366	0.68499		13.88	0.024	45.9366	0.01819
13.89	0.08625	46.0294	0.68368		13.89	0.02401	46.0294	0.01863
13.9	0.08649	46.1221	0.68491		13.9	0.02402	46.1221	0.01888
13.91	0.08672	46.2148	0.68368		13.91	0.02403	46.2148	0.0191
13.92	0.08698	46.3075	0.67748		13.92	0.02404	46.3075	0.01897
13.93	0.08721	46.4002	0.68396		13.93	0.02405	46.4002	0.01868
13.94	0.08745	46.4929	0.67386		13.94	0.02407	46.4929	0.01853
13.95	0.08768	46.5856	0.68637		13.95	0.02408	46.5856	0.01824
13.96	0.08794	46.6783	0.68106		13.96	0.02409	46.6783	0.01801
13.97	0.08817	46.771	0.67664		13.97	0.0241	46.771	0.01811
13.98	0.08841	46.8637	0.69934		13.98	0.02411	46.8637	0.01795
13.99	0.08866	46.9564	0.68987		13.99	0.02412	46.9564	0.01748
14	0.08892	47.0492	0.68112		14	0.02414	47.0492	0.01757
14.01	0.08915	47.1419	0.69876		14.01	0.02415	47.1419	0.01712
14.02	0.08941	47.2346	0.69753		14.02	0.02416	47.2346	0.01639
14.03	0.08964	47.3273	0.70399		14.03	0.02417	47.3273	0.01578
14.04	0.08987	47.42	0.70731		14.04	0.02418	47.42	0.01532
14.05	0.09011	47.5127	0.70663		14.05	0.02419	47.5127	0.01494
14.06	0.09036	47.6054	0.70142		14.06	0.02421	47.6054	0.01503
14.07	0.0906	47.6981	0.6979		14.07	0.02422	47.6981	0.01535
14.08	0.09083	47.7908	0.70313		14.08	0.02423	47.7908	0.01501
14.09	0.09107	47.8836	0.72198		14.09	0.02424	47.8836	0.01516
14.1	0.09132	47.9763	0.70893		14.1	0.02425	47.9763	0.01532
14.11	0.09156	48.069	0.71317		14.11	0.02426	48.069	0.01522
14.12	0.09181	48.1617	0.71109		14.12	0.02428	48.1617	0.01539
14.13	0.09205	48.2544	0.7345		14.13	0.02429	48.2544	0.01552
14.14	0.09228	48.3471	0.72217		14.14	0.0243	48.3471	0.01574
14.15	0.09252	48.4398	0.719		14.15	0.02431	48.4398	0.01557
14.16	0.09277	48.5325	0.71922		14.16	0.02432	48.5325	0.01541
14.17	0.09301	48.6252	0.71817		14.17	0.02433	48.6252	0.01518
14.18	0.09326	48.718	0.72725		14.18	0.02435	48.718	0.01461
14.19	0.0935	48.8107	0.71795		14.19	0.02436	48.8107	0.01437
14.2	0.09375	48.9034	0.71552		14.2	0.02437	48.9034	0.01355
14.21	0.09399	48.9961	0.72229		14.21	0.02438	48.9961	0.01312
14.22	0.09424	49.0888	0.73415		14.22	0.02439	49.0888	0.0126
14.23	0.09448	49.1815	0.72867		14.23	0.02441	49.1815	0.01193
14.24	0.09473	49.2742	0.72688		14.24	0.02442	49.2742	0.01174
14.25	0.09499	49.3669	0.7416		14.25	0.02443	49.3669	0.01127
14.26	0.09522	49.4596	0.74398		14.26	0.02444	49.4596	0.01082
14.27	0.09548	49.5523	0.73081		14.27	0.02445	49.5523	0.01104
14.28	0.09573	49.645	0.73299		14.28	0.02446	49.645	0.01122
14.29	0.09597	49.7378	0.74388		14.29	0.02448	49.7378	0.01126
14.3	0.09622	49.8305	0.73604		14.3	0.02449	49.8305	0.01114
14.31	0.09646	49.9232	0.73834		14.31	0.0245	49.9232	0.01107
14.32	0.09669	50.0159	0.74355		14.32	0.02451	50.0159	0.01105
14.33	0.09695	50.1086	0.72781		14.33	0.02452	50.1086	0.01103
14.34	0.09718	50.2013	0.74081		14.34	0.02453	50.2013	0.011
14.35	0.09744	50.294	0.75047		14.35	0.02455	50.294	0.01157
14.36	0.09767	50.3867	0.7409		14.36	0.02456	50.3867	0.01205
14.37	0.09793	50.4794	0.74296		14.37	0.02457	50.4794	0.0123
14.38	0.09816	50.5722	0.74567		14.38	0.02458	50.5722	0.01257
14.39	0.0984	50.6649	0.75273		14.39	0.02459	50.6649	0.01315
14.4	0.09865	50.7576	0.74114		14.4	0.02461	50.7576	0.01387
14.41	0.09889	50.8503	0.74213		14.41	0.02462	50.8503	0.01395
14.42	0.09914	50.943	0.74326		14.42	0.02463	50.943	0.01421
14.43	0.0994	51.0357	0.73762		14.43	0.02464	51.0357	0.01413
14.44	0.09963	51.1284	0.74705		14.44	0.02465	51.1284	0.01428
14.45	0.09989	51.2211	0.7367		14.45	0.02467	51.2211	0.01433
14.46	0.10012	51.3138	0.74166		14.46	0.02468	51.3138	0.01444
14.47	0.10038	51.4066	0.74594		14.47	0.02469	51.4066	0.01432
14.48	0.10061	51.4993	0.7468		14.48	0.0247	51.4993	0.01464
14.49	0.10087	51.592	0.74604		14.49	0.02471	51.592	0.01488
14.5	0.10112	51.6847	0.74582		14.5	0.02473	51.6847	0.01503
14.51	0.10136	51.7774	0.75833		14.51	0.02474	51.7774	0.01531
14.52	0.10161	51.8701	0.77031		14.52	0.02475	51.8701	0.01602
14.53	0.10187	51.9628	0.77284		14.53	0.02476	51.9628	0.0161
14.54	0.1021	52.0555	0.7636		14.54	0.02477	52.0555	0.01622
14.55	0.10236	52.1482	0.75584		14.55	0.02479	52.1482	0.01646
14.56	0.10259	52.2409	0.76045		14.56	0.0248	52.2409	0.01673
14.57	0.10285	52.3336	0.77025		14.57	0.02481	52.3336	0.017
14.58	0.10308	52.4264	0.77663		14.58	0.02482	52.4264	0.01757
14.59	0.10334	52.5191	0.77404		14.59	0.02483	52.5191	0.01768
14.6	0.10359	52.6118	0.78147		14.6	0.02485	52.6118	0.01806
14.61	0.10385	52.7045	0.79419		14.61	0.02486	52.7045	0.01875
14.62	0.1041	52.7972	0.78342		14.62	0.02487	52.7972	0.01905
14.63	0.10434	52.8899	0.78912		14.63	0.02488	52.8899	0.01919
14.64	0.10459	52.9826	0.78081		14.64	0.0249	52.9826	0.01968
14.65	0.10485	53.0753	0.80149		14.65	0.02491	53.0753	0.02057
14.66	0.10511	53.168	0.7812		14.66	0.02492	53.168	0.02103
14.67	0.10534	53.2608	0.79141		14.67	0.02493	53.2608	0.02104
14.68	0.1056	53.3535	0.78118		14.68	0.02494	53.3535	0.02155
14.69	0.10585	53.4462	0.78334		14.69	0.02496	53.4462	0.02143
14.7	0.10609	53.5389	0.79157		14.7	0.02497	53.5389	0.02156
14.71	0.10634	53.6316	0.79948		14.71	0.02498	53.6316	0.0216
14.72	0.1066	53.7243	0.78608		14.72	0.02499	53.7243	0.0213
14.73	0.10683	53.817	0.79452		14.73	0.02501	53.817	0.02133
14.74	0.10709	53.9097	0.79972		14.74	0.02502	53.9097	0.02141
14.75	0.10732	54.0024	0.80042		14.75	0.02503	54.0024	0.02134
14.76	0.10758	54.0951	0.79322		14.76	0.02504	54.0951	0.02106
14.77	0.10783	54.1879	0.81047		14.77	0.02505	54.1879	0.02126
14.78	0.10807	54.2806	0.80094		14.78	0.02507	54.2806	0.02158
14.79	0.10832	54.3733	0.80355		14.79	0.02508	54.3733	0.02209
14.8	0.10858	54.466	0.79944		14.8	0.02509	54.466	0.02225
14.81	0.10883	54.5587	0.81158		14.81	0.0251	54.5587	0.02224
14.82	0.10907	54.6514	0.81172		14.82	0.02512	54.6514	0.02225
14.83	0.10932	54.7441	0.82187		14.83	0.02513	54.7441	0.02257
14.84	0.10958	54.8368	0.82251		14.84	0.02514	54.8368	0.023
14.85	0.10981	54.9295	0.82344		14.85	0.02516	54.9295	0.02318
14.86	0.11007	55.0222	0.82959		14.86	0.02517	55.0222	0.02347
14.87	0.11033	55.115	0.827		14.87	0.02518	55.115	0.02388
14.88	0.11058	55.2077	0.82165		14.88	0.0252	55.2077	0.02387
14.89	0.11084	55.3004	0.83605		14.89	0.02521	55.3004	0.02419
14.9	0.11109	55.3931	0.84886		14.9	0.02522	55.3931	0.0244
14.91	0.11133	55.4858	0.84721		14.91	0.02523	55.4858	0.02497
14.92	0.11158	55.5785	0.83198		14.92	0.02525	55.5785	0.025
14.93	0.11184	55.6712	0.85483		14.93	0.02526	55.6712	0.02544
14.94	0.11209	55.7639	0.83937		14.94	0.02527	55.7639	0.02539
14.95	0.11235	55.8566	0.84414		14.95	0.02529	55.8566	0.02537
14.96	0.1126	55.9494	0.85452		14.96	0.0253	55.9494	0.02554
14.97	0.11286	56.0421	0.84044		14.97	0.02531	56.0421	0.02557
14.98	0.11312	56.1348	0.85378		14.98	0.02533	56.1348	0.02536
14.99	0.11337	56.2275	0.8588		14.99	0.02534	56.2275	0.02521
15	0.11363	56.3202	0.85824		15	0.02535	56.3202	0.0251
15.01	0.11386	56.4129	0.85398		15.01	0.02537	56.4129	0.02494
15.02	0.11412	56.5056	0.86506		15.02	0.02538	56.5056	0.02448
15.03	0.11437	56.5983	0.86201		15.03	0.02539	56.5983	0.02428
15.04	0.11463	56.691	0.8709		15.04	0.02541	56.691	0.02421
15.05	0.11488	56.7837	0.86977		15.05	0.02542	56.7837	0.02426
15.06	0.11514	56.8765	0.87533		15.06	0.02543	56.8765	0.02389
15.07	0.1154	56.9692	0.87615		15.07	0.02545	56.9692	0.02379
15.08	0.11565	57.0619	0.88296		15.08	0.02546	57.0619	0.02378
15.09	0.11591	57.1546	0.88576		15.09	0.02547	57.1546	0.0239
15.1	0.11616	57.2473	0.88208		15.1	0.02549	57.2473	0.02401
15.11	0.11642	57.34	0.88358		15.11	0.0255	57.34	0.02397
15.12	0.11665	57.4327	0.87957		15.12	0.02551	57.4327	0.02412
15.13	0.11693	57.5254	0.87664		15.13	0.02553	57.5254	0.02403
15.14	0.11718	57.6181	0.88786		15.14	0.02554	57.6181	0.02375
15.15	0.11744	57.7109	0.89624		15.15	0.02555	57.7109	0.02412
15.16	0.1177	57.8036	0.89385		15.16	0.02557	57.8036	0.0246
15.17	0.11795	57.8963	0.89634		15.17	0.02558	57.8963	0.02492
15.18	0.11821	57.989	0.90762		15.18	0.02559	57.989	0.02515
15.19	0.11846	58.0817	0.9025		15.19	0.02561	58.0817	0.02577
15.2	0.11872	58.1744	0.90651		15.2	0.02562	58.1744	0.02584
15.21	0.11897	58.2671	0.91081		15.21	0.02563	58.2671	0.02571
15.22	0.11923	58.3598	0.90104		15.22	0.02565	58.3598	0.02608
15.23	0.11949	58.4525	0.90985		15.23	0.02566	58.4525	0.02587
15.24	0.11974	58.5452	0.9081		15.24	0.02567	58.5452	0.02582
15.25	0.12	58.6379	0.90888		15.25	0.02569	58.6379	0.02604
15.26	0.12025	58.7307	0.91079		15.26	0.0257	58.7307	0.02636
15.27	0.12051	58.8234	0.90991		15.27	0.02572	58.8234	0.02639
15.28	0.12076	58.9161	0.90779		15.28	0.02573	58.9161	0.02663
15.29	0.12102	59.0088	0.92658		15.29	0.02574	59.0088	0.02691
15.3	0.12127	59.1015	0.93399		15.3	0.02576	59.1015	0.02691
15.31	0.12153	59.1942	0.92627		15.31	0.02577	59.1942	0.02691
15.32	0.12179	59.2869	0.9295		15.32	0.02578	59.2869	0.02691
15.33	0.12204	59.3796	0.93811		15.33	0.0258	59.3796	0.02691
15.34	0.1223	59.4723	0.93767		15.34	0.02581	59.4723	0.02691
15.35	0.12257	59.565	0.94154		15.35	0.02582	59.565	0.02691
15.36	0.12283	59.6578	0.93897		15.36	0.02584	59.6578	0.02691
15.37	0.12309	59.7505	0.9448		15.37	0.02585	59.7505	0.02691
15.38	0.12334	59.8432	0.94265		15.38	0.02586	59.8432	0.02691
15.39	0.1236	59.9359	0.94484		15.39	0.02588	59.9359	0.02691
15.4	0.12385	60.0286	0.96147		15.4	0.02589	60.0286	0.02691
15.41	0.12411	60.1213	0.95766		15.41	0.0259	60.1213	0.02691
15.42	0.12436	60.214	0.95735		15.42	0.02592	60.214	0.02691
15.43	0.12462	60.3067	0.97347		15.43	0.02593	60.3067	0.02691
15.44	0.1249	60.3995	0.97176		15.44	0.02594	60.3995	0.02691
15.45	0.12515	60.4922	0.96964		15.45	0.02596	60.4922	0.02691
15.46	0.12541	60.5849	0.96223		15.46	0.02597	60.5849	0.02691
15.47	0.12566	60.6776	0.97629		15.47	0.02598	60.6776	0.02691
15.48	0.12592	60.7703	0.97174		15.48	0.026	60.7703	0.02691
15.49	0.12617	60.863	0.9703		15.49	0.02601	60.863	0.02691
15.5	0.12645	60.9557	0.98024		15.5	0.02602	60.9557	0.02691
15.51	0.12671	61.0484	0.99031		15.51	0.02604	61.0484	0.02691
15.52	0.12696	61.1411	0.98781		15.52	0.02605	61.1411	0.02691
15.53	0.12722	61.2338	0.99028		15.53	0.02606	61.2338	0.02691
15.54	0.12747	61.3265	1		15.54	0.02608	61.3265	0.02691
15.55	0.12773				15.55	0.02609
15.56	0.12801				15.56	0.0261
15.57	0.12826				15.57	0.02612
15.58	0.12854				15.58	0.02613
15.59	0.12879				15.59	0.02614
15.6	0.12905				15.6	0.02616
15.61	0.12931				15.61	0.02617
15.62	0.12958				15.62	0.02618
15.63	0.12984				15.63	0.0262
15.64	0.13009				15.64	0.02621
15.65	0.13035				15.65	0.02622
15.66	0.13063				15.66	0.02624
15.67	0.13088				15.67	0.02625
15.68	0.13114				15.68	0.02626
15.69	0.13139				15.69	0.02628
15.7	0.13167				15.7	0.02629
15.71	0.13193				15.71	0.0263
15.72	0.13218				15.72	0.02632
15.73	0.13246				15.73	0.02633
15.74	0.13271				15.74	0.02634
15.75	0.13299				15.75	0.02636
15.76	0.13325				15.76	0.02637
15.77	0.13352				15.77	0.02638
15.78	0.1338				15.78	0.0264
15.79	0.13406				15.79	0.02641
15.8	0.13433				15.8	0.02642
15.81	0.13461				15.81	0.02644
15.82	0.13487				15.82	0.02645
15.83	0.13514				15.83	0.02646
15.84	0.1354				15.84	0.02647
15.85	0.13565				15.85	0.02649
15.86	0.13593				15.86	0.0265
15.87	0.13621				15.87	0.02651
15.88	0.13646				15.88	0.02652
15.89	0.13674				15.89	0.02654
15.9	0.137				15.9	0.02655
15.91	0.13727				15.91	0.02656
15.92	0.13753				15.92	0.02657
15.93	0.13781				15.93	0.02659
15.94	0.13806				15.94	0.0266
15.95	0.13834				15.95	0.02661
15.96	0.13861				15.96	0.02662
15.97	0.13887				15.97	0.02663
15.98	0.13913				15.98	0.02665
15.99	0.1394				15.99	0.02666
16	0.13966				16	0.02667
16.01	0.13991				16.01	0.02668
16.02	0.14019				16.02	0.02669
16.03	0.14045				16.03	0.0267
16.04	0.14072				16.04	0.02672
16.05	0.141				16.05	0.02673
16.06	0.14126				16.06	0.02674
16.07	0.14153				16.07	0.02675
16.08	0.14179				16.08	0.02676
16.09	0.14207				16.09	0.02677
16.1	0.14234				16.1	0.02679
16.11	0.1426				16.11	0.0268
16.12	0.14288				16.12	0.02681
16.13	0.14315				16.13	0.02682
16.14	0.14341				16.14	0.02683
16.15	0.14368				16.15	0.02684
16.16	0.14396				16.16	0.02685
16.17	0.14422				16.17	0.02686
16.18	0.14449				16.18	0.02688
16.19	0.14475				16.19	0.02689
16.2	0.14503				16.2	0.0269
16.21	0.14528				16.21	0.02691
16.22	0.14556				16.22	0.02692
16.23	0.14584				16.23	0.02693
16.24	0.14609				16.24	0.02694
16.25	0.14637				16.25	0.02696
16.26	0.14665				16.26	0.02697
16.27	0.14692				16.27	0.02698
16.28	0.14718				16.28	0.02699
16.29	0.14746				16.29	0.027
16.3	0.14771				16.3	0.02701
16.31	0.14799				16.31	0.02702
16.32	0.14826				16.32	0.02703
16.33	0.14852				16.33	0.02704
16.34	0.1488				16.34	0.02705
16.35	0.14905				16.35	0.02706
16.36	0.14933				16.36	0.02707
16.37	0.14961				16.37	0.02708
16.38	0.14986				16.38	0.02709
16.39	0.15014				16.39	0.0271
16.4	0.15042				16.4	0.02711
16.41	0.15069				16.41	0.02713
16.42	0.15097				16.42	0.02714
16.43	0.15123				16.43	0.02715
16.44	0.1515				16.44	0.02716
16.45	0.15178				16.45	0.02717
16.46	0.15206				16.46	0.02718
16.47	0.15233				16.47	0.02719
16.48	0.15261				16.48	0.0272
16.49	0.15287				16.49	0.02721
16.5	0.15314				16.5	0.02722
16.51	0.15342				16.51	0.02723
16.52	0.15368				16.52	0.02724
16.53	0.15395				16.53	0.02725
16.54	0.15423				16.54	0.02726
16.55	0.15451				16.55	0.02727
16.56	0.15478				16.56	0.02728
16.57	0.15506				16.57	0.02729
16.58	0.15534				16.58	0.0273
16.59	0.15561				16.59	0.02731
16.6	0.15589				16.6	0.02732
16.61	0.15617				16.61	0.02733
16.62	0.15645				16.62	0.02734
16.63	0.1567				16.63	0.02735
16.64	0.15698				16.64	0.02736
16.65	0.15725				16.65	0.02737
16.66	0.15753				16.66	0.02738
16.67	0.15781				16.67	0.02739
16.68	0.15809				16.68	0.0274
16.69	0.15836				16.69	0.02741
16.7	0.15862				16.7	0.02742
16.71	0.15889				16.71	0.02743
16.72	0.15919				16.72	0.02744
16.73	0.15947				16.73	0.02745
16.74	0.15973				16.74	0.02746
16.75	0.16				16.75	0.02747
16.76	0.16028				16.76	0.02748
16.77	0.16056				16.77	0.02749
16.78	0.16083				16.78	0.0275
16.79	0.16111				16.79	0.02751
16.8	0.16137				16.8	0.02752
16.81	0.16164				16.81	0.02753
16.82	0.16192				16.82	0.02754
16.83	0.1622				16.83	0.02755
16.84	0.16247				16.84	0.02756
16.85	0.16275				16.85	0.02757
16.86	0.16303				16.86	0.02759
16.87	0.1633				16.87	0.0276
16.88	0.16358				16.88	0.02761
16.89	0.16386				16.89	0.02762
16.9	0.16414				16.9	0.02763
16.91	0.16441				16.91	0.02764
16.92	0.16469				16.92	0.02765
16.93	0.16497				16.93	0.02766
16.94	0.16522				16.94	0.02767
16.95	0.1655				16.95	0.02768
16.96	0.16578				16.96	0.02769
16.97	0.16605				16.97	0.0277
16.98	0.16631				16.98	0.02771
16.99	0.16659				16.99	0.02772
17	0.16686				17	0.02773
17.01	0.16714				17.01	0.02775
17.02	0.16742				17.02	0.02776
17.03	0.16769				17.03	0.02777
17.04	0.16799				17.04	0.02778
17.05	0.16827				17.05	0.02779
17.06	0.16854				17.06	0.0278
17.07	0.16882				17.07	0.02781
17.08	0.1691				17.08	0.02782
17.09	0.16938				17.09	0.02783
17.1	0.16965				17.1	0.02784
17.11	0.16993				17.11	0.02785
17.12	0.17021				17.12	0.02786
17.13	0.17048				17.13	0.02787
17.14	0.17076				17.14	0.02789
17.15	0.17104				17.15	0.0279
17.16	0.17131				17.16	0.02791
17.17	0.17159				17.17	0.02792
17.18	0.17187				17.18	0.02793
17.19	0.17217				17.19	0.02794
17.2	0.17244				17.2	0.02795
17.21	0.17272				17.21	0.02796
17.22	0.173				17.22	0.02797
17.23	0.17327				17.23	0.02798
17.24	0.17355				17.24	0.028
17.25	0.17383				17.25	0.02801
17.26	0.1741				17.26	0.02802
17.27	0.17438				17.27	0.02803
17.28	0.17466				17.28	0.02804
17.29	0.17494				17.29	0.02805
17.3	0.17521				17.3	0.02806
17.31	0.17549				17.31	0.02808
17.32	0.17579				17.32	0.02809
17.33	0.17606				17.33	0.0281
17.34	0.17634				17.34	0.02811
17.35	0.17662				17.35	0.02812
17.36	0.17692				17.36	0.02813
17.37	0.17719				17.37	0.02815
17.38	0.17747				17.38	0.02816
17.39	0.17775				17.39	0.02817
17.4	0.17805				17.4	0.02818
17.41	0.17832				17.41	0.02819
17.42	0.1786				17.42	0.0282
17.43	0.1789				17.43	0.02822
17.44	0.17917				17.44	0.02823
17.45	0.17945				17.45	0.02824
17.46	0.17973				17.46	0.02825
17.47	0.18003				17.47	0.02826
17.48	0.1803				17.48	0.02828
17.49	0.18058				17.49	0.02829
17.5	0.18086				17.5	0.0283
17.51	0.18116				17.51	0.02831
17.52	0.18143				17.52	0.02833
17.53	0.18171				17.53	0.02834
17.54	0.18201				17.54	0.02835
17.55	0.18228				17.55	0.02836
17.56	0.18256				17.56	0.02838
17.57	0.18284				17.57	0.02839
17.58	0.18312				17.58	0.0284
17.59	0.18341				17.59	0.02842
17.6	0.18369				17.6	0.02843
17.61	0.18397				17.61	0.02844
17.62	0.18427				17.62	0.02846
17.63	0.18454				17.63	0.02847
17.64	0.18484				17.64	0.02848
17.65	0.18512				17.65	0.0285
17.66	0.18542				17.66	0.02851
17.67	0.18569				17.67	0.02852
17.68	0.18597				17.68	0.02854
17.69	0.18627				17.69	0.02855
17.7	0.18655				17.7	0.02857
17.71	0.18684				17.71	0.02858
17.72	0.18712				17.72	0.0286
17.73	0.18742				17.73	0.02861
17.74	0.1877				17.74	0.02863
17.75	0.18797				17.75	0.02864
17.76	0.18827				17.76	0.02865
17.77	0.18857				17.77	0.02867
17.78	0.18885				17.78	0.02868
17.79	0.18912				17.79	0.0287
17.8	0.18942				17.8	0.02871
17.81	0.1897				17.81	0.02873
17.82	0.18998				17.82	0.02874
17.83	0.19027				17.83	0.02876
17.84	0.19055				17.84	0.02877
17.85	0.19085				17.85	0.02879
17.86	0.19113				17.86	0.0288
17.87	0.1914				17.87	0.02882
17.88	0.1917				17.88	0.02883
17.89	0.19198				17.89	0.02884
17.9	0.19228				17.9	0.02886
17.91	0.19255				17.91	0.02888
17.92	0.19285				17.92	0.02889
17.93	0.19315				17.93	0.02891
17.94	0.19343				17.94	0.02892
17.95	0.19372				17.95	0.02893
17.96	0.194				17.96	0.02895
17.97	0.1943				17.97	0.02896
17.98	0.19458				17.98	0.02898
17.99	0.19487				17.99	0.02899
18	0.19515				18	0.02901
18.01	0.19545				18.01	0.02902
18.02	0.19575				18.02	0.02904
18.03	0.19602				18.03	0.02905
18.04	0.19632				18.04	0.02907
18.05	0.1966				18.05	0.02908
18.06	0.1969				18.06	0.0291
18.07	0.1972				18.07	0.02911
18.08	0.19747				18.08	0.02913
18.09	0.19777				18.09	0.02914
18.1	0.19805				18.1	0.02916
18.11	0.19835				18.11	0.02917
18.12	0.19862				18.12	0.02919
18.13	0.19892				18.13	0.02921
18.14	0.19922				18.14	0.02922
18.15	0.1995				18.15	0.02924
18.16	0.1998				18.16	0.02925
18.17	0.20009				18.17	0.02927
18.18	0.20037				18.18	0.02928
18.19	0.20067				18.19	0.0293
18.2	0.20097				18.2	0.02932
18.21	0.20127				18.21	0.02933
18.22	0.20154				18.22	0.02935
18.23	0.20184				18.23	0.02936
18.24	0.20214				18.24	0.02938
18.25	0.20242				18.25	0.0294
18.26	0.20271				18.26	0.02941
18.27	0.20301				18.27	0.02943
18.28	0.20331				18.28	0.02945
18.29	0.20361				18.29	0.02946
18.3	0.20391				18.3	0.02948
18.31	0.20421				18.31	0.02949
18.32	0.2045				18.32	0.02951
18.33	0.2048				18.33	0.02953
18.34	0.20508				18.34	0.02954
18.35	0.20538				18.35	0.02956
18.36	0.20567				18.36	0.02958
18.37	0.20597				18.37	0.02959
18.38	0.20627				18.38	0.02961
18.39	0.20657				18.39	0.02963
18.4	0.20687				18.4	0.02964
18.41	0.20714				18.41	0.02966
18.42	0.20744				18.42	0.02968
18.43	0.20774				18.43	0.02969
18.44	0.20804				18.44	0.02971
18.45	0.20834				18.45	0.02973
18.46	0.20864				18.46	0.02975
18.47	0.20893				18.47	0.02976
18.48	0.20923				18.48	0.02978
18.49	0.20953				18.49	0.0298
18.5	0.20983				18.5	0.02982
18.51	0.21013				18.51	0.02983
18.52	0.21043				18.52	0.02985
18.53	0.21072				18.53	0.02987
18.54	0.21102				18.54	0.02989
18.55	0.21132				18.55	0.02991
18.56	0.21162				18.56	0.02992
18.57	0.21192				18.57	0.02994
18.58	0.21221				18.58	0.02996
18.59	0.21253				18.59	0.02998
18.6	0.21283				18.6	0.03
18.61	0.21313				18.61	0.03001
18.62	0.21343				18.62	0.03003
18.63	0.21373				18.63	0.03005
18.64	0.21403				18.64	0.03007
18.65	0.21435				18.65	0.03009
18.66	0.21464				18.66	0.0301
18.67	0.21494				18.67	0.03012
18.68	0.21526				18.68	0.03014
18.69	0.21556				18.69	0.03016
18.7	0.21586				18.7	0.03018
18.71	0.21616				18.71	0.03019
18.72	0.21645				18.72	0.03021
18.73	0.21677				18.73	0.03023
18.74	0.21707				18.74	0.03025
18.75	0.21737				18.75	0.03027
18.76	0.21767				18.76	0.03029
18.77	0.21797				18.77	0.03031
18.78	0.21826				18.78	0.03032
18.79	0.21856				18.79	0.03034
18.8	0.21886				18.8	0.03036
18.81	0.21916				18.81	0.03038
18.82	0.21948				18.82	0.0304
18.83	0.21978				18.83	0.03042
18.84	0.22008				18.84	0.03044
18.85	0.22037				18.85	0.03046
18.86	0.22067				18.86	0.03048
18.87	0.22099				18.87	0.03049
18.88	0.22129				18.88	0.03051
18.89	0.22159				18.89	0.03053
18.9	0.22191				18.9	0.03055
18.91	0.22221				18.91	0.03057
18.92	0.2225				18.92	0.03059
18.93	0.2228				18.93	0.03061
18.94	0.2231				18.94	0.03063
18.95	0.2234				18.95	0.03065
18.96	0.22372				18.96	0.03067
18.97	0.22402				18.97	0.03069
18.98	0.22434				18.98	0.0307
18.99	0.22463				18.99	0.03072
19	0.22493				19	0.03074
19.01	0.22525				19.01	0.03076
19.02	0.22555				19.02	0.03078
19.03	0.22587				19.03	0.0308
19.04	0.22617				19.04	0.03082
19.05	0.22649				19.05	0.03084
19.06	0.22679				19.06	0.03086
19.07	0.22708				19.07	0.03088
19.08	0.2274				19.08	0.0309
19.09	0.2277				19.09	0.03092
19.1	0.22802				19.1	0.03094
19.11	0.22834				19.11	0.03096
19.12	0.22864				19.12	0.03097
19.13	0.22896				19.13	0.03099
19.14	0.22926				19.14	0.03101
19.15	0.22958				19.15	0.03103
19.16	0.2299				19.16	0.03105
19.17	0.23019				19.17	0.03107
19.18	0.23051				19.18	0.03109
19.19	0.23081				19.19	0.03111
19.2	0.23113				19.2	0.03113
19.21	0.23143				19.21	0.03115
19.22	0.23175				19.22	0.03116
19.23	0.23205				19.23	0.03118
19.24	0.23237				19.24	0.0312
19.25	0.23269				19.25	0.03122
19.26	0.23301				19.26	0.03124
19.27	0.2333				19.27	0.03126
19.28	0.23362				19.28	0.03128
19.29	0.23394				19.29	0.0313
19.3	0.23426				19.3	0.03132
19.31	0.23456				19.31	0.03133
19.32	0.23488				19.32	0.03135
19.33	0.23518				19.33	0.03137
19.34	0.2355				19.34	0.03139
19.35	0.23582				19.35	0.03141
19.36	0.23612				19.36	0.03143
19.37	0.23644				19.37	0.03145
19.38	0.23676				19.38	0.03147
19.39	0.23707				19.39	0.03149
19.4	0.23739				19.4	0.03151
19.41	0.23771				19.41	0.03152
19.42	0.23803				19.42	0.03154
19.43	0.23835				19.43	0.03156
19.44	0.23867				19.44	0.03158
19.45	0.23897				19.45	0.0316
19.46	0.23929				19.46	0.03162
19.47	0.23961				19.47	0.03164
19.48	0.23993				19.48	0.03166
19.49	0.24025				19.49	0.03168
19.5	0.24057				19.5	0.03169
19.51	0.24089				19.51	0.03171
19.52	0.24121				19.52	0.03173
19.53	0.24153				19.53	0.03175
19.54	0.24185				19.54	0.03177
19.55	0.24217				19.55	0.03179
19.56	0.24249				19.56	0.03181
19.57	0.24281				19.57	0.03182
19.58	0.24312				19.58	0.03184
19.59	0.24344				19.59	0.03186
19.6	0.24374				19.6	0.03188
19.61	0.24406				19.61	0.0319
19.62	0.24438				19.62	0.03192
19.63	0.2447				19.63	0.03194
19.64	0.24502				19.64	0.03195
19.65	0.24534				19.65	0.03197
19.66	0.24566				19.66	0.03199
19.67	0.24598				19.67	0.03201
19.68	0.2463				19.68	0.03203
19.69	0.24662				19.69	0.03205
19.7	0.24694				19.7	0.03207
19.71	0.24726				19.71	0.03209
19.72	0.24758				19.72	0.0321
19.73	0.2479				19.73	0.03212
19.74	0.24822				19.74	0.03214
19.75	0.24854				19.75	0.03216
19.76	0.24885				19.76	0.03218
19.77	0.24917				19.77	0.0322
19.78	0.24952				19.78	0.03222
19.79	0.24983				19.79	0.03224
19.8	0.25018				19.8	0.03226
19.81	0.2505				19.81	0.03227
19.82	0.25081				19.82	0.03229
19.83	0.25113				19.83	0.03231
19.84	0.25145				19.84	0.03233
19.85	0.25179				19.85	0.03235
19.86	0.25211				19.86	0.03237
19.87	0.25243				19.87	0.03239
19.88	0.25277				19.88	0.0324
19.89	0.25309				19.89	0.03242
19.9	0.25341				19.9	0.03244
19.91	0.25373				19.91	0.03246
19.92	0.25407				19.92	0.03248
19.93	0.25439				19.93	0.0325
19.94	0.25471				19.94	0.03251
19.95	0.25505				19.95	0.03253
19.96	0.25537				19.96	0.03255
19.97	0.25569				19.97	0.03257
19.98	0.25601				19.98	0.03259
19.99	0.25635				19.99	0.0326
20	0.25667				20	0.03262
20.01	0.25699				20.01	0.03264
20.02	0.25733				20.02	0.03266
20.03	0.25765				20.03	0.03267
20.04	0.25797				20.04	0.03269
20.05	0.25831				20.05	0.03271
20.06	0.25863				20.06	0.03273
20.07	0.25897				20.07	0.03274
20.08	0.25929				20.08	0.03276
20.09	0.25961				20.09	0.03278
20.1	0.25995				20.1	0.03279
20.11	0.26027				20.11	0.03281
20.12	0.26061				20.12	0.03283
20.13	0.26093				20.13	0.03285
20.14	0.26125				20.14	0.03286
20.15	0.26157				20.15	0.03288
20.16	0.26191				20.16	0.0329
20.17	0.26223				20.17	0.03292
20.18	0.26257				20.18	0.03293
20.19	0.26289				20.19	0.03295
20.2	0.26323				20.2	0.03297
20.21	0.26355				20.21	0.03298
20.22	0.26389				20.22	0.033
20.23	0.26421				20.23	0.03302
20.24	0.26455				20.24	0.03303
20.25	0.26487				20.25	0.03305
20.26	0.26522				20.26	0.03307
20.27	0.26553				20.27	0.03308
20.28	0.26588				20.28	0.0331
20.29	0.2662				20.29	0.03312
20.3	0.26654				20.3	0.03313
20.31	0.26686				20.31	0.03315
20.32	0.2672				20.32	0.03317
20.33	0.26754				20.33	0.03318
20.34	0.26786				20.34	0.0332
20.35	0.2682				20.35	0.03321
20.36	0.26852				20.36	0.03323
20.37	0.26886				20.37	0.03325
20.38	0.2692				20.38	0.03326
20.39	0.26954				20.39	0.03328
20.4	0.26986				20.4	0.03329
20.41	0.2702				20.41	0.03331
20.42	0.27052				20.42	0.03332
20.43	0.27086				20.43	0.03334
20.44	0.2712				20.44	0.03336
20.45	0.27154				20.45	0.03337
20.46	0.27186				20.46	0.03339
20.47	0.2722				20.47	0.0334
20.48	0.27254				20.48	0.03342
20.49	0.27286				20.49	0.03343
20.5	0.2732				20.5	0.03345
20.51	0.27352				20.51	0.03346
20.52	0.27386				20.52	0.03348
20.53	0.27418				20.53	0.03349
20.54	0.27452				20.54	0.03351
20.55	0.27487				20.55	0.03352
20.56	0.27521				20.56	0.03354
20.57	0.27553				20.57	0.03355
20.58	0.27587				20.58	0.03357
20.59	0.27621				20.59	0.03358
20.6	0.27653				20.6	0.0336
20.61	0.27687				20.61	0.03361
20.62	0.27721				20.62	0.03363
20.63	0.27755				20.63	0.03364
20.64	0.27789				20.64	0.03366
20.65	0.27823				20.65	0.03367
20.66	0.27857				20.66	0.03368
20.67	0.27891				20.67	0.0337
20.68	0.27923				20.68	0.03371
20.69	0.27957				20.69	0.03373
20.7	0.27991				20.7	0.03374
20.71	0.28025				20.71	0.03375
20.72	0.2806				20.72	0.03377
20.73	0.28096				20.73	0.03378
20.74	0.28128				20.74	0.03379
20.75	0.28162				20.75	0.03381
20.76	0.28196				20.76	0.03382
20.77	0.2823				20.77	0.03383
20.78	0.28264				20.78	0.03385
20.79	0.28298				20.79	0.03386
20.8	0.28332				20.8	0.03387
20.81	0.28366				20.81	0.03389
20.82	0.284				20.82	0.0339
20.83	0.28434				20.83	0.03391
20.84	0.28469				20.84	0.03392
20.85	0.28503				20.85	0.03394
20.86	0.28537				20.86	0.03395
20.87	0.28571				20.87	0.03396
20.88	0.28605				20.88	0.03398
20.89	0.28639				20.89	0.03399
20.9	0.28673				20.9	0.034
20.91	0.28707				20.91	0.03401
20.92	0.28741				20.92	0.03403
20.93	0.28775				20.93	0.03404
20.94	0.28809				20.94	0.03405
20.95	0.28843				20.95	0.03406
20.96	0.28878				20.96	0.03408
20.97	0.28912				20.97	0.03409
20.98	0.28946				20.98	0.0341
20.99	0.2898				20.99	0.03412
21	0.29014				21	0.03413
21.01	0.29048				21.01	0.03414
21.02	0.29082				21.02	0.03415
21.03	0.29116				21.03	0.03417
21.04	0.29152				21.04	0.03418
21.05	0.29186				21.05	0.03419
21.06	0.29221				21.06	0.03421
21.07	0.29255				21.07	0.03422
21.08	0.29289				21.08	0.03423
21.09	0.29323				21.09	0.03425
21.1	0.29357				21.1	0.03426
21.11	0.29391				21.11	0.03427
21.12	0.29427				21.12	0.03429
21.13	0.29461				21.13	0.0343
21.14	0.29495				21.14	0.03432
21.15	0.29529				21.15	0.03433
21.16	0.29566				21.16	0.03434
21.17	0.296				21.17	0.03436
21.18	0.29634				21.18	0.03437
21.19	0.29668				21.19	0.03439
21.2	0.29702				21.2	0.0344
21.21	0.29736				21.21	0.03442
21.22	0.2977				21.22	0.03443
21.23	0.29804				21.23	0.03445
21.24	0.2984				21.24	0.03446
21.25	0.29875				21.25	0.03448
21.26	0.29909				21.26	0.03449
21.27	0.29943				21.27	0.03451
21.28	0.29979				21.28	0.03453
21.29	0.30013				21.29	0.03454
21.3	0.30047				21.3	0.03456
21.31	0.30081				21.31	0.03457
21.32	0.30115				21.32	0.03459
21.33	0.30149				21.33	0.03461
21.34	0.30186				21.34	0.03463
21.35	0.3022				21.35	0.03464
21.36	0.30254				21.36	0.03466
21.37	0.3029				21.37	0.03468
21.38	0.30324				21.38	0.0347
21.39	0.30358				21.39	0.03471
21.4	0.30392				21.4	0.03473
21.41	0.30428				21.41	0.03475
21.42	0.30462				21.42	0.03477
21.43	0.30497				21.43	0.03479
21.44	0.30531				21.44	0.0348
21.45	0.30565				21.45	0.03482
21.46	0.30599				21.46	0.03484
21.47	0.30633				21.47	0.03486
21.48	0.30667				21.48	0.03488
21.49	0.30701				21.49	0.0349
21.5	0.30737				21.5	0.03492
21.51	0.30771				21.51	0.03494
21.52	0.30805				21.52	0.03496
21.53	0.30842				21.53	0.03498
21.54	0.30876				21.54	0.035
21.55	0.30912				21.55	0.03502
21.56	0.30946				21.56	0.03504
21.57	0.3098				21.57	0.03506
21.58	0.31014				21.58	0.03508
21.59	0.3105				21.59	0.0351
21.6	0.31085				21.6	0.03512
21.61	0.31121				21.61	0.03514
21.62	0.31157				21.62	0.03516
21.63	0.31191				21.63	0.03518
21.64	0.31225				21.64	0.0352
21.65	0.31261				21.65	0.03523
21.66	0.31295				21.66	0.03525
21.67	0.31329				21.67	0.03527
21.68	0.31364				21.68	0.03529
21.69	0.31398				21.69	0.03531
21.7	0.31432				21.7	0.03533
21.71	0.31468				21.71	0.03535
21.72	0.31502				21.72	0.03538
21.73	0.31536				21.73	0.0354
21.74	0.31572				21.74	0.03542
21.75	0.31606				21.75	0.03544
21.76	0.31643				21.76	0.03546
21.77	0.31677				21.77	0.03549
21.78	0.31711				21.78	0.03551
21.79	0.31745				21.79	0.03553
21.8	0.31781				21.8	0.03555
21.81	0.31815				21.81	0.03558
21.82	0.31849				21.82	0.0356
21.83	0.31885				21.83	0.03562
21.84	0.3192				21.84	0.03565
21.85	0.31954				21.85	0.03567
21.86	0.3199				21.86	0.03569
21.87	0.32024				21.87	0.03572
21.88	0.3206				21.88	0.03574
21.89	0.32096				21.89	0.03576
21.9	0.3213				21.9	0.03579
21.91	0.32167				21.91	0.03581
21.92	0.32201				21.92	0.03583
21.93	0.32237				21.93	0.03586
21.94	0.32273				21.94	0.03588
21.95	0.32307				21.95	0.03591
21.96	0.32343				21.96	0.03593
21.97	0.3238				21.97	0.03595
21.98	0.32414				21.98	0.03598
21.99	0.3245				21.99	0.036
22	0.32486				22	0.03603
22.01	0.32522				22.01	0.03605
22.02	0.32559				22.02	0.03608
22.03	0.32595				22.03	0.0361
22.04	0.32629				22.04	0.03612
22.05	0.32665				22.05	0.03615
22.06	0.32701				22.06	0.03617
22.07	0.32738				22.07	0.0362
22.08	0.32774				22.08	0.03622
22.09	0.32812				22.09	0.03625
22.1	0.32848				22.1	0.03627
22.11	0.32885				22.11	0.0363
22.12	0.32921				22.12	0.03632
22.13	0.32957				22.13	0.03635
22.14	0.32993				22.14	0.03637
22.15	0.33029				22.15	0.03639
22.16	0.33066				22.16	0.03642
22.17	0.33104				22.17	0.03644
22.18	0.3314				22.18	0.03647
22.19	0.33176				22.19	0.03649
22.2	0.33215				22.2	0.03652
22.21	0.33251				22.21	0.03654
22.22	0.33289				22.22	0.03657
22.23	0.33326				22.23	0.03659
22.24	0.33362				22.24	0.03662
22.25	0.334				22.25	0.03665
22.26	0.33436				22.26	0.03667
22.27	0.33475				22.27	0.0367
22.28	0.33511				22.28	0.03672
22.29	0.33549				22.29	0.03675
22.3	0.33585				22.3	0.03677
22.31	0.33624				22.31	0.0368
22.32	0.33662				22.32	0.03682
22.33	0.33698				22.33	0.03685
22.34	0.33737				22.34	0.03688
22.35	0.33773				22.35	0.0369
22.36	0.33811				22.36	0.03693
22.37	0.33847				22.37	0.03695
22.38	0.33886				22.38	0.03698
22.39	0.33922				22.39	0.03701
22.4	0.3396				22.4	0.03703
22.41	0.33997				22.41	0.03706
22.42	0.34035				22.42	0.03708
22.43	0.34073				22.43	0.03711
22.44	0.34109				22.44	0.03714
22.45	0.34148				22.45	0.03716
22.46	0.34186				22.46	0.03719
22.47	0.34222				22.47	0.03722
22.48	0.34261				22.48	0.03724
22.49	0.34299				22.49	0.03727
22.5	0.34337				22.5	0.0373
22.51	0.34374				22.51	0.03732
22.52	0.34412				22.52	0.03735
22.53	0.3445				22.53	0.03738
22.54	0.34487				22.54	0.0374
22.55	0.34525				22.55	0.03743
22.56	0.34561				22.56	0.03746
22.57	0.34599				22.57	0.03748
22.58	0.34636				22.58	0.03751
22.59	0.34674				22.59	0.03754
22.6	0.3471				22.6	0.03757
22.61	0.34749				22.61	0.0376
22.62	0.34787				22.62	0.03762
22.63	0.34823				22.63	0.03765
22.64	0.34861				22.64	0.03768
22.65	0.349				22.65	0.03771
22.66	0.34938				22.66	0.03774
22.67	0.34974				22.67	0.03777
22.68	0.35013				22.68	0.0378
22.69	0.35051				22.69	0.03782
22.7	0.35089				22.7	0.03785
22.71	0.35128				22.71	0.03788
22.72	0.35166				22.72	0.03791
22.73	0.35202				22.73	0.03794
22.74	0.35241				22.74	0.03797
22.75	0.35279				22.75	0.038
22.76	0.35315				22.76	0.03803
22.77	0.35354				22.77	0.03806
22.78	0.35392				22.78	0.03809
22.79	0.3543				22.79	0.03812
22.8	0.35466				22.8	0.03815
22.81	0.35505				22.81	0.03818
22.82	0.35543				22.82	0.03821
22.83	0.35581				22.83	0.03824
22.84	0.3562				22.84	0.03827
22.85	0.35658				22.85	0.0383
22.86	0.35696				22.86	0.03833
22.87	0.35735				22.87	0.03836
22.88	0.35773				22.88	0.0384
22.89	0.35812				22.89	0.03843
22.9	0.3585				22.9	0.03846
22.91	0.35888				22.91	0.03849
22.92	0.35927				22.92	0.03852
22.93	0.35963				22.93	0.03855
22.94	0.36001				22.94	0.03858
22.95	0.36039				22.95	0.03862
22.96	0.36078				22.96	0.03865
22.97	0.36116				22.97	0.03868
22.98	0.36154				22.98	0.03872
22.99	0.36193				22.99	0.03875
23	0.36231				23	0.03878
23.01	0.3627				23.01	0.03881
23.02	0.36308				23.02	0.03885
23.03	0.36346				23.03	0.03888
23.04	0.36385				23.04	0.03892
23.05	0.36423				23.05	0.03895
23.06	0.36459				23.06	0.03898
23.07	0.36497				23.07	0.03902
23.08	0.36538				23.08	0.03905
23.09	0.36576				23.09	0.03909
23.1	0.36615				23.1	0.03912
23.11	0.36653				23.11	0.03916
23.12	0.36691				23.12	0.03919
23.13	0.3673				23.13	0.03923
23.14	0.36768				23.14	0.03926
23.15	0.36806				23.15	0.0393
23.16	0.36845				23.16	0.03933
23.17	0.36883				23.17	0.03937
23.18	0.36921				23.18	0.0394
23.19	0.36962				23.19	0.03944
23.2	0.37				23.2	0.03947
23.21	0.37039				23.21	0.03951
23.22	0.37077				23.22	0.03954
23.23	0.37115				23.23	0.03958
23.24	0.37156				23.24	0.03962
23.25	0.37194				23.25	0.03965
23.26	0.37235				23.26	0.03969
23.27	0.37275				23.27	0.03972
23.28	0.37313				23.28	0.03976
23.29	0.37352				23.29	0.0398
23.3	0.37392				23.3	0.03983
23.31	0.37431				23.31	0.03987
23.32	0.37469				23.32	0.03991
23.33	0.37507				23.33	0.03994
23.34	0.37548				23.34	0.03998
23.35	0.37586				23.35	0.04001
23.36	0.37626				23.36	0.04005
23.37	0.37667				23.37	0.04009
23.38	0.37705				23.38	0.04012
23.39	0.37746				23.39	0.04016
23.4	0.37786				23.4	0.0402
23.41	0.37825				23.41	0.04023
23.42	0.37865				23.42	0.04027
23.43	0.37906				23.43	0.04031
23.44	0.37944				23.44	0.04034
23.45	0.37984				23.45	0.04038
23.46	0.38025				23.46	0.04042
23.47	0.38065				23.47	0.04046
23.48	0.38106				23.48	0.04049
23.49	0.38146				23.49	0.04053
23.5	0.38187				23.5	0.04057
23.51	0.38225				23.51	0.0406
23.52	0.38266				23.52	0.04064
23.53	0.38306				23.53	0.04068
23.54	0.38347				23.54	0.04071
23.55	0.38389				23.55	0.04075
23.56	0.3843				23.56	0.04079
23.57	0.3847				23.57	0.04082
23.58	0.38511				23.58	0.04086
23.59	0.38553				23.59	0.0409
23.6	0.38594				23.6	0.04093
23.61	0.38636				23.61	0.04097
23.62	0.38677				23.62	0.041
23.63	0.38717				23.63	0.04104
23.64	0.3876				23.64	0.04107
23.65	0.388				23.65	0.04111
23.66	0.38841				23.66	0.04114
23.67	0.38883				23.67	0.04118
23.68	0.38924				23.68	0.04121
23.69	0.38966				23.69	0.04125
23.7	0.39007				23.7	0.04128
23.71	0.39049				23.71	0.04132
23.72	0.3909				23.72	0.04135
23.73	0.39133				23.73	0.04139
23.74	0.39175				23.74	0.04142
23.75	0.39218				23.75	0.04145
23.76	0.3926				23.76	0.04149
23.77	0.39301				23.77	0.04152
23.78	0.39343				23.78	0.04155
23.79	0.39386				23.79	0.04159
23.8	0.39429				23.8	0.04162
23.81	0.39471				23.81	0.04165
23.82	0.39514				23.82	0.04169
23.83	0.39556				23.83	0.04172
23.84	0.39599				23.84	0.04175
23.85	0.39642				23.85	0.04178
23.86	0.39684				23.86	0.04182
23.87	0.39727				23.87	0.04185
23.88	0.3977				23.88	0.04188
23.89	0.39812				23.89	0.04191
23.9	0.39855				23.9	0.04194
23.91	0.39897				23.91	0.04198
23.92	0.39942				23.92	0.04201
23.93	0.39985				23.93	0.04204
23.94	0.40027				23.94	0.04207
23.95	0.40072				23.95	0.0421
23.96	0.40117				23.96	0.04213
23.97	0.40159				23.97	0.04217
23.98	0.40202				23.98	0.0422
23.99	0.40245				23.99	0.04223
24	0.40289				24	0.04226
24.01	0.40332				24.01	0.04229
24.02	0.40374				24.02	0.04232
24.03	0.40419				24.03	0.04235
24.04	0.40462				24.04	0.04238
24.05	0.40504				24.05	0.04241
24.06	0.40549				24.06	0.04244
24.07	0.40592				24.07	0.04247
24.08	0.40634				24.08	0.0425
24.09	0.40677				24.09	0.04253
24.1	0.40722				24.1	0.04256
24.11	0.40764				24.11	0.04259
24.12	0.40807				24.12	0.04262
24.13	0.4085				24.13	0.04265
24.14	0.40894				24.14	0.04268
24.15	0.40937				24.15	0.04271
24.16	0.40979				24.16	0.04274
24.17	0.41022				24.17	0.04277
24.18	0.41067				24.18	0.0428
24.19	0.41109				24.19	0.04283
24.2	0.41152				24.2	0.04286
24.21	0.41195				24.21	0.04289
24.22	0.41239				24.22	0.04292
24.23	0.41282				24.23	0.04295
24.24	0.41325				24.24	0.04298
24.25	0.41367				24.25	0.04301
24.26	0.4141				24.26	0.04304
24.27	0.41452				24.27	0.04307
24.28	0.41495				24.28	0.0431
24.29	0.41538				24.29	0.04313
24.3	0.4158				24.3	0.04316
24.31	0.41623				24.31	0.04319
24.32	0.41665				24.32	0.04323
24.33	0.4171				24.33	0.04326
24.34	0.41753				24.34	0.04329
24.35	0.41795				24.35	0.04332
24.36	0.41838				24.36	0.04335
24.37	0.41883				24.37	0.04339
24.38	0.41925				24.38	0.04342
24.39	0.41968				24.39	0.04345
24.4	0.42013				24.4	0.04348
24.41	0.42055				24.41	0.04352
24.42	0.42098				24.42	0.04355
24.43	0.42143				24.43	0.04359
24.44	0.42185				24.44	0.04362
24.45	0.4223				24.45	0.04365
24.46	0.42273				24.46	0.04369
24.47	0.42315				24.47	0.04372
24.48	0.4236				24.48	0.04376
24.49	0.42402				24.49	0.0438
24.5	0.42445				24.5	0.04383
24.51	0.4249				24.51	0.04387
24.52	0.42532				24.52	0.0439
24.53	0.42575				24.53	0.04394
24.54	0.4262				24.54	0.04398
24.55	0.42662				24.55	0.04402
24.56	0.42705				24.56	0.04405
24.57	0.42748				24.57	0.04409
24.58	0.4279				24.58	0.04413
24.59	0.42835				24.59	0.04417
24.6	0.42878				24.6	0.04421
24.61	0.4292				24.61	0.04425
24.62	0.42963				24.62	0.04429
24.63	0.43007				24.63	0.04433
24.64	0.4305				24.64	0.04438
24.65	0.43095				24.65	0.04442
24.66	0.43137				24.66	0.04446
24.67	0.4318				24.67	0.0445
24.68	0.43223				24.68	0.04455
24.69	0.43265				24.69	0.04459
24.7	0.43308				24.7	0.04464
24.71	0.43353				24.71	0.04468
24.72	0.43397				24.72	0.04473
24.73	0.4344				24.73	0.04478
24.74	0.43485				24.74	0.04482
24.75	0.43527				24.75	0.04487
24.76	0.43572				24.76	0.04492
24.77	0.43615				24.77	0.04497
24.78	0.43657				24.78	0.04502
24.79	0.43702				24.79	0.04506
24.8	0.43747				24.8	0.04511
24.81	0.43789				24.81	0.04517
24.82	0.43834				24.82	0.04522
24.83	0.43877				24.83	0.04527
24.84	0.43921				24.84	0.04532
24.85	0.43966				24.85	0.04537
24.86	0.44009				24.86	0.04543
24.87	0.44053				24.87	0.04548
24.88	0.44098				24.88	0.04554
24.89	0.44143				24.89	0.04559
24.9	0.44188				24.9	0.04565
24.91	0.44232				24.91	0.0457
24.92	0.44277				24.92	0.04576
24.93	0.44322				24.93	0.04582
24.94	0.44367				24.94	0.04587
24.95	0.44411				24.95	0.04593
24.96	0.44456				24.96	0.04599
24.97	0.44501				24.97	0.04605
24.98	0.44546				24.98	0.04611
24.99	0.4459				24.99	0.04617
25	0.44635				25	0.04623
25.01	0.4468				25.01	0.04629
25.02	0.44724				25.02	0.04635
25.03	0.44769				25.03	0.04641
25.04	0.44816				25.04	0.04647
25.05	0.44861				25.05	0.04654
25.06	0.44906				25.06	0.0466
25.07	0.44952				25.07	0.04666
25.08	0.44997				25.08	0.04673
25.09	0.45044				25.09	0.04679
25.1	0.45089				25.1	0.04686
25.11	0.45136				25.11	0.04692
25.12	0.45182				25.12	0.04699
25.13	0.45227				25.13	0.04705
25.14	0.45274				25.14	0.04712
25.15	0.45321				25.15	0.04719
25.16	0.45368				25.16	0.04726
25.17	0.45415				25.17	0.04732
25.18	0.45459				25.18	0.04739
25.19	0.45506				25.19	0.04746
25.2	0.45553				25.2	0.04753
25.21	0.45602				25.21	0.0476
25.22	0.45649				25.22	0.04767
25.23	0.45696				25.23	0.04774
25.24	0.45743				25.24	0.04781
25.25	0.45792				25.25	0.04788
25.26	0.45839				25.26	0.04795
25.27	0.45885				25.27	0.04802
25.28	0.45934				25.28	0.04809
25.29	0.45983				25.29	0.04816
25.3	0.4603				25.3	0.04823
25.31	0.46079				25.31	0.0483
25.32	0.46128				25.32	0.04837
25.33	0.46177				25.33	0.04844
25.34	0.46226				25.34	0.04851
25.35	0.46275				25.35	0.04858
25.36	0.46324				25.36	0.04865
25.37	0.46373				25.37	0.04872
25.38	0.46422				25.38	0.0488
25.39	0.46471				25.39	0.04887
25.4	0.4652				25.4	0.04894
25.41	0.46569				25.41	0.04901
25.42	0.46618				25.42	0.04908
25.43	0.46667				25.43	0.04916
25.44	0.46718				25.44	0.04923
25.45	0.46767				25.45	0.0493
25.46	0.46816				25.46	0.04937
25.47	0.46865				25.47	0.04945
25.48	0.46916				25.48	0.04952
25.49	0.46965				25.49	0.04959
25.5	0.47017				25.5	0.04967
25.51	0.47066				25.51	0.04974
25.52	0.47117				25.52	0.04981
25.53	0.47168				25.53	0.04989
25.54	0.47217				25.54	0.04996
25.55	0.47268				25.55	0.05004
25.56	0.47319				25.56	0.05011
25.57	0.4737				25.57	0.05018
25.58	0.47421				25.58	0.05026
25.59	0.47472				25.59	0.05033
25.6	0.47526				25.6	0.0504
25.61	0.47577				25.61	0.05048
25.62	0.47628				25.62	0.05055
25.63	0.47679				25.63	0.05062
25.64	0.4773				25.64	0.0507
25.65	0.47781				25.65	0.05077
25.66	0.47832				25.66	0.05084
25.67	0.47886				25.67	0.05092
25.68	0.47937				25.68	0.05099
25.69	0.4799				25.69	0.05106
25.7	0.48041				25.7	0.05114
25.71	0.48094				25.71	0.05121
25.72	0.48148				25.72	0.05129
25.73	0.48199				25.73	0.05136
25.74	0.4825				25.74	0.05143
25.75	0.48303				25.75	0.05151
25.76	0.48354				25.76	0.05158
25.77	0.48408				25.77	0.05166
25.78	0.48461				25.78	0.05173
25.79	0.48512				25.79	0.05181
25.8	0.48565				25.8	0.05188
25.81	0.48619				25.81	0.05195
25.82	0.48672				25.82	0.05203
25.83	0.48723				25.83	0.0521
25.84	0.48776				25.84	0.05218
25.85	0.48829				25.85	0.05226
25.86	0.48883				25.86	0.05233
25.87	0.48934				25.87	0.05241
25.88	0.48987				25.88	0.05248
25.89	0.4904				25.89	0.05256
25.9	0.49094				25.9	0.05264
25.91	0.49145				25.91	0.05271
25.92	0.49198				25.92	0.05279
25.93	0.49251				25.93	0.05287
25.94	0.49302				25.94	0.05295
25.95	0.49356				25.95	0.05302
25.96	0.49409				25.96	0.0531
25.97	0.49462				25.97	0.05318
25.98	0.49515				25.98	0.05326
25.99	0.49566				25.99	0.05334
26	0.4962				26	0.05342
26.01	0.49673				26.01	0.0535
26.02	0.49726				26.02	0.05358
26.03	0.49782				26.03	0.05366
26.04	0.49835				26.04	0.05374
26.05	0.4989				26.05	0.05382
26.06	0.49944				26.06	0.0539
26.07	0.49997				26.07	0.05398
26.08	0.5005				26.08	0.05407
26.09	0.50105				26.09	0.05415
26.1	0.50159				26.1	0.05423
26.11	0.50212				26.11	0.05432
26.12	0.50267				26.12	0.0544
26.13	0.50321				26.13	0.05448
26.14	0.50374				26.14	0.05457
26.15	0.50429				26.15	0.05465
26.16	0.50483				26.16	0.05474
26.17	0.50538				26.17	0.05483
26.18	0.50591				26.18	0.05491
26.19	0.50647				26.19	0.055
26.2	0.507				26.2	0.05509
26.21	0.50755				26.21	0.05518
26.22	0.50808				26.22	0.05527
26.23	0.50864				26.23	0.05536
26.24	0.50917				26.24	0.05545
26.25	0.50972				26.25	0.05554
26.26	0.51026				26.26	0.05563
26.27	0.51081				26.27	0.05572
26.28	0.51136				26.28	0.05581
26.29	0.5119				26.29	0.0559
26.3	0.51245				26.3	0.056
26.31	0.51301				26.31	0.05609
26.32	0.51354				26.32	0.05619
26.33	0.51409				26.33	0.05628
26.34	0.51465				26.34	0.05638
26.35	0.51518				26.35	0.05647
26.36	0.51573				26.36	0.05657
26.37	0.51629				26.37	0.05667
26.38	0.51684				26.38	0.05676
26.39	0.51739				26.39	0.05686
26.4	0.51795				26.4	0.05696
26.41	0.5185				26.41	0.05706
26.42	0.51906				26.42	0.05716
26.43	0.51961				26.43	0.05726
26.44	0.52018				26.44	0.05736
26.45	0.52074				26.45	0.05746
26.46	0.52129				26.46	0.05756
26.47	0.52187				26.47	0.05766
26.48	0.52242				26.48	0.05777
26.49	0.52297				26.49	0.05787
26.5	0.52355				26.5	0.05797
26.51	0.5241				26.51	0.05808
26.52	0.52466				26.52	0.05818
26.53	0.52523				26.53	0.05828
26.54	0.52579				26.54	0.05839
26.55	0.52636				26.55	0.05849
26.56	0.52692				26.56	0.0586
26.57	0.52749				26.57	0.0587
26.58	0.52807				26.58	0.05881
26.59	0.52862				26.59	0.05892
26.6	0.52919				26.6	0.05902
26.61	0.52977				26.61	0.05913
26.62	0.53035				26.62	0.05924
26.63	0.53092				26.63	0.05935
26.64	0.5315				26.64	0.05946
26.65	0.53207				26.65	0.05957
26.66	0.53267				26.66	0.05968
26.67	0.53324				26.67	0.05978
26.68	0.53384				26.68	0.05989
26.69	0.53441				26.69	0.06
26.7	0.53501				26.7	0.06012
26.71	0.53559				26.71	0.06023
26.72	0.53618				26.72	0.06034
26.73	0.53678				26.73	0.06045
26.74	0.53738				26.74	0.06056
26.75	0.53797				26.75	0.06067
26.76	0.53857				26.76	0.06078
26.77	0.53916				26.77	0.0609
26.78	0.53976				26.78	0.06101
26.79	0.54038				26.79	0.06112
26.8	0.54098				26.8	0.06123
26.81	0.54157				26.81	0.06135
26.82	0.54219				26.82	0.06146
26.83	0.54281				26.83	0.06157
26.84	0.54343				26.84	0.06169
26.85	0.54404				26.85	0.0618
26.86	0.54464				26.86	0.06191
26.87	0.54526				26.87	0.06202
26.88	0.54587				26.88	0.06214
26.89	0.54651				26.89	0.06225
26.9	0.54713				26.9	0.06236
26.91	0.54775				26.91	0.06247
26.92	0.54839				26.92	0.06258
26.93	0.54901				26.93	0.06269
26.94	0.54965				26.94	0.0628
26.95	0.55026				26.95	0.06291
26.96	0.5509				26.96	0.06302
26.97	0.55154				26.97	0.06313
26.98	0.55218				26.98	0.06324
26.99	0.55282				26.99	0.06335
27	0.55346				27	0.06346
27.01	0.55412				27.01	0.06356
27.02	0.55476				27.02	0.06367
27.03	0.5554				27.03	0.06377
27.04	0.55604				27.04	0.06388
27.05	0.55668				27.05	0.06399
27.06	0.55734				27.06	0.06409
27.07	0.558				27.07	0.06419
27.08	0.55866				27.08	0.0643
27.09	0.5593				27.09	0.0644
27.1	0.55996				27.1	0.0645
27.11	0.56062				27.11	0.0646
27.12	0.5613				27.12	0.0647
27.13	0.56196				27.13	0.0648
27.14	0.56262				27.14	0.0649
27.15	0.5633				27.15	0.065
27.16	0.56396				27.16	0.0651
27.17	0.56464				27.17	0.06519
27.18	0.5653				27.18	0.06529
27.19	0.56598				27.19	0.06538
27.2	0.56664				27.2	0.06548
27.21	0.56733				27.21	0.06557
27.22	0.56801				27.22	0.06566
27.23	0.56869				27.23	0.06575
27.24	0.56937				27.24	0.06584
27.25	0.57005				27.25	0.06593
27.26	0.57071				27.26	0.06602
27.27	0.5714				27.27	0.06611
27.28	0.5721				27.28	0.06619
27.29	0.57278				27.29	0.06628
27.3	0.57346				27.3	0.06636
27.31	0.57414				27.31	0.06644
27.32	0.57482				27.32	0.06652
27.33	0.57553				27.33	0.0666
27.34	0.57621				27.34	0.06668
27.35	0.57689				27.35	0.06676
27.36	0.57759				27.36	0.06683
27.37	0.57828				27.37	0.06691
27.38	0.57896				27.38	0.06698
27.39	0.57966				27.39	0.06705
27.4	0.58036				27.4	0.06712
27.41	0.58105				27.41	0.06719
27.42	0.58175				27.42	0.06726
27.43	0.58243				27.43	0.06733
27.44	0.58313				27.44	0.06739
27.45	0.58381				27.45	0.06746
27.46	0.58452				27.46	0.06752
27.47	0.5852				27.47	0.06759
27.48	0.5859				27.48	0.06765
27.49	0.58661				27.49	0.06771
27.5	0.58731				27.5	0.06777
27.51	0.58799				27.51	0.06782
27.52	0.58869				27.52	0.06788
27.53	0.5894				27.53	0.06793
27.54	0.5901				27.54	0.06799
27.55	0.5908				27.55	0.06804
27.56	0.5915				27.56	0.06809
27.57	0.59221				27.57	0.06814
27.58	0.59291				27.58	0.06819
27.59	0.59359				27.59	0.06824
27.6	0.5943				27.6	0.06828
27.61	0.595				27.61	0.06833
27.62	0.5957				27.62	0.06837
27.63	0.59643				27.63	0.06841
27.64	0.59713				27.64	0.06845
27.65	0.59783				27.65	0.06849
27.66	0.59853				27.66	0.06853
27.67	0.59924				27.67	0.06856
27.68	0.59994				27.68	0.0686
27.69	0.60066				27.69	0.06863
27.7	0.60137				27.7	0.06866
27.71	0.60207				27.71	0.06869
27.72	0.60277				27.72	0.06872
27.73	0.6035				27.73	0.06875
27.74	0.6042				27.74	0.06878
27.75	0.60493				27.75	0.0688
27.76	0.60563				27.76	0.06883
27.77	0.60633				27.77	0.06885
27.78	0.60703				27.78	0.06887
27.79	0.60774				27.79	0.06889
27.8	0.60846				27.8	0.06891
27.81	0.60916				27.81	0.06892
27.82	0.60987				27.82	0.06894
27.83	0.61057				27.83	0.06895
27.84	0.61127				27.84	0.06897
27.85	0.61198				27.85	0.06898
27.86	0.61268				27.86	0.06899
27.87	0.61338				27.87	0.069
27.88	0.61409				27.88	0.069
27.89	0.61479				27.89	0.06901
27.9	0.61549				27.9	0.06902
27.91	0.61617				27.91	0.06902
27.92	0.61688				27.92	0.06902
27.93	0.61758				27.93	0.06902
27.94	0.61828				27.94	0.06903
27.95	0.61898				27.95	0.06903
27.96	0.61967				27.96	0.06902
27.97	0.62037				27.97	0.06902
27.98	0.62105				27.98	0.06902
27.99	0.62175				27.99	0.06901
28	0.62246				28	0.06901
28.01	0.62314				28.01	0.069
28.02	0.62384				28.02	0.06899
28.03	0.62454				28.03	0.06898
28.04	0.62523				28.04	0.06897
28.05	0.62593				28.05	0.06896
28.06	0.62663				28.06	0.06894
28.07	0.62731				28.07	0.06893
28.08	0.628				28.08	0.06892
28.09	0.6287				28.09	0.0689
28.1	0.6294				28.1	0.06888
28.11	0.63008				28.11	0.06886
28.12	0.63076				28.12	0.06884
28.13	0.63147				28.13	0.06882
28.14	0.63215				28.14	0.0688
28.15	0.63285				28.15	0.06878
28.16	0.63353				28.16	0.06875
28.17	0.63422				28.17	0.06873
28.18	0.6349				28.18	0.0687
28.19	0.6356				28.19	0.06867
28.2	0.63628				28.2	0.06865
28.21	0.63696				28.21	0.06862
28.22	0.63765				28.22	0.06859
28.23	0.63835				28.23	0.06856
28.24	0.63903				28.24	0.06852
28.25	0.63971				28.25	0.06849
28.26	0.64039				28.26	0.06845
28.27	0.64108				28.27	0.06842
28.28	0.64176				28.28	0.06838
28.29	0.64242				28.29	0.06835
28.3	0.6431				28.3	0.06831
28.31	0.64378				28.31	0.06827
28.32	0.64446				28.32	0.06823
28.33	0.64514				28.33	0.06819
28.34	0.64583				28.34	0.06815
28.35	0.64651				28.35	0.0681
28.36	0.64719				28.36	0.06806
28.37	0.64789				28.37	0.06801
28.38	0.64857				28.38	0.06797
28.39	0.64926				28.39	0.06792
28.4	0.64996				28.4	0.06787
28.41	0.65058				28.41	0.06782
28.42	0.65126				28.42	0.06778
28.43	0.65196				28.43	0.06773
28.44	0.65264				28.44	0.06767
28.45	0.65335				28.45	0.06762
28.46	0.65403				28.46	0.06757
28.47	0.65471				28.47	0.06751
28.48	0.65539				28.48	0.06746
28.49	0.65607				28.49	0.0674
28.5	0.65675				28.5	0.06734
28.51	0.65746				28.51	0.06728
28.52	0.65814				28.52	0.06722
28.53	0.65882				28.53	0.06716
28.54	0.6595				28.54	0.0671
28.55	0.6602				28.55	0.06704
28.56	0.66089				28.56	0.06698
28.57	0.66157				28.57	0.06691
28.58	0.66225				28.58	0.06685
28.59	0.66293				28.59	0.06678
28.6	0.66361				28.6	0.06671
28.61	0.66429				28.61	0.06665
28.62	0.66498				28.62	0.06658
28.63	0.66566				28.63	0.06651
28.64	0.66632				28.64	0.06644
28.65	0.667				28.65	0.06637
28.66	0.66766				28.66	0.06629
28.67	0.66834				28.67	0.06622
28.68	0.66902				28.68	0.06615
28.69	0.66968				28.69	0.06607
28.7	0.67037				28.7	0.066
28.71	0.67105				28.71	0.06592
28.72	0.67171				28.72	0.06584
28.73	0.67239				28.73	0.06576
28.74	0.67305				28.74	0.06569
28.75	0.67371				28.75	0.06561
28.76	0.67439				28.76	0.06551
28.77	0.67505				28.77	0.06542
28.78	0.67571				28.78	0.06533
28.79	0.67639				28.79	0.06523
28.8	0.67706				28.8	0.06514
28.81	0.67772				28.81	0.06504
28.82	0.67838				28.82	0.06495
28.83	0.67906				28.83	0.06485
28.84	0.67972				28.84	0.06475
28.85	0.68038				28.85	0.06465
28.86	0.68104				28.86	0.06455
28.87	0.6817				28.87	0.06445
28.88	0.68236				28.88	0.06435
28.89	0.68302				28.89	0.06425
28.9	0.68368				28.9	0.06415
28.91	0.68434				28.91	0.06405
28.92	0.685				28.92	0.06394
28.93	0.68566				28.93	0.06384
28.94	0.68632				28.94	0.06373
28.95	0.687				28.95	0.06363
28.96	0.68764				28.96	0.06352
28.97	0.6883				28.97	0.06341
28.98	0.68896				28.98	0.0633
28.99	0.68962				28.99	0.0632
29	0.69026				29	0.06309
29.01	0.6909				29.01	0.06298
29.02	0.69156				29.02	0.06287
29.03	0.6922				29.03	0.06275
29.04	0.69286				29.04	0.06264
29.05	0.6935				29.05	0.06253
29.06	0.69414				29.06	0.06242
29.07	0.69478				29.07	0.0623
29.08	0.69542				29.08	0.06219
29.09	0.69604				29.09	0.06207
29.1	0.69667				29.1	0.06196
29.11	0.69731				29.11	0.06184
29.12	0.69795				29.12	0.06173
29.13	0.69859				29.13	0.06161
29.14	0.69921				29.14	0.06149
29.15	0.69983				29.15	0.06138
29.16	0.70047				29.16	0.06126
29.17	0.70108				29.17	0.06114
29.18	0.7017				29.18	0.06102
29.19	0.70232				29.19	0.0609
29.2	0.70294				29.2	0.06078
29.21	0.70356				29.21	0.06066
29.22	0.70417				29.22	0.06053
29.23	0.70479				29.23	0.06041
29.24	0.70539				29.24	0.06029
29.25	0.70601				29.25	0.06016
29.26	0.70662				29.26	0.06004
29.27	0.70724				29.27	0.05992
29.28	0.70786				29.28	0.05979
29.29	0.70845				29.29	0.05967
29.3	0.70909				29.3	0.05954
29.31	0.70969				29.31	0.05941
29.32	0.71031				29.32	0.05929
29.33	0.7109				29.33	0.05916
29.34	0.7115				29.34	0.05903
29.35	0.7121				29.35	0.05891
29.36	0.71269				29.36	0.05878
29.37	0.71329				29.37	0.05865
29.38	0.71389				29.38	0.05852
29.39	0.71446				29.39	0.05839
29.4	0.71506				29.4	0.05827
29.41	0.71563				29.41	0.05814
29.42	0.71627				29.42	0.05801
29.43	0.71685				29.43	0.05788
29.44	0.71742				29.44	0.05775
29.45	0.718				29.45	0.05762
29.46	0.71857				29.46	0.05749
29.47	0.71915				29.47	0.05736
29.48	0.71972				29.48	0.05724
29.49	0.7203				29.49	0.05711
29.5	0.72087				29.5	0.05698
29.51	0.72143				29.51	0.05685
29.52	0.722				29.52	0.05672
29.53	0.72258				29.53	0.05659
29.54	0.72315				29.54	0.05646
29.55	0.72373				29.55	0.05633
29.56	0.72428				29.56	0.0562
29.57	0.72486				29.57	0.05608
29.58	0.72541				29.58	0.05595
29.59	0.72599				29.59	0.05582
29.6	0.72654				29.6	0.05569
29.61	0.72712				29.61	0.05556
29.62	0.72767				29.62	0.05544
29.63	0.72822				29.63	0.05531
29.64	0.72878				29.64	0.05518
29.65	0.72933				29.65	0.05505
29.66	0.72989				29.66	0.05493
29.67	0.73044				29.67	0.0548
29.68	0.73097				29.68	0.05468
29.69	0.73153				29.69	0.05455
29.7	0.73206				29.7	0.05442
29.71	0.73261				29.71	0.0543
29.72	0.73314				29.72	0.05417
29.73	0.73368				29.73	0.05405
29.74	0.73423				29.74	0.05392
29.75	0.73476				29.75	0.0538
29.76	0.73451				29.76	0.05367
29.77	0.73504				29.77	0.05356
29.78	0.73557				29.78	0.05345
29.79	0.73611				29.79	0.05333
29.8	0.73664				29.8	0.05322
29.81	0.73715				29.81	0.05311
29.82	0.73768				29.82	0.053
29.83	0.73819				29.83	0.05289
29.84	0.73873				29.84	0.05278
29.85	0.73924				29.85	0.05266
29.86	0.73975				29.86	0.05255
29.87	0.74028				29.87	0.05244
29.88	0.74079				29.88	0.05233
29.89	0.74132				29.89	0.05222
29.9	0.74184				29.9	0.05211
29.91	0.74235				29.91	0.052
29.92	0.74284				29.92	0.05189
29.93	0.74335				29.93	0.05178
29.94	0.74386				29.94	0.05167
29.95	0.74437				29.95	0.05157
29.96	0.74488				29.96	0.05146
29.97	0.74539				29.97	0.05135
29.98	0.7459				29.98	0.05124
[truncated: 3,001 more rows]

## Sheet: Fig2.a
Field (Oe)	+H scan current (A)	Field (Oe)	-H scan current (A)
-50000	8.33154e-08	-50000	8.3332e-08
-49900	8.33065e-08	-49900	8.3332e-08
-49800	8.33065e-08	-49800	8.3332e-08
-49700	8.33065e-08	-49700	8.3332e-08
-49600	8.33035e-08	-49600	8.33314e-08
-49500	8.33065e-08	-49500	8.3332e-08
-49400	8.33065e-08	-49400	8.3332e-08
-49300	8.33065e-08	-49300	8.3332e-08
-49200	8.33065e-08	-49200	8.3332e-08
-49100	8.33065e-08	-49100	8.33284e-08
-49000	8.33102e-08	-49000	8.3332e-08
-48900	8.33065e-08	-48900	8.33284e-08
-48800	8.33065e-08	-48800	8.33284e-08
-48700	8.33065e-08	-48700	8.33316e-08
-48600	8.33029e-08	-48600	8.33316e-08
-48500	8.33055e-08	-48500	8.3329e-08
-48400	8.33065e-08	-48400	8.33284e-08
-48300	8.33065e-08	-48300	8.33284e-08
-48200	8.33065e-08	-48200	8.33284e-08
-48100	8.33065e-08	-48100	8.33284e-08
-48000	8.33029e-08	-48000	8.33284e-08
-47900	8.33029e-08	-47900	8.33255e-08
-47800	8.33029e-08	-47800	8.33284e-08
-47700	8.33029e-08	-47700	8.33247e-08
-47600	8.33029e-08	-47600	8.33262e-08
-47500	8.33018e-08	-47500	8.33284e-08
-47400	8.33029e-08	-47400	8.33284e-08
-47300	8.33029e-08	-47300	8.33284e-08
-47200	8.33029e-08	-47200	8.33301e-08
-47100	8.33029e-08	-47100	8.33304e-08
-47000	8.33029e-08	-47000	8.33247e-08
-46900	8.33012e-08	-46900	8.33284e-08
-46800	8.33046e-08	-46800	8.33284e-08
-46700	8.33029e-08	-46700	8.33284e-08
-46600	8.33009e-08	-46600	8.33284e-08
-46500	8.33029e-08	-46500	8.33284e-08
-46400	8.33029e-08	-46400	8.33284e-08
-46300	8.33029e-08	-46300	8.33259e-08
-46200	8.32993e-08	-46200	8.33284e-08
-46100	8.32993e-08	-46100	8.33247e-08
-46000	8.33017e-08	-46000	8.33274e-08
-45900	8.32993e-08	-45900	8.33247e-08
-45800	8.32993e-08	-45800	8.33247e-08
-45700	8.32956e-08	-45700	8.33247e-08
-45600	8.32956e-08	-45600	8.33284e-08
-45500	8.32956e-08	-45500	8.33247e-08
-45400	8.32934e-08	-45400	8.33247e-08
-45300	8.32993e-08	-45300	8.33216e-08
-45200	8.32956e-08	-45200	8.33214e-08
-45100	8.32956e-08	-45100	8.33211e-08
-45000	8.32956e-08	-45000	8.33211e-08
-44900	8.32956e-08	-44900	8.33211e-08
-44800	8.3292e-08	-44800	8.33211e-08
-44700	8.32956e-08	-44700	8.33211e-08
-44600	8.3292e-08	-44600	8.33208e-08
-44500	8.3292e-08	-44500	8.33174e-08
-44400	8.32956e-08	-44400	8.33174e-08
-44300	8.32956e-08	-44300	8.33211e-08
-44200	8.32956e-08	-44200	8.33211e-08
-44100	8.32956e-08	-44100	8.33211e-08
-44000	8.32956e-08	-44000	8.33211e-08
-43900	8.32993e-08	-43900	8.33211e-08
-43800	8.32993e-08	-43800	8.33211e-08
-43700	8.32993e-08	-43700	8.33211e-08
-43600	8.32993e-08	-43600	8.33211e-08
-43500	8.32956e-08	-43500	8.33174e-08
-43400	8.32956e-08	-43400	8.33211e-08
-43300	8.32956e-08	-43300	8.33211e-08
-43200	8.32956e-08	-43200	8.33211e-08
-43100	8.32956e-08	-43100	8.33211e-08
-43000	8.32956e-08	-43000	8.33211e-08
-42900	8.32956e-08	-42900	8.33211e-08
-42800	8.3293e-08	-42800	8.33211e-08
-42700	8.32956e-08	-42700	8.33174e-08
-42600	8.32941e-08	-42600	8.33138e-08
-42500	8.3294e-08	-42500	8.33138e-08
-42400	8.3292e-08	-42400	8.33138e-08
-42300	8.3292e-08	-42300	8.33138e-08
-42200	8.32901e-08	-42200	8.33138e-08
-42100	8.32883e-08	-42100	8.33138e-08
-42000	8.32883e-08	-42000	8.33116e-08
-41900	8.32883e-08	-41900	8.33102e-08
-41800	8.32883e-08	-41800	8.33174e-08
-41700	8.32883e-08	-41700	8.33174e-08
-41600	8.3292e-08	-41600	8.33174e-08
-41500	8.32883e-08	-41500	8.33174e-08
-41400	8.32847e-08	-41400	8.33174e-08
-41300	8.32847e-08	-41300	8.33174e-08
-41200	8.32861e-08	-41200	8.3311e-08
-41100	8.32883e-08	-41100	8.33138e-08
-41000	8.32847e-08	-41000	8.33138e-08
-40900	8.32811e-08	-40900	8.33138e-08
-40800	8.32811e-08	-40800	8.33141e-08
-40700	8.32811e-08	-40700	8.33138e-08
-40600	8.32811e-08	-40600	8.33174e-08
-40500	8.32811e-08	-40500	8.33138e-08
-40400	8.32811e-08	-40400	8.33102e-08
-40300	8.32847e-08	-40300	8.33102e-08
-40200	8.32811e-08	-40200	8.33138e-08
-40100	8.32811e-08	-40100	8.33102e-08
-40000	8.32811e-08	-40000	8.33102e-08
-39900	8.32811e-08	-39900	8.33065e-08
-39800	8.32811e-08	-39800	8.33102e-08
-39700	8.32811e-08	-39700	8.33093e-08
-39600	8.32811e-08	-39600	8.33065e-08
-39500	8.32794e-08	-39500	8.33029e-08
-39400	8.32774e-08	-39400	8.33029e-08
-39300	8.32811e-08	-39300	8.33029e-08
-39200	8.32811e-08	-39200	8.32993e-08
-39100	8.32937e-08	-39100	8.32993e-08
-39000	8.3292e-08	-39000	8.32993e-08
-38900	8.3292e-08	-38900	8.32993e-08
-38800	8.3292e-08	-38800	8.32956e-08
-38700	8.32916e-08	-38700	8.3292e-08
-38600	8.32883e-08	-38600	8.3292e-08
-38500	8.32883e-08	-38500	8.3292e-08
-38400	8.32883e-08	-38400	8.32902e-08
-38300	8.32883e-08	-38300	8.32883e-08
-38200	8.32883e-08	-38200	8.32883e-08
-38100	8.32883e-08	-38100	8.32883e-08
-38000	8.32883e-08	-38000	8.32883e-08
-37900	8.32883e-08	-37900	8.32847e-08
-37800	8.32847e-08	-37800	8.32847e-08
-37700	8.32847e-08	-37700	8.32847e-08
-37600	8.32811e-08	-37600	8.32847e-08
-37500	8.32822e-08	-37500	8.32847e-08
-37400	8.32811e-08	-37400	8.32811e-08
-37300	8.32811e-08	-37300	8.32811e-08
-37200	8.32774e-08	-37200	8.32805e-08
-37100	8.32774e-08	-37100	8.32811e-08
-37000	8.32774e-08	-37000	8.32805e-08
-36900	8.32774e-08	-36900	8.32774e-08
-36800	8.32774e-08	-36800	8.32774e-08
-36700	8.32747e-08	-36700	8.32774e-08
-36600	8.32738e-08	-36600	8.32774e-08
-36500	8.32709e-08	-36500	8.32738e-08
-36400	8.32702e-08	-36400	8.32738e-08
-36300	8.32702e-08	-36300	8.32738e-08
-36200	8.32702e-08	-36200	8.32702e-08
-36100	8.32665e-08	-36100	8.32665e-08
-36000	8.32665e-08	-36000	8.32665e-08
-35900	8.32629e-08	-35900	8.32665e-08
-35800	8.32592e-08	-35800	8.32602e-08
-35700	8.32556e-08	-35700	8.32592e-08
-35600	8.32523e-08	-35600	8.32592e-08
-35500	8.32483e-08	-35500	8.32556e-08
-35400	8.32413e-08	-35400	8.3252e-08
-35300	8.32377e-08	-35300	8.32483e-08
-35200	8.32374e-08	-35200	8.32414e-08
-35100	8.32338e-08	-35100	8.3241e-08
-35000	8.32338e-08	-35000	8.32374e-08
-34900	8.32265e-08	-34900	8.32338e-08
-34800	8.32266e-08	-34800	8.32301e-08
-34700	8.32262e-08	-34700	8.32265e-08
-34600	8.32192e-08	-34600	8.3226e-08
-34500	8.32153e-08	-34500	8.32156e-08
-34400	8.32083e-08	-34400	8.32115e-08
-34300	8.3201e-08	-34300	8.32042e-08
-34200	8.31974e-08	-34200	8.31966e-08
-34100	8.31938e-08	-34100	8.31929e-08
-34000	8.31897e-08	-34000	8.31828e-08
-33900	8.31822e-08	-33900	8.31747e-08
-33800	8.31756e-08	-33800	8.31673e-08
-33700	8.31715e-08	-33700	8.31563e-08
-33600	8.3161e-08	-33600	8.31405e-08
-33500	8.31567e-08	-33500	8.31234e-08
-33400	8.31422e-08	-33400	8.31051e-08
-33300	8.3121e-08	-33300	8.30854e-08
-33200	8.31091e-08	-33200	8.30621e-08
-33100	8.3084e-08	-33100	8.3033e-08
-33000	8.30562e-08	-33000	8.29964e-08
-32900	8.30238e-08	-32900	8.29545e-08
-32800	8.29874e-08	-32800	8.28996e-08
-32700	8.29458e-08	-32700	8.28411e-08
-32600	8.28871e-08	-32600	8.27732e-08
-32500	8.28316e-08	-32500	8.26981e-08
-32400	8.27608e-08	-32400	8.26161e-08
-32300	8.2683e-08	-32300	8.25288e-08
-32200	8.25974e-08	-32200	8.243e-08
-32100	8.2511e-08	-32100	8.23324e-08
-32000	8.24133e-08	-32000	8.22294e-08
-31900	8.23138e-08	-31900	8.21251e-08
-31800	8.2207e-08	-31800	8.20134e-08
-31700	8.21005e-08	-31700	8.19013e-08
-31600	8.19896e-08	-31600	8.1791e-08
-31500	8.18764e-08	-31500	8.1678e-08
-31400	8.17642e-08	-31400	8.15652e-08
-31300	8.16529e-08	-31300	8.14513e-08
-31200	8.15396e-08	-31200	8.13369e-08
-31100	8.14237e-08	-31100	8.1221e-08
-31000	8.13068e-08	-31000	8.11007e-08
-30900	8.11903e-08	-30900	8.09883e-08
-30800	8.10759e-08	-30800	8.08748e-08
-30700	8.09619e-08	-30700	8.07574e-08
-30600	8.0849e-08	-30600	8.06506e-08
-30500	8.07321e-08	-30500	8.05228e-08
-30400	8.06193e-08	-30400	8.04003e-08
-30300	8.05028e-08	-30300	8.02866e-08
-30200	8.03883e-08	-30200	8.0167e-08
-30100	8.02719e-08	-30100	8.00539e-08
-30000	8.01584e-08	-30000	7.99408e-08
-29900	8.00433e-08	-29900	7.98235e-08
-29800	7.99291e-08	-29800	7.97029e-08
-29700	7.9808e-08	-29700	7.95919e-08
-29600	7.96886e-08	-29600	7.94791e-08
-29500	7.95655e-08	-29500	7.9365e-08
-29400	7.94511e-08	-29400	7.92502e-08
-29300	7.93457e-08	-29300	7.91374e-08
-29200	7.92304e-08	-29200	7.90246e-08
-29100	7.91184e-08	-29100	7.89155e-08
-29000	7.90109e-08	-29000	7.88076e-08
-28900	7.88897e-08	-28900	7.86905e-08
-28800	7.8777e-08	-28800	7.85805e-08
-28700	7.86633e-08	-28700	7.84714e-08
-28600	7.85529e-08	-28600	7.83571e-08
-28500	7.84423e-08	-28500	7.82513e-08
-28400	7.83314e-08	-28400	7.81381e-08
-28300	7.82214e-08	-28300	7.803e-08
-28200	7.81098e-08	-28200	7.79238e-08
-28100	7.79996e-08	-28100	7.78115e-08
-28000	7.78915e-08	-28000	7.77025e-08
-27900	7.77861e-08	-27900	7.75937e-08
-27800	7.76726e-08	-27800	7.74871e-08
-27700	7.75621e-08	-27700	7.73759e-08
-27600	7.74561e-08	-27600	7.72692e-08
-27500	7.73474e-08	-27500	7.71642e-08
-27400	7.72431e-08	-27400	7.70579e-08
-27300	7.7134e-08	-27300	7.69461e-08
-27200	7.70299e-08	-27200	7.68369e-08
-27100	7.69239e-08	-27100	7.67284e-08
-27000	7.68184e-08	-27000	7.66207e-08
-26900	7.6712e-08	-26900	7.65203e-08
-26800	7.66054e-08	-26800	7.64144e-08
-26700	7.65045e-08	-26700	7.6311e-08
-26600	7.63992e-08	-26600	7.62091e-08
-26500	7.62952e-08	-26500	7.60997e-08
-26400	7.61925e-08	-26400	7.59943e-08
-26300	7.60831e-08	-26300	7.58925e-08
-26200	7.59849e-08	-26200	7.57932e-08
-26100	7.58833e-08	-26100	7.56926e-08
-26000	7.57845e-08	-26000	7.55911e-08
-25900	7.56804e-08	-25900	7.54891e-08
-25800	7.55796e-08	-25800	7.53874e-08
-25700	7.54782e-08	-25700	7.52853e-08
-25600	7.53799e-08	-25600	7.5186e-08
-25500	7.52781e-08	-25500	7.50868e-08
-25400	7.51736e-08	-25400	7.49918e-08
-25300	7.50796e-08	-25300	7.48902e-08
-25200	7.49824e-08	-25200	7.47945e-08
-25100	7.48811e-08	-25100	7.46928e-08
-25000	7.47837e-08	-25000	7.45972e-08
-24900	7.46847e-08	-24900	7.44953e-08
-24800	7.45885e-08	-24800	7.44008e-08
-24700	7.44908e-08	-24700	7.43016e-08
-24600	7.43955e-08	-24600	7.42068e-08
-24500	7.42985e-08	-24500	7.41113e-08
-24400	7.42018e-08	-24400	7.40171e-08
-24300	7.41032e-08	-24300	7.39411e-08
-24200	7.40052e-08	-24200	7.38372e-08
-24100	7.39151e-08	-24100	7.37429e-08
-24000	7.38226e-08	-24000	7.36452e-08
-23900	7.37244e-08	-23900	7.35533e-08
-23800	7.3633e-08	-23800	7.34633e-08
-23700	7.35416e-08	-23700	7.33687e-08
-23600	7.34479e-08	-23600	7.32765e-08
-23500	7.33571e-08	-23500	7.31828e-08
-23400	7.32638e-08	-23400	7.30838e-08
-23300	7.31706e-08	-23300	7.30101e-08
-23200	7.30796e-08	-23200	7.29099e-08
-23100	7.29874e-08	-23100	7.28196e-08
-23000	7.28918e-08	-23000	7.27269e-08
-22900	7.28033e-08	-22900	7.26377e-08
-22800	7.27129e-08	-22800	7.25467e-08
-22700	7.26244e-08	-22700	7.24592e-08
-22600	7.25341e-08	-22600	7.23692e-08
-22500	7.24412e-08	-22500	7.22793e-08
-22400	7.23531e-08	-22400	7.21883e-08
-22300	7.22641e-08	-22300	7.21016e-08
-22200	7.21769e-08	-22200	7.20109e-08
-22100	7.20888e-08	-22100	7.1926e-08
-22000	7.20029e-08	-22000	7.1843e-08
-21900	7.19156e-08	-21900	7.17524e-08
-21800	7.18291e-08	-21800	7.16665e-08
-21700	7.17428e-08	-21700	7.15828e-08
-21600	7.16591e-08	-21600	7.14965e-08
-21500	7.15715e-08	-21500	7.14126e-08
-21400	7.14911e-08	-21400	7.13229e-08
-21300	7.14058e-08	-21300	7.12444e-08
-21200	7.13203e-08	-21200	7.11584e-08
-21100	7.1237e-08	-21100	7.10739e-08
-21000	7.11518e-08	-21000	7.09883e-08
-20900	7.1072e-08	-20900	7.09127e-08
-20800	7.09913e-08	-20800	7.0839e-08
-20700	7.09105e-08	-20700	7.07482e-08
-20600	7.08268e-08	-20600	7.06667e-08
-20500	7.07463e-08	-20500	7.05867e-08
-20400	7.06658e-08	-20400	7.05069e-08
-20300	7.05854e-08	-20300	7.04268e-08
-20200	7.05052e-08	-20200	7.035e-08
-20100	7.04259e-08	-20100	7.02679e-08
-20000	7.03495e-08	-20000	7.0188e-08
-19900	7.02679e-08	-19900	7.01123e-08
-19800	7.01879e-08	-19800	7.0039e-08
-19700	7.01113e-08	-19700	6.99615e-08
-19600	7.00329e-08	-19600	6.98808e-08
-19500	6.99536e-08	-19500	6.98066e-08
-19400	6.98754e-08	-19400	6.97306e-08
-19300	6.97985e-08	-19300	6.96563e-08
-19200	6.97222e-08	-19200	6.95819e-08
-19100	6.96494e-08	-19100	6.95087e-08
-19000	6.95731e-08	-19000	6.94371e-08
-18900	6.94959e-08	-18900	6.93614e-08
-18800	6.94225e-08	-18800	6.92871e-08
-18700	6.9353e-08	-18700	6.92143e-08
-18600	6.92728e-08	-18600	6.91418e-08
-18500	6.91974e-08	-18500	6.90667e-08
-18400	6.9123e-08	-18400	6.89951e-08
-18300	6.90543e-08	-18300	6.89224e-08
-18200	6.89844e-08	-18200	6.88506e-08
-18100	6.89117e-08	-18100	6.87779e-08
-18000	6.88347e-08	-18000	6.87053e-08
-17900	6.87648e-08	-17900	6.86358e-08
-17800	6.86915e-08	-17800	6.85643e-08
-17700	6.86225e-08	-17700	6.84966e-08
-17600	6.8553e-08	-17600	6.84265e-08
-17500	6.848e-08	-17500	6.8361e-08
-17400	6.84147e-08	-17400	6.82889e-08
-17300	6.83381e-08	-17300	6.82228e-08
-17200	6.82758e-08	-17200	6.81566e-08
-17100	6.82071e-08	-17100	6.80834e-08
-17000	6.81405e-08	-17000	6.80212e-08
-16900	6.80762e-08	-16900	6.79514e-08
-16800	6.80075e-08	-16800	6.78815e-08
-16700	6.79416e-08	-16700	6.78191e-08
-16600	6.78786e-08	-16600	6.77537e-08
-16500	6.78138e-08	-16500	6.76929e-08
-16400	6.77483e-08	-16400	6.76274e-08
-16300	6.76797e-08	-16300	6.75614e-08
-16200	6.76164e-08	-16200	6.74979e-08
-16100	6.75503e-08	-16100	6.74361e-08
-16000	6.74831e-08	-16000	6.73706e-08
-15900	6.74207e-08	-15900	6.7308e-08
-15800	6.73577e-08	-15800	6.72462e-08
-15700	6.72958e-08	-15700	6.71831e-08
-15600	6.72361e-08	-15600	6.71218e-08
-15500	6.71726e-08	-15500	6.70595e-08
-15400	6.71134e-08	-15400	6.70012e-08
-15300	6.70522e-08	-15300	6.69394e-08
-15200	6.6988e-08	-15200	6.68805e-08
-15100	6.69281e-08	-15100	6.6821e-08
-15000	6.68691e-08	-15000	6.67605e-08
-14900	6.68046e-08	-14900	6.67033e-08
-14800	6.67511e-08	-14800	6.66443e-08
-14700	6.66916e-08	-14700	6.65879e-08
-14600	6.66355e-08	-14600	6.65306e-08
-14500	6.65745e-08	-14500	6.64722e-08
-14400	6.65168e-08	-14400	6.64157e-08
-14300	6.64601e-08	-14300	6.6359e-08
-14200	6.64026e-08	-14200	6.62964e-08
-14100	6.6346e-08	-14100	6.62359e-08
-14000	6.62901e-08	-14000	6.6178e-08
-13900	6.62249e-08	-13900	6.61141e-08
-13800	6.61775e-08	-13800	6.60482e-08
-13700	6.61228e-08	-13700	6.59789e-08
-13600	6.60701e-08	-13600	6.59182e-08
-13500	6.60151e-08	-13500	6.58568e-08
-13400	6.59609e-08	-13400	6.57938e-08
-13300	6.59022e-08	-13300	6.57356e-08
-13200	6.58494e-08	-13200	6.56805e-08
-13100	6.57969e-08	-13100	6.56258e-08
-13000	6.57426e-08	-13000	6.55736e-08
-12900	6.56855e-08	-12900	6.55197e-08
-12800	6.56247e-08	-12800	6.5465e-08
-12700	6.55629e-08	-12700	6.54132e-08
-12600	6.54862e-08	-12600	6.53588e-08
-12500	6.54239e-08	-12500	6.53069e-08
-12400	6.53714e-08	-12400	6.52593e-08
-12300	6.53157e-08	-12300	6.5212e-08
-12200	6.52661e-08	-12200	6.51611e-08
-12100	6.52131e-08	-12100	6.5109e-08
-12000	6.5162e-08	-12000	6.50617e-08
-11900	6.51074e-08	-11900	6.50144e-08
-11800	6.50582e-08	-11800	6.49663e-08
-11700	6.50109e-08	-11700	6.4922e-08
-11600	6.49617e-08	-11600	6.48779e-08
-11500	6.49117e-08	-11500	6.48306e-08
-11400	6.48681e-08	-11400	6.47875e-08
-11300	6.48142e-08	-11300	6.47404e-08
-11200	6.47774e-08	-11200	6.46976e-08
-11100	6.4732e-08	-11100	6.46551e-08
-11000	6.46863e-08	-11000	6.46113e-08
-10900	6.46443e-08	-10900	6.45715e-08
-10800	6.4599e-08	-10800	6.45273e-08
-10700	6.4555e-08	-10700	6.44836e-08
-10600	6.45112e-08	-10600	6.4444e-08
-10500	6.44677e-08	-10500	6.4399e-08
-10400	6.4427e-08	-10400	6.43522e-08
-10300	6.4387e-08	-10300	6.43117e-08
-10200	6.43468e-08	-10200	6.42677e-08
-10100	6.43033e-08	-10100	6.42313e-08
-10000	6.42667e-08	-10000	6.41909e-08
-9900	6.42265e-08	-9900	6.41509e-08
-9800	6.41865e-08	-9800	6.41144e-08
-9700	6.41461e-08	-9700	6.40747e-08
-9600	6.41085e-08	-9600	6.40376e-08
-9500	6.40721e-08	-9500	6.40012e-08
-9400	6.40337e-08	-9400	6.3964e-08
-9300	6.39969e-08	-9300	6.39285e-08
-9200	6.396e-08	-9200	6.38907e-08
-9100	6.39241e-08	-9100	6.38555e-08
-9000	6.38874e-08	-9000	6.3819e-08
-8900	6.38512e-08	-8900	6.37823e-08
-8800	6.38162e-08	-8800	6.37479e-08
-8700	6.37825e-08	-8700	6.37128e-08
-8600	6.37471e-08	-8600	6.36783e-08
-8500	6.37148e-08	-8500	6.3647e-08
-8400	6.36792e-08	-8400	6.36138e-08
-8300	6.36459e-08	-8300	6.35813e-08
-8200	6.36159e-08	-8200	6.35485e-08
-8100	6.35824e-08	-8100	6.35175e-08
-8000	6.35507e-08	-8000	6.34862e-08
-7900	6.35177e-08	-7900	6.3457e-08
-7800	6.34883e-08	-7800	6.34228e-08
-7700	6.3456e-08	-7700	6.33949e-08
-7600	6.34268e-08	-7600	6.33655e-08
-7500	6.33941e-08	-7500	6.33364e-08
-7400	6.33683e-08	-7400	6.33061e-08
-7300	6.33389e-08	-7300	6.32775e-08
-7200	6.33058e-08	-7200	6.32547e-08
-7100	6.32804e-08	-7100	6.32264e-08
-7000	6.32516e-08	-7000	6.31977e-08
-6900	6.32255e-08	-6900	6.31684e-08
-6800	6.31967e-08	-6800	6.31449e-08
-6700	6.31711e-08	-6700	6.31166e-08
-6600	6.31452e-08	-6600	6.30912e-08
-6500	6.31163e-08	-6500	6.30652e-08
-6400	6.30906e-08	-6400	6.30395e-08
-6300	6.30651e-08	-6300	6.30178e-08
-6200	6.304e-08	-6200	6.29887e-08
-6100	6.30178e-08	-6100	6.29633e-08
-6000	6.29921e-08	-6000	6.29448e-08
-5900	6.29739e-08	-5900	6.29149e-08
-5800	6.29523e-08	-5800	6.28932e-08
-5700	6.29342e-08	-5700	6.28681e-08
-5600	6.2912e-08	-5600	6.28461e-08
-5500	6.28974e-08	-5500	6.28274e-08
-5400	6.28755e-08	-5400	6.28023e-08
-5300	6.28502e-08	-5300	6.27874e-08
-5200	6.28321e-08	-5200	6.27695e-08
-5100	6.28143e-08	-5100	6.27445e-08
-5000	6.27883e-08	-5000	6.27223e-08
-4900	6.27698e-08	-4900	6.27068e-08
-4800	6.27483e-08	-4800	6.26858e-08
-4700	6.273e-08	-4700	6.26674e-08
-4600	6.27083e-08	-4600	6.26486e-08
-4500	6.26931e-08	-4500	6.26268e-08
-4400	6.26715e-08	-4400	6.26055e-08
-4300	6.26533e-08	-4300	6.25871e-08
-4200	6.26342e-08	-4200	6.25689e-08
-4100	6.2613e-08	-4100	6.25508e-08
-4000	6.25955e-08	-4000	6.2536e-08
-3900	6.25807e-08	-3900	6.25164e-08
-3800	6.25586e-08	-3800	6.24922e-08
-3700	6.25433e-08	-3700	6.24776e-08
-3600	6.2526e-08	-3600	6.24594e-08
-3500	6.25082e-08	-3500	6.24375e-08
-3400	6.2493e-08	-3400	6.24264e-08
-3300	6.24748e-08	-3300	6.24082e-08
-3200	6.24566e-08	-3200	6.23935e-08
-3100	6.24384e-08	-3100	6.23862e-08
-3000	6.24239e-08	-3000	6.23678e-08
-2900	6.24094e-08	-2900	6.2359e-08
-2800	6.23948e-08	-2800	6.23494e-08
-2700	6.23876e-08	-2700	6.23445e-08
-2600	6.23766e-08	-2600	6.23384e-08
-2500	6.23658e-08	-2500	6.23307e-08
-2400	6.23554e-08	-2400	6.23234e-08
-2300	6.23481e-08	-2300	6.23198e-08
-2200	6.23481e-08	-2200	6.23161e-08
-2100	6.23445e-08	-2100	6.23124e-08
-2000	6.23438e-08	-2000	6.23081e-08
-1900	6.23372e-08	-1900	6.23081e-08
-1800	6.23329e-08	-1800	6.23045e-08
-1700	6.23263e-08	-1700	6.23009e-08
-1600	6.23227e-08	-1600	6.23008e-08
-1500	6.23227e-08	-1500	6.22976e-08
-1400	6.23227e-08	-1400	6.23002e-08
-1300	6.2319e-08	-1300	6.22944e-08
-1200	6.2319e-08	-1200	6.22962e-08
-1100	6.23144e-08	-1100	6.22936e-08
-1000	6.23118e-08	-1000	6.22936e-08
-900	6.23081e-08	-900	6.22899e-08
-800	6.23008e-08	-800	6.22899e-08
-700	6.22972e-08	-700	6.22863e-08
-600	6.22972e-08	-600	6.22863e-08
-500	6.22936e-08	-500	6.22847e-08
-400	6.22899e-08	-400	6.2283e-08
-300	6.22899e-08	-300	6.22827e-08
-200	6.22899e-08	-200	6.22827e-08
-100	6.22863e-08	-100	6.22827e-08
0	6.22801e-08	0	6.22943e-08
100	6.22827e-08	100	6.23045e-08
200	6.22827e-08	200	6.2308e-08
300	6.22827e-08	300	6.23081e-08
400	6.22851e-08	400	6.23081e-08
500	6.22863e-08	500	6.23081e-08
600	6.22899e-08	600	6.23081e-08
700	6.22972e-08	700	6.23087e-08
800	6.23045e-08	800	6.23087e-08
900	6.23045e-08	900	6.23118e-08
1000	6.23081e-08	1000	6.23154e-08
1100	6.23081e-08	1100	6.23154e-08
1200	6.23081e-08	1200	6.23154e-08
1300	6.23118e-08	1300	6.23154e-08
1400	6.23118e-08	1400	6.2319e-08
1500	6.23081e-08	1500	6.2319e-08
1600	6.23081e-08	1600	6.23227e-08
1700	6.23118e-08	1700	6.23245e-08
1800	6.23081e-08	1800	6.23299e-08
1900	6.23081e-08	1900	6.23299e-08
2000	6.23081e-08	2000	6.23336e-08
2100	6.23081e-08	2100	6.23358e-08
2200	6.23118e-08	2200	6.23409e-08
2300	6.23154e-08	2300	6.23445e-08
2400	6.23219e-08	2400	6.23481e-08
2500	6.23227e-08	2500	6.23578e-08
2600	6.23294e-08	2600	6.23663e-08
2700	6.23368e-08	2700	6.23762e-08
2800	6.23443e-08	2800	6.23882e-08
2900	6.23516e-08	2900	6.2398e-08
3000	6.23627e-08	3000	6.24164e-08
3100	6.23751e-08	3100	6.24311e-08
3200	6.23882e-08	3200	6.24514e-08
3300	6.23994e-08	3300	6.24682e-08
3400	6.24177e-08	3400	6.24857e-08
3500	6.24324e-08	3500	6.25071e-08
3600	6.24479e-08	3600	6.25191e-08
3700	6.24682e-08	3700	6.25406e-08
3800	6.24847e-08	3800	6.2559e-08
3900	6.25058e-08	3900	6.2581e-08
4000	6.2524e-08	4000	6.25922e-08
4100	6.25462e-08	4100	6.26107e-08
4200	6.25606e-08	4200	6.26286e-08
4300	6.25806e-08	4300	6.2651e-08
4400	6.25973e-08	4400	6.26726e-08
4500	6.26208e-08	4500	6.26918e-08
4600	6.26374e-08	4600	6.27091e-08
4700	6.26617e-08	4700	6.27309e-08
4800	6.26802e-08	4800	6.27491e-08
4900	6.27034e-08	4900	6.27683e-08
5000	6.2724e-08	5000	6.27893e-08
5100	6.27537e-08	5100	6.28124e-08
5200	6.27802e-08	5200	6.28342e-08
5300	6.27983e-08	5300	6.28586e-08
5400	6.28226e-08	5400	6.28782e-08
5500	6.2841e-08	5500	6.29024e-08
5600	6.2864e-08	5600	6.29221e-08
5700	6.28859e-08	5700	6.29461e-08
5800	6.29077e-08	5800	6.29693e-08
5900	6.29325e-08	5900	6.29899e-08
6000	6.29549e-08	6000	6.30171e-08
6100	6.29805e-08	6100	6.30408e-08
6200	6.30024e-08	6200	6.3063e-08
6300	6.30281e-08	6300	6.30902e-08
6400	6.30572e-08	6400	6.31144e-08
6500	6.30827e-08	6500	6.31414e-08
6600	6.31048e-08	6600	6.31692e-08
6700	6.31303e-08	6700	6.31924e-08
6800	6.31521e-08	6800	6.32222e-08
6900	6.31814e-08	6900	6.32475e-08
7000	6.32106e-08	7000	6.32734e-08
7100	6.32361e-08	7100	6.33036e-08
7200	6.32676e-08	7200	6.33357e-08
7300	6.32921e-08	7300	6.33639e-08
7400	6.33175e-08	7400	6.33908e-08
7500	6.33465e-08	7500	6.34235e-08
7600	6.33773e-08	7600	6.34526e-08
7700	6.3409e-08	7700	6.3482e-08
7800	6.34393e-08	7800	6.35146e-08
7900	6.34708e-08	7900	6.35446e-08
8000	6.35036e-08	8000	6.35801e-08
8100	6.35369e-08	8100	6.36092e-08
8200	6.35657e-08	8200	6.36425e-08
8300	6.35996e-08	8300	6.3676e-08
8400	6.36309e-08	8400	6.3705e-08
8500	6.36639e-08	8500	6.37408e-08
8600	6.36992e-08	8600	6.37782e-08
8700	6.37334e-08	8700	6.38106e-08
8800	6.37673e-08	8800	6.38438e-08
8900	6.3803e-08	8900	6.38802e-08
9000	6.38376e-08	9000	6.39167e-08
9100	6.38742e-08	9100	6.39493e-08
9200	6.39104e-08	9200	6.39869e-08
9300	6.39452e-08	9300	6.40226e-08
9400	6.39816e-08	9400	6.40631e-08
9500	6.40181e-08	9500	6.40995e-08
9600	6.40547e-08	9600	6.41329e-08
9700	6.40933e-08	9700	6.41712e-08
9800	6.41299e-08	9800	6.4208e-08
9900	6.41662e-08	9900	6.42493e-08
10000	6.42061e-08	10000	6.42882e-08
10100	6.42463e-08	10100	6.43278e-08
10200	6.4287e-08	10200	6.4368e-08
10300	6.43267e-08	10300	6.4408e-08
10400	6.43668e-08	10400	6.44506e-08
10500	6.44029e-08	10500	6.44906e-08
10600	6.4447e-08	10600	6.4533e-08
10700	6.4488e-08	10700	6.45694e-08
10800	6.4535e-08	10800	6.4613e-08
10900	6.45751e-08	10900	6.46551e-08
11000	6.46187e-08	11000	6.47027e-08
11100	6.46636e-08	11100	6.4745e-08
11200	6.47034e-08	11200	6.47885e-08
11300	6.47494e-08	11300	6.48321e-08
11400	6.47933e-08	11400	6.48754e-08
11500	6.48409e-08	11500	6.49226e-08
11600	6.48846e-08	11600	6.49713e-08
11700	6.49318e-08	11700	6.50186e-08
11800	6.49791e-08	11800	6.50695e-08
11900	6.5026e-08	11900	6.512e-08
12000	6.50702e-08	12000	6.51722e-08
12100	6.51244e-08	12100	6.52204e-08
12200	6.51715e-08	12200	6.52742e-08
12300	6.52249e-08	12300	6.5329e-08
12400	6.52719e-08	12400	6.5384e-08
12500	6.53279e-08	12500	6.54462e-08
12600	6.5374e-08	12600	6.55018e-08
12700	6.54253e-08	12700	6.55599e-08
12800	6.54798e-08	12800	6.56109e-08
12900	6.55309e-08	12900	6.56696e-08
13000	6.55818e-08	13000	6.57315e-08
13100	6.56405e-08	13100	6.57945e-08
13200	6.56951e-08	13200	6.58532e-08
13300	6.57496e-08	13300	6.59073e-08
13400	6.58079e-08	13400	6.59659e-08
13500	6.58634e-08	13500	6.6017e-08
13600	6.59286e-08	13600	6.60731e-08
13700	6.59977e-08	13700	6.61298e-08
13800	6.60661e-08	13800	6.6183e-08
13900	6.61462e-08	13900	6.62395e-08
14000	6.62268e-08	14000	6.6292e-08
14100	6.62925e-08	14100	6.63495e-08
14200	6.63547e-08	14200	6.64076e-08
14300	6.64227e-08	14300	6.64629e-08
14400	6.64748e-08	14400	6.65208e-08
14500	6.65298e-08	14500	6.65751e-08
14600	6.6595e-08	14600	6.66391e-08
14700	6.66491e-08	14700	6.66937e-08
14800	6.67046e-08	14800	6.6754e-08
14900	6.67656e-08	14900	6.68127e-08
15000	6.68205e-08	15000	6.68745e-08
15100	6.68825e-08	15100	6.69327e-08
15200	6.69418e-08	15200	6.69953e-08
15300	6.70035e-08	15300	6.70553e-08
15400	6.70623e-08	15400	6.71171e-08
15500	6.71232e-08	15500	6.71753e-08
15600	6.71857e-08	15600	6.72393e-08
15700	6.72481e-08	15700	6.73009e-08
15800	6.7311e-08	15800	6.73644e-08
15900	6.73698e-08	15900	6.74263e-08
16000	6.74379e-08	16000	6.74918e-08
16100	6.74985e-08	16100	6.75536e-08
16200	6.75615e-08	16200	6.76196e-08
16300	6.76257e-08	16300	6.76828e-08
16400	6.76907e-08	16400	6.77507e-08
16500	6.77523e-08	16500	6.78137e-08
16600	6.78191e-08	16600	6.78797e-08
16700	6.78878e-08	16700	6.79485e-08
16800	6.79515e-08	16800	6.80134e-08
16900	6.80188e-08	16900	6.808e-08
17000	6.80881e-08	17000	6.81499e-08
17100	6.81525e-08	17100	6.82198e-08
17200	6.82225e-08	17200	6.82817e-08
17300	6.82884e-08	17300	6.83551e-08
17400	6.83605e-08	17400	6.84242e-08
17500	6.84282e-08	17500	6.84898e-08
17600	6.84963e-08	17600	6.85596e-08
17700	6.85665e-08	17700	6.86324e-08
17800	6.86356e-08	17800	6.87016e-08
17900	6.87047e-08	17900	6.87763e-08
18000	6.87801e-08	18000	6.88485e-08
18100	6.88533e-08	18100	6.89183e-08
18200	6.89246e-08	18200	6.8991e-08
18300	6.89914e-08	18300	6.90631e-08
18400	6.90657e-08	18400	6.91397e-08
18500	6.91366e-08	18500	6.92121e-08
18600	6.9209e-08	18600	6.92858e-08
18700	6.92818e-08	18700	6.93585e-08
18800	6.93543e-08	18800	6.94383e-08
18900	6.94266e-08	18900	6.9513e-08
19000	6.95044e-08	19000	6.95891e-08
19100	6.95795e-08	19100	6.96635e-08
19200	6.96542e-08	19200	6.97419e-08
19300	6.97302e-08	19300	6.98124e-08
19400	6.98036e-08	19400	6.98897e-08
19500	6.98812e-08	19500	6.99665e-08
19600	6.99543e-08	19600	7.00438e-08
19700	7.0034e-08	19700	7.01218e-08
19800	7.00984e-08	19800	7.01985e-08
19900	7.01766e-08	19900	7.02782e-08
20000	7.02561e-08	20000	7.03578e-08
20100	7.03362e-08	20100	7.04371e-08
20200	7.04145e-08	20200	7.05166e-08
20300	7.04934e-08	20300	7.05867e-08
20400	7.05734e-08	20400	7.06767e-08
20500	7.06574e-08	20500	7.07595e-08
20600	7.07376e-08	20600	7.08414e-08
20700	7.08192e-08	20700	7.09248e-08
20800	7.09011e-08	20800	7.10079e-08
20900	7.09855e-08	20900	7.10976e-08
21000	7.10692e-08	21000	7.11772e-08
21100	7.11529e-08	21100	7.12597e-08
21200	7.12325e-08	21200	7.13428e-08
21300	7.13149e-08	21300	7.14307e-08
21400	7.14014e-08	21400	7.15158e-08
21500	7.1491e-08	21500	7.16012e-08
21600	7.157e-08	21600	7.16875e-08
21700	7.16533e-08	21700	7.17722e-08
21800	7.17411e-08	21800	7.18588e-08
21900	7.18242e-08	21900	7.19447e-08
22000	7.1909e-08	22000	7.20306e-08
22100	7.19944e-08	22100	7.21172e-08
22200	7.20834e-08	22200	7.22057e-08
22300	7.21686e-08	22300	7.22834e-08
22400	7.22546e-08	22400	7.23824e-08
22500	7.23437e-08	22500	7.24712e-08
22600	7.24318e-08	22600	7.25593e-08
22700	7.25275e-08	22700	7.26523e-08
22800	7.26161e-08	22800	7.27407e-08
22900	7.27063e-08	22900	7.28324e-08
23000	7.27934e-08	23000	7.29226e-08
23100	7.28846e-08	23100	7.30147e-08
23200	7.29733e-08	23200	7.31083e-08
23300	7.30638e-08	23300	7.3198e-08
23400	7.31574e-08	23400	7.32894e-08
23500	7.32498e-08	23500	7.33814e-08
23600	7.33413e-08	23600	7.34757e-08
23700	7.34303e-08	23700	7.35689e-08
23800	7.35267e-08	23800	7.36632e-08
23900	7.36156e-08	23900	7.37573e-08
24000	7.3709e-08	24000	7.38523e-08
24100	7.38035e-08	24100	7.39447e-08
24200	7.38884e-08	24200	7.40421e-08
24300	7.39877e-08	24300	7.41386e-08
24400	7.40823e-08	24400	7.42325e-08
24500	7.41728e-08	24500	7.43283e-08
24600	7.42705e-08	24600	7.44242e-08
24700	7.43656e-08	24700	7.45262e-08
24800	7.44618e-08	24800	7.46211e-08
24900	7.45626e-08	24900	7.47175e-08
25000	7.46571e-08	25000	7.48167e-08
25100	7.47544e-08	25100	7.49149e-08
25200	7.48538e-08	25200	7.5012e-08
25300	7.49527e-08	25300	7.51133e-08
25400	7.50483e-08	25400	7.52122e-08
25500	7.51483e-08	25500	7.53136e-08
25600	7.5251e-08	25600	7.54122e-08
25700	7.53493e-08	25700	7.55113e-08
25800	7.54485e-08	25800	7.56114e-08
25900	7.55531e-08	25900	7.57177e-08
26000	7.5655e-08	26000	7.58159e-08
26100	7.57601e-08	26100	7.59187e-08
26200	7.58588e-08	26200	7.60195e-08
26300	7.59613e-08	26300	7.61218e-08
26400	7.60636e-08	26400	7.62296e-08
26500	7.61697e-08	26500	7.63328e-08
26600	7.62745e-08	26600	7.64379e-08
26700	7.63735e-08	26700	7.65398e-08
26800	7.64799e-08	26800	7.66451e-08
26900	7.65848e-08	26900	7.67523e-08
27000	7.66874e-08	27000	7.68555e-08
27100	7.67958e-08	27100	7.69591e-08
27200	7.69019e-08	27200	7.70716e-08
27300	7.70097e-08	27300	7.71774e-08
27400	7.7117e-08	27400	7.72812e-08
27500	7.72225e-08	27500	7.73906e-08
27600	7.73286e-08	27600	7.7496e-08
27700	7.74382e-08	27700	7.7606e-08
27800	7.75395e-08	27800	7.77169e-08
27900	7.76604e-08	27900	7.78223e-08
28000	7.77504e-08	28000	7.79327e-08
28100	7.78581e-08	28100	7.80418e-08
28200	7.79702e-08	28200	7.81528e-08
28300	7.80789e-08	28300	7.82588e-08
28400	7.81917e-08	28400	7.83716e-08
28500	7.82902e-08	28500	7.84819e-08
28600	7.84005e-08	28600	7.85888e-08
28700	7.85089e-08	28700	7.8702e-08
28800	7.86191e-08	28800	7.88107e-08
28900	7.87299e-08	28900	7.89267e-08
29000	7.88427e-08	29000	7.90389e-08
29100	7.89511e-08	29100	7.91531e-08
29200	7.9063e-08	29200	7.92617e-08
29300	7.91773e-08	29300	7.93761e-08
29400	7.92916e-08	29400	7.94919e-08
29500	7.94012e-08	29500	7.96058e-08
29600	7.95186e-08	29600	7.97153e-08
29700	7.96333e-08	29700	7.98318e-08
29800	7.97519e-08	29800	7.99464e-08
29900	7.98704e-08	29900	8.00639e-08
30000	7.99862e-08	30000	8.01768e-08
30100	8.00979e-08	30100	8.02932e-08
30200	8.02169e-08	30200	8.04095e-08
30300	8.033e-08	30300	8.05245e-08
30400	8.045e-08	30400	8.06326e-08
30500	8.05616e-08	30500	8.07513e-08
30600	8.06777e-08	30600	8.08642e-08
30700	8.07918e-08	30700	8.09796e-08
30800	8.09075e-08	30800	8.10938e-08
30900	8.1015e-08	30900	8.12097e-08
31000	8.11322e-08	31000	8.13145e-08
31100	8.12502e-08	31100	8.14469e-08
31200	8.13597e-08	31200	8.15588e-08
31300	8.14742e-08	31300	8.16755e-08
31400	8.15878e-08	31400	8.17883e-08
31500	8.17112e-08	31500	8.18959e-08
31600	8.18298e-08	31600	8.20112e-08
31700	8.19395e-08	31700	8.21188e-08
31800	8.20514e-08	31800	8.22243e-08
31900	8.21572e-08	31900	8.23298e-08
32000	8.228e-08	32000	8.24287e-08
32100	8.23735e-08	32100	8.25222e-08
32200	8.24713e-08	32200	8.26091e-08
32300	8.25642e-08	32300	8.26895e-08
32400	8.26553e-08	32400	8.27645e-08
32500	8.27341e-08	32500	8.28318e-08
32600	8.27987e-08	32600	8.28895e-08
32700	8.2858e-08	32700	8.29411e-08
32800	8.29124e-08	32800	8.29788e-08
32900	8.29593e-08	32900	8.30152e-08
33000	8.29992e-08	33000	8.30433e-08
33100	8.30329e-08	33100	8.30677e-08
33200	8.30588e-08	33200	8.30872e-08
33300	8.30807e-08	33300	8.31054e-08
33400	8.31024e-08	33400	8.3121e-08
33500	8.31171e-08	33500	8.3131e-08
33600	8.31352e-08	33600	8.31456e-08
33700	8.31427e-08	33700	8.31567e-08
33800	8.31534e-08	33800	8.3161e-08
33900	8.3161e-08	33900	8.3171e-08
34000	8.31647e-08	34000	8.31756e-08
34100	8.31792e-08	34100	8.31862e-08
34200	8.31865e-08	34200	8.31868e-08
34300	8.31901e-08	34300	8.31938e-08
34400	8.31941e-08	34400	8.31974e-08
34500	8.31974e-08	34500	8.31974e-08
34600	8.32013e-08	34600	8.32083e-08
34700	8.32086e-08	34700	8.32119e-08
34800	8.32192e-08	34800	8.32156e-08
34900	8.32229e-08	34900	8.32196e-08
35000	8.32229e-08	35000	8.32265e-08
35100	8.32265e-08	35100	8.32265e-08
35200	8.32301e-08	35200	8.32305e-08
35300	8.32332e-08	35300	8.32344e-08
35400	8.32352e-08	35400	8.32448e-08
35500	8.3241e-08	35500	8.32629e-08
35600	8.32447e-08	35600	8.32629e-08
35700	8.32476e-08	35700	8.32665e-08
35800	8.32447e-08	35800	8.32665e-08
35900	8.32483e-08	35900	8.32702e-08
36000	8.32483e-08	36000	8.32702e-08
36100	8.3251e-08	36100	8.32702e-08
36200	8.3252e-08	36200	8.32738e-08
36300	8.3252e-08	36300	8.32738e-08
36400	8.3252e-08	36400	8.32754e-08
36500	8.3252e-08	36500	8.32774e-08
36600	8.32511e-08	36600	8.3279e-08
36700	8.32473e-08	36700	8.32811e-08
36800	8.32483e-08	36800	8.32847e-08
36900	8.32508e-08	36900	8.32847e-08
37000	8.3252e-08	37000	8.32861e-08
37100	8.32532e-08	37100	8.32847e-08
37200	8.3252e-08	37200	8.32883e-08
37300	8.3252e-08	37300	8.32883e-08
37400	8.32556e-08	37400	8.32907e-08
37500	8.32556e-08	37500	8.32908e-08
37600	8.32556e-08	37600	8.3292e-08
37700	8.32575e-08	37700	8.3292e-08
37800	8.32592e-08	37800	8.3292e-08
37900	8.32592e-08	37900	8.3292e-08
38000	8.32629e-08	38000	8.32956e-08
38100	8.32629e-08	38100	8.32956e-08
38200	8.32629e-08	38200	8.32989e-08
38300	8.32612e-08	38300	8.32993e-08
38400	8.32611e-08	38400	8.32993e-08
38500	8.32629e-08	38500	8.32993e-08
38600	8.32645e-08	38600	8.33029e-08
38700	8.32629e-08	38700	8.32993e-08
38800	8.32665e-08	38800	8.32993e-08
38900	8.32686e-08	38900	8.33029e-08
39000	8.32702e-08	39000	8.33029e-08
39100	8.32702e-08	39100	8.3303e-08
39200	8.32702e-08	39200	8.33065e-08
39300	8.32738e-08	39300	8.33065e-08
39400	8.32738e-08	39400	8.33065e-08
39500	8.32738e-08	39500	8.33071e-08
39600	8.32738e-08	39600	8.33065e-08
39700	8.32738e-08	39700	8.33065e-08
39800	8.32738e-08	39800	8.33071e-08
39900	8.32763e-08	39900	8.33065e-08
40000	8.32774e-08	40000	8.33102e-08
40100	8.32774e-08	40100	8.33065e-08
40200	8.32774e-08	40200	8.33102e-08
40300	8.32774e-08	40300	8.33113e-08
40400	8.32788e-08	40400	8.33102e-08
40500	8.32811e-08	40500	8.33015e-08
40600	8.32811e-08	40600	8.33015e-08
40700	8.32811e-08	40700	8.32971e-08
40800	8.32847e-08	40800	8.33007e-08
40900	8.32847e-08	40900	8.33022e-08
41000	8.32863e-08	41000	8.32956e-08
41100	8.32847e-08	41100	8.3292e-08
41200	8.32847e-08	41200	8.32956e-08
41300	8.32847e-08	41300	8.32936e-08
41400	8.32883e-08	41400	8.3294e-08
41500	8.32883e-08	41500	8.33065e-08
41600	8.32883e-08	41600	8.33007e-08
41700	8.32883e-08	41700	8.3297e-08
41800	8.32883e-08	41800	8.32956e-08
41900	8.32883e-08	41900	8.32993e-08
42000	8.32899e-08	42000	8.32966e-08
42100	8.3292e-08	42100	8.32968e-08
42200	8.32897e-08	42200	8.32956e-08
42300	8.32883e-08	42300	8.32956e-08
42400	8.32883e-08	42400	8.32985e-08
42500	8.32883e-08	42500	8.32993e-08
42600	8.32883e-08	42600	8.32993e-08
42700	8.32883e-08	42700	8.32956e-08
42800	8.32883e-08	42800	8.32956e-08
42900	8.3292e-08	42900	8.32956e-08
43000	8.3291e-08	43000	8.32993e-08
43100	8.3292e-08	43100	8.32956e-08
43200	8.32883e-08	43200	8.32956e-08
43300	8.3292e-08	43300	8.32993e-08
43400	8.3292e-08	43400	8.32956e-08
43500	8.3292e-08	43500	8.32956e-08
43600	8.32956e-08	43600	8.3292e-08
43700	8.3292e-08	43700	8.32956e-08
43800	8.32889e-08	43800	8.32956e-08
43900	8.3292e-08	43900	8.32987e-08
44000	8.3292e-08	44000	8.32956e-08
44100	8.3292e-08	44100	8.32956e-08
44200	8.3292e-08	44200	8.3292e-08
44300	8.32956e-08	44300	8.32929e-08
44400	8.32956e-08	44400	8.32956e-08
44500	8.32987e-08	44500	8.32981e-08
44600	8.32993e-08	44600	8.32956e-08
44700	8.32959e-08	44700	8.32956e-08
44800	8.32956e-08	44800	8.32956e-08
44900	8.32956e-08	44900	8.32981e-08
45000	8.32956e-08	45000	8.32993e-08
45100	8.32956e-08	45100	8.32993e-08
45200	8.32956e-08	45200	8.33008e-08
45300	8.32923e-08	45300	8.32993e-08
45400	8.3292e-08	45400	8.32993e-08
45500	8.3292e-08	45500	8.32993e-08
45600	8.32956e-08	45600	8.32993e-08
45700	8.32956e-08	45700	8.32993e-08
45800	8.32993e-08	45800	8.32993e-08
45900	8.32956e-08	45900	8.32956e-08
46000	8.32993e-08	46000	8.32993e-08
46100	8.32993e-08	46100	8.32993e-08
46200	8.32993e-08	46200	8.32993e-08
46300	8.33029e-08	46300	8.32993e-08
46400	8.32993e-08	46400	8.32993e-08
46500	8.32993e-08	46500	8.32993e-08
46600	8.32993e-08	46600	8.32993e-08
46700	8.33029e-08	46700	8.32993e-08
46800	8.33029e-08	46800	8.32993e-08
46900	8.33065e-08	46900	8.32993e-08
47000	8.33102e-08	47000	8.32956e-08
47100	8.33102e-08	47100	8.32958e-08
47200	8.33102e-08	47200	8.32957e-08
47300	8.33102e-08	47300	8.32956e-08
47400	8.33102e-08	47400	8.32921e-08
47500	8.33138e-08	47500	8.32956e-08
47600	8.33102e-08	47600	8.32953e-08
47700	8.33102e-08	47700	8.3292e-08
47800	8.33132e-08	47800	8.3292e-08
47900	8.33138e-08	47900	8.32925e-08
48000	8.33138e-08	48000	8.32956e-08
48100	8.33138e-08	48100	8.3292e-08
48200	8.33148e-08	48200	8.32944e-08
48300	8.33174e-08	48300	8.32956e-08
48400	8.332e-08	48400	8.32956e-08
48500	8.33174e-08	48500	8.32956e-08
48600	8.33174e-08	48600	8.32956e-08
48700	8.33174e-08	48700	8.32956e-08
48800	8.33174e-08	48800	8.32956e-08
48900	8.33174e-08	48900	8.32956e-08
49000	8.33174e-08	49000	8.32956e-08
49100	8.33174e-08	49100	8.32956e-08
49200	8.33174e-08	49200	8.32956e-08
49300	8.33174e-08	49300	8.32956e-08
49400	8.33174e-08	49400	8.32956e-08
49500	8.33158e-08	49500	8.32931e-08
49600	8.33174e-08	49600	8.32956e-08
49700	8.33174e-08	49700	8.32981e-08
49800	8.33174e-08	49800	8.32989e-08
49900	8.33174e-08	49900	8.32993e-08
50000	8.32989e-08	50000	8.32965e-08

## Sheet: Fig2.c
Field (Oe)	1.6 K	15K	25K	40K
-50000	0.00931	0.00289	-0.01032	-0.03112
-49900	0.00931	0.003	-0.01026	-0.03083
-49800	0.00933	0.00298	-0.01026	-0.03061
-49700	0.00931	0.00291	-0.01009	-0.03049
-49600	0.0094	0.00305	-0.01005	-0.03054
-49500	0.00941	0.00305	-0.00997	-0.03028
-49400	0.00941	0.00305	-0.00987	-0.03035
-49300	0.00941	0.00306	-0.00987	-0.03049
-49200	0.00941	0.00308	-0.00982	-0.03056
-49100	0.00941	0.00306	-0.00964	-0.03026
-49000	0.00941	0.00309	-0.00973	-0.03044
-48900	0.00951	0.00316	-0.0097	-0.02992
-48800	0.00942	0.00319	-0.00947	-0.02998
-48700	0.00947	0.00317	-0.00947	-0.03002
-48600	0.00942	0.00322	-0.00947	-0.02981
-48500	0.00941	0.00322	-0.00952	-0.02986
-48400	0.00943	0.00322	-0.00936	-0.0295
-48300	0.00948	0.00322	-0.00921	-0.02981
-48200	0.00941	0.00332	-0.00924	-0.02945
-48100	0.00947	0.00322	-0.00907	-0.0294
-48000	0.00941	0.00331	-0.00901	-0.02915
-47900	0.00952	0.00332	-0.00885	-0.02911
-47800	0.00951	0.00338	-0.00889	-0.02917
-47700	0.00952	0.00337	-0.00888	-0.02931
-47600	0.00946	0.00342	-0.00884	-0.02919
-47500	0.00947	0.00347	-0.00873	-0.02898
-47400	0.00951	0.00344	-0.00867	-0.02905
-47300	0.00953	0.00354	-0.00873	-0.02873
-47200	0.00951	0.00354	-0.00856	-0.02859
-47100	0.00949	0.00348	-0.00867	-0.02877
-47000	0.00949	0.00354	-0.0085	-0.02856
-46900	0.00951	0.00358	-0.00832	-0.02828
-46800	0.00952	0.00359	-0.00839	-0.02838
-46700	0.00957	0.00371	-0.00824	-0.02848
-46600	0.00957	0.00369	-0.00825	-0.02842
-46500	0.00951	0.00367	-0.00812	-0.02859
-46400	0.00957	0.00372	-0.00805	-0.02851
-46300	0.00956	0.00373	-0.00799	-0.02835
-46200	0.00957	0.00375	-0.00787	-0.02799
-46100	0.00958	0.00381	-0.00789	-0.02802
-46000	0.00957	0.00375	-0.00783	-0.02793
-45900	0.00957	0.00381	-0.0079	-0.02784
-45800	0.0097	0.00381	-0.00778	-0.02798
-45700	0.00971	0.00381	-0.00783	-0.0279
-45600	0.00965	0.00382	-0.00777	-0.02776
-45500	0.00968	0.00386	-0.00766	-0.02728
-45400	0.00966	0.00383	-0.00755	-0.02753
-45300	0.00968	0.00386	-0.00754	-0.02726
-45200	0.00969	0.00386	-0.00751	-0.02735
-45100	0.00977	0.00386	-0.00743	-0.02735
-45000	0.00972	0.00386	-0.00738	-0.02746
-44900	0.00967	0.00386	-0.00726	-0.02722
-44800	0.00967	0.00394	-0.00732	-0.027
-44700	0.00967	0.00401	-0.0072	-0.02671
-44600	0.00961	0.00402	-0.00713	-0.02685
-44500	0.00964	0.00403	-0.00715	-0.02652
-44400	0.00975	0.00402	-0.0069	-0.02661
-44300	0.00977	0.00402	-0.00686	-0.0265
-44200	0.00977	0.00413	-0.00694	-0.0263
-44100	0.00977	0.00413	-0.00698	-0.0261
-44000	0.00977	0.00413	-0.00692	-0.02623
-43900	0.00977	0.00418	-0.00684	-0.02582
-43800	0.00972	0.00418	-0.00691	-0.02566
-43700	0.00977	0.00418	-0.00679	-0.02569
-43600	0.00977	0.00418	-0.00669	-0.02554
-43500	0.00977	0.00419	-0.00675	-0.02574
-43400	0.00977	0.00418	-0.00651	-0.02544
-43300	0.0098	0.00424	-0.00641	-0.02563
-43200	0.00977	0.00429	-0.00636	-0.02553
-43100	0.00983	0.00434	-0.00639	-0.02562
-43000	0.00983	0.00424	-0.00636	-0.02553
-42900	0.00983	0.00434	-0.00635	-0.02534
-42800	0.00983	0.00436	-0.00627	-0.02511
-42700	0.00988	0.0044	-0.00622	-0.02534
-42600	0.00984	0.00436	-0.00619	-0.02518
-42500	0.00987	0.00445	-0.00613	-0.02493
-42400	0.00984	0.00442	-0.00614	-0.02497
-42300	0.00985	0.00451	-0.0061	-0.02487
-42200	0.00988	0.00451	-0.00607	-0.02481
-42100	0.00988	0.00454	-0.00596	-0.02474
-42000	0.00992	0.00456	-0.00601	-0.02481
-41900	0.00989	0.00456	-0.00594	-0.02463
-41800	0.00996	0.00456	-0.0059	-0.02474
-41700	0.00998	0.00456	-0.00594	-0.02438
-41600	0.00998	0.00461	-0.00582	-0.02445
-41500	0.00998	0.00462	-0.00574	-0.02418
-41400	0.00998	0.00461	-0.00563	-0.0241
-41300	0.01001	0.00467	-0.00557	-0.02429
-41200	0.01	0.00468	-0.0054	-0.0242
-41100	0.00998	0.00472	-0.00538	-0.02373
-41000	0.00998	0.0047	-0.00533	-0.02366
-40900	0.00998	0.00477	-0.00551	-0.02405
-40800	0.00995	0.00476	-0.0054	-0.02356
-40700	0.00998	0.00478	-0.00531	-0.02373
-40600	0.01003	0.00481	-0.00533	-0.02359
-40500	0.00998	0.00476	-0.00523	-0.02347
-40400	0.00994	0.00487	-0.00523	-0.02373
-40300	0.00999	0.00488	-0.00523	-0.02356
-40200	0.01003	0.00488	-0.00501	-0.02345
-40100	0.01005	0.00483	-0.00506	-0.02316
-40000	0.01003	0.00491	-0.00486	-0.02303
-39900	0.00998	0.00492	-0.00488	-0.02298
-39800	0.01003	0.00494	-0.00471	-0.02288
-39700	0.01012	0.00499	-0.00473	-0.02291
-39600	0.01008	0.00499	-0.0046	-0.02264
-39500	0.01014	0.00499	-0.00466	-0.02257
-39400	0.01006	0.00499	-0.00461	-0.02235
-39300	0.01014	0.00499	-0.00458	-0.02236
-39200	0.01014	0.00507	-0.0046	-0.02215
-39100	0.01014	0.0051	-0.00455	-0.02215
-39000	0.01013	0.0051	-0.00454	-0.02224
-38900	0.01014	0.00515	-0.00441	-0.02192
-38800	0.01014	0.00516	-0.00433	-0.02193
-38700	0.01014	0.00516	-0.00432	-0.02167
-38600	0.01014	0.0052	-0.00416	-0.02176
-38500	0.01014	0.0052	-0.00414	-0.0217
-38400	0.01014	0.00521	-0.00407	-0.02164
-38300	0.01013	0.00526	-0.00399	-0.02159
-38200	0.01016	0.0052	-0.00397	-0.02137
-38100	0.01016	0.00527	-0.00398	-0.0211
-38000	0.01019	0.00534	-0.00398	-0.02111
-37900	0.01014	0.00535	-0.00395	-0.02126
-37800	0.01014	0.00531	-0.00376	-0.02112
-37700	0.01013	0.00537	-0.0037	-0.02113
-37600	0.01014	0.00544	-0.00372	-0.02091
-37500	0.01016	0.00545	-0.0037	-0.02068
-37400	0.01014	0.00545	-0.00356	-0.02091
-37300	0.01024	0.00539	-0.00364	-0.02075
-37200	0.01022	0.00548	-0.00342	-0.02079
-37100	0.01024	0.00547	-0.00357	-0.02085
-37000	0.01014	0.00553	-0.00336	-0.02056
-36900	0.01018	0.00553	-0.0033	-0.0205
-36800	0.01019	0.00558	-0.00325	-0.0205
-36700	0.01014	0.00557	-0.00319	-0.02038
-36600	0.01019	0.00564	-0.00315	-0.02011
-36500	0.01024	0.00564	-0.00325	-0.01982
-36400	0.01024	0.00569	-0.00317	-0.01991
-36300	0.01022	0.00569	-0.00325	-0.0198
-36200	0.01026	0.00569	-0.00316	-0.01995
-36100	0.01021	0.00573	-0.00308	-0.01994
-36000	0.01024	0.00569	-0.00301	-0.01962
-35900	0.01027	0.0058	-0.00279	-0.01973
-35800	0.0103	0.00578	-0.00285	-0.01953
-35700	0.01025	0.00587	-0.00285	-0.01958
-35600	0.0103	0.0059	-0.00279	-0.01942
-35500	0.0103	0.00587	-0.00269	-0.01942
-35400	0.0103	0.0059	-0.00268	-0.01916
-35300	0.0103	0.0059	-0.00267	-0.01921
-35200	0.01025	0.00588	-0.00256	-0.01906
-35100	0.01031	0.00592	-0.00245	-0.01904
-35000	0.0103	0.00585	-0.00239	-0.01902
-34900	0.01031	0.00596	-0.00229	-0.01901
-34800	0.0104	0.00602	-0.0022	-0.01917
-34700	0.01031	0.00602	-0.00226	-0.0189
-34600	0.01024	0.006	-0.00217	-0.01847
-34500	0.0103	0.00607	-0.00212	-0.01856
-34400	0.0103	0.00606	-0.00195	-0.01857
-34300	0.01034	0.00607	-0.00189	-0.0186
-34200	0.0104	0.00607	-0.0019	-0.01855
-34100	0.01035	0.00607	-0.00192	-0.01822
-34000	0.0103	0.00607	-0.00177	-0.01822
-33900	0.01036	0.00608	-0.00176	-0.01814
-33800	0.0103	0.00612	-0.00166	-0.01771
-33700	0.01029	0.00617	-0.00164	-0.01758
-33600	0.0104	0.00623	-0.00172	-0.01752
-33500	0.01024	0.00621	-0.00155	-0.01778
-33400	0.01031	0.00623	-0.00154	-0.01766
-33300	0.01035	0.00625	-0.00155	-0.01751
-33200	0.01035	0.00628	-0.00153	-0.01733
-33100	0.0103	0.00624	-0.00128	-0.01733
-33000	0.01035	0.00639	-0.00127	-0.01745
-32900	0.01035	0.00639	-0.0013	-0.01711
-32800	0.01031	0.00645	-0.00137	-0.01719
-32700	0.0104	0.00645	-0.0011	-0.01733
-32600	0.01035	0.00645	-0.00101	-0.01691
-32500	0.01041	0.00645	-0.00116	-0.01684
-32400	0.0104	0.00649	-0.00111	-0.01695
-32300	0.01035	0.00645	-0.000948049	-0.01664
-32200	0.01025	0.00648	-0.000865923	-0.01651
-32100	0.01034	0.00645	-0.000865923	-0.01689
-32000	0.01031	0.0065	-0.000833796	-0.01662
-31900	0.01025	0.00654	-0.000865923	-0.01639
-31800	0.01026	0.00654	-0.000680001	-0.01647
-31700	0.01024	0.0065	-0.000688496	-0.0163
-31600	0.01029	0.00656	-0.000563145	-0.01631
-31500	0.01021	0.00664	-0.000631144	-0.01613
-31400	0.01018	0.00666	-0.000472976	-0.01603
-31300	0.0101	0.00666	-0.000472976	-0.01603
-31200	0.01017	0.00666	-0.000413664	-0.01588
-31100	0.01014	0.00671	-0.000361765	-0.01579
-31000	0.01014	0.0067	-0.000250553	-0.01613
-30900	0.01009	0.00675	-0.000250553	-0.01567
-30800	0.01007	0.0067	-0.000250553	-0.01543
-30700	0.00998	0.00672	-0.000181973	-0.01569
-30600	0.00988	0.00682	-8.00292e-05	-0.01557
-30500	0.00988	0.00682	-0.00015417	-0.0153
-30400	0.00983	0.00682	-8.00292e-05	-0.01523
-30300	0.00977	0.00682	1.48712e-05	-0.01531
-30200	0.00975	0.00682	9.0495e-05	-0.01521
-30100	0.00975	0.00682	0.000149808	-0.01499
-30000	0.00961	0.00684	0.00019227	-0.01498
-29900	0.00958	0.00683	0.000283262	-0.01476
-29800	0.00962	0.00692	0.000317861	-0.01472
-29700	0.00946	0.00698	0.000245202	-0.01477
-29600	0.00941	0.00699	0.000350606	-0.01462
-29500	0.00938	0.00695	0.000431543	-0.01436
-29400	0.00935	0.00701	0.000533487	-0.01449
-29300	0.00931	0.00703	0.000542755	-0.0143
-29200	0.00917	0.00705	0.000689689	-0.0145
-29100	0.00915	0.00708	0.000602068	-0.01442
-29000	0.00917	0.00713	0.000713279	-0.01385
-28900	0.00909	0.00719	0.000711117	-0.01405
-28800	0.00905	0.00714	0.000901496	-0.01386
-28700	0.00903	0.00719	0.000960416	-0.01376
-28600	0.00894	0.00713	0.00099069	-0.01348
-28500	0.00889	0.00715	0.00091346	-0.01378
-28400	0.00883	0.00719	0.000995015	-0.01371
-28300	0.00878	0.00719	0.00105	-0.0137
-28200	0.00869	0.00719	0.00111	-0.01352
-28100	0.00868	0.00719	0.00111	-0.01346
-28000	0.00865	0.0072	0.00111	-0.01334
-27900	0.00862	0.00719	0.00129	-0.01317
-27800	0.00861	0.00719	0.00126	-0.01309
-27700	0.00852	0.0072	0.00122	-0.01316
-27600	0.00843	0.00719	0.00143	-0.01301
-27500	0.00842	0.00725	0.00139	-0.0129
-27400	0.00842	0.00722	0.00151	-0.01269
-27300	0.00831	0.00725	0.00145	-0.01255
-27200	0.00831	0.00736	0.00155	-0.01263
-27100	0.0082	0.00733	0.00151	-0.01245
-27000	0.00813	0.00723	0.00175	-0.01237
-26900	0.00814	0.00727	0.0017	-0.01259
-26800	0.0081	0.00725	0.0018	-0.0127
-26700	0.00803	0.00736	0.00186	-0.01233
-26600	0.00794	0.0074	0.0019	-0.01249
-26500	0.008	0.00733	0.00192	-0.01217
-26400	0.00787	0.00731	0.00195	-0.01196
-26300	0.00784	0.0073	0.00209	-0.01177
-26200	0.00778	0.00735	0.00215	-0.01208
-26100	0.00769	0.00736	0.0021	-0.01194
-26000	0.00768	0.00731	0.002	-0.01202
-25900	0.0076	0.00736	0.00217	-0.01179
-25800	0.00758	0.00734	0.00235	-0.0116
-25700	0.00754	0.00729	0.00228	-0.01138
-25600	0.00752	0.00719	0.00232	-0.01154
-25500	0.00748	0.00722	0.00232	-0.01151
-25400	0.00742	0.00719	0.00235	-0.01114
-25300	0.00732	0.00717	0.00254	-0.01114
-25200	0.00732	0.00703	0.0026	-0.01079
-25100	0.00732	0.00705	0.00259	-0.01075
-25000	0.00726	0.00699	0.00275	-0.01081
-24900	0.0072	0.00697	0.00276	-0.01076
-24800	0.00711	0.00693	0.00273	-0.01082
-24700	0.00711	0.00684	0.00281	-0.01082
-24600	0.007	0.00682	0.00289	-0.01068
-24500	0.00705	0.00675	0.00286	-0.01074
-24400	0.00693	0.00668	0.00288	-0.01053
-24300	0.00685	0.0066	0.00303	-0.0105
-24200	0.00685	0.00655	0.00302	-0.01062
-24100	0.00681	0.00645	0.00297	-0.0105
-24000	0.00676	0.00641	0.00303	-0.01025
-23900	0.0067	0.00635	0.00315	-0.01025
-23800	0.00665	0.00623	0.00305	-0.01025
-23700	0.00662	0.00623	0.0032	-0.01019
-23600	0.00657	0.00621	0.00321	-0.0099
-23500	0.00659	0.00612	0.00337	-0.00988
-23400	0.00653	0.00606	0.00328	-0.01018
-23300	0.00652	0.00602	0.00343	-0.00985
-23200	0.00648	0.00591	0.00348	-0.00996
-23100	0.00633	0.00587	0.00352	-0.00993
-23000	0.00641	0.00583	0.0034	-0.00992
-22900	0.0063	0.00574	0.0036	-0.00959
-22800	0.00622	0.00574	0.00365	-0.00952
-22700	0.00619	0.00571	0.00377	-0.00943
-22600	0.00617	0.00569	0.00375	-0.00951
-22500	0.00608	0.00564	0.00382	-0.00934
-22400	0.00612	0.00553	0.00391	-0.00919
-22300	0.00608	0.00553	0.004	-0.00915
-22200	0.00599	0.00552	0.004	-0.00906
-22100	0.00598	0.00543	0.00419	-0.00877
-22000	0.00591	0.00532	0.00405	-0.00884
-21900	0.0058	0.00531	0.00411	-0.00884
-21800	0.00577	0.00531	0.00422	-0.00873
-21700	0.00575	0.00524	0.00422	-0.00867
-21600	0.00566	0.00516	0.00422	-0.0085
-21500	0.00565	0.0051	0.00425	-0.00816
-21400	0.00563	0.00504	0.00431	-0.00831
-21300	0.00554	0.00503	0.00434	-0.00836
-21200	0.00549	0.00502	0.00445	-0.0082
-21100	0.00548	0.00494	0.00448	-0.00816
-21000	0.00543	0.00493	0.0045	-0.00818
-20900	0.00538	0.00489	0.00467	-0.00807
-20800	0.00529	0.0048	0.00467	-0.0084
-20700	0.00528	0.00478	0.00467	-0.00788
-20600	0.00525	0.00472	0.00468	-0.00797
-20500	0.00523	0.00465	0.00484	-0.00783
-20400	0.00523	0.00472	0.00486	-0.00787
-20300	0.00516	0.00456	0.00492	-0.00784
-20200	0.00513	0.00456	0.00501	-0.00781
-20100	0.00507	0.00445	0.00501	-0.00727
-20000	0.00507	0.00445	0.00495	-0.00744
-19900	0.00496	0.00444	0.00499	-0.00756
-19800	0.00499	0.0044	0.00501	-0.00727
-19700	0.00489	0.00429	0.0049	-0.00726
-19600	0.00483	0.00422	0.00501	-0.00721
-19500	0.00481	0.00418	0.00507	-0.00704
-19400	0.0047	0.00418	0.00501	-0.00713
-19300	0.00476	0.00417	0.00503	-0.00683
-19200	0.00466	0.00413	0.00512	-0.00663
-19100	0.00465	0.00409	0.0051	-0.00664
-19000	0.00465	0.00411	0.00505	-0.00675
-18900	0.0046	0.00397	0.00518	-0.00655
-18800	0.0046	0.00397	0.00516	-0.00663
-18700	0.00454	0.00389	0.00503	-0.00669
-18600	0.00454	0.00381	0.00513	-0.00657
-18500	0.00441	0.00381	0.0053	-0.00634
-18400	0.00434	0.00381	0.00518	-0.00631
-18300	0.00434	0.00379	0.00521	-0.00634
-18200	0.00434	0.0037	0.00512	-0.00614
-18100	0.00433	0.00374	0.00526	-0.0062
-18000	0.00418	0.00363	0.00527	-0.00601
-17900	0.00422	0.00354	0.0053	-0.0062
-17800	0.00404	0.00354	0.00508	-0.00626
-17700	0.00408	0.00348	0.00504	-0.00589
-17600	0.00399	0.00343	0.00502	-0.00579
-17500	0.00397	0.00343	0.00518	-0.006
-17400	0.00397	0.00334	0.00505	-0.00563
-17300	0.00392	0.00332	0.00506	-0.00565
-17200	0.00387	0.00332	0.00501	-0.00559
-17100	0.00387	0.00328	0.00504	-0.00544
-17000	0.00382	0.00326	0.00506	-0.00534
-16900	0.00382	0.00318	0.0049	-0.00547
-16800	0.00386	0.00318	0.00486	-0.00539
-16700	0.00382	0.00305	0.00487	-0.00537
-16600	0.00366	0.00307	0.00471	-0.0053
-16500	0.00365	0.00308	0.0045	-0.00534
-16400	0.0037	0.00305	0.00433	-0.00519
-16300	0.0036	0.003	0.00422	-0.00533
-16200	0.00352	0.003	0.00418	-0.00504
-16100	0.00355	0.00296	0.00409	-0.00467
-16000	0.00346	0.00289	0.00391	-0.00493
-15900	0.0034	0.00289	0.00383	-0.00477
-15800	0.00341	0.00279	0.00377	-0.00462
-15700	0.00343	0.00283	0.0036	-0.0046
-15600	0.0034	0.00278	0.00378	-0.00462
-15500	0.00334	0.0027	0.00373	-0.0046
-15400	0.00329	0.00269	0.00343	-0.00451
-15300	0.00329	0.00262	0.00343	-0.00444
-15200	0.00327	0.00264	0.00346	-0.00454
-15100	0.00325	0.00255	0.00337	-0.0045
-15000	0.00319	0.00257	0.00331	-0.00443
-14900	0.00312	0.00255	0.00329	-0.00445
-14800	0.00308	0.00246	0.0032	-0.00447
-14700	0.00308	0.00247	0.00315	-0.00449
-14600	0.00297	0.00244	0.00309	-0.00422
-14500	0.00293	0.00239	0.00296	-0.00392
-14400	0.00293	0.0024	0.00292	-0.00389
-14300	0.00289	0.0023	0.00279	-0.00383
-14200	0.00286	0.0023	0.00274	-0.00377
-14100	0.00279	0.00219	0.00269	-0.00424
-14000	0.00285	0.00219	0.00286	-0.00386
-13900	0.00271	0.00215	0.00272	-0.00385
-13800	0.00265	0.00214	0.00275	-0.00385
-13700	0.00267	0.00205	0.00269	-0.00392
-13600	0.00265	0.00207	0.00258	-0.00391
-13500	0.0026	0.00208	0.00258	-0.00377
-13400	0.00261	0.00199	0.00263	-0.00389
-13300	0.00261	0.00197	0.00247	-0.0038
-13200	0.00256	0.00197	0.0023	-0.00362
-13100	0.00256	0.00197	0.00235	-0.00373
-13000	0.00248	0.00197	0.0023	-0.0036
-12900	0.00245	0.00191	0.00221	-0.00377
-12800	0.0024	0.00184	0.00218	-0.00329
-12700	0.00238	0.00181	0.00213	-0.00339
-12600	0.0023	0.00181	0.00211	-0.00339
-12500	0.00225	0.00178	0.00196	-0.00323
-12400	0.00229	0.00168	0.0019	-0.0031
-12300	0.00219	0.0017	0.00192	-0.00297
-12200	0.00219	0.00166	0.0019	-0.00291
-12100	0.00227	0.00166	0.00188	-0.00305
-12000	0.00214	0.00161	0.00196	-0.00319
-11900	0.00209	0.0016	0.0019	-0.00301
-11800	0.00214	0.0016	0.0019	-0.00276
-11700	0.00199	0.00158	0.0019	-0.00246
-11600	0.00192	0.00149	0.00174	-0.00259
-11500	0.00194	0.00159	0.00173	-0.00255
-11400	0.00183	0.00149	0.00167	-0.00218
-11300	0.00187	0.00144	0.00161	-0.00259
-11200	0.00173	0.00138	0.00176	-0.00267
-11100	0.00169	0.00142	0.00151	-0.00251
-11000	0.00169	0.00138	0.00151	-0.00253
-10900	0.00163	0.00133	0.00142	-0.00242
-10800	0.00177	0.00129	0.00148	-0.00238
-10700	0.00177	0.00123	0.00149	-0.00222
-10600	0.00166	0.00124	0.00143	-0.00234
-10500	0.00167	0.00123	0.00145	-0.0023
-10400	0.00162	0.00123	0.00139	-0.00217
-10300	0.00159	0.00123	0.00128	-0.00221
-10200	0.00152	0.00121	0.00122	-0.00204
-10100	0.00151	0.00117	0.0013	-0.00207
-10000	0.00156	0.00115	0.00128	-0.00202
-9900	0.00151	0.00117	0.00122	-0.0017
-9800	0.00149	0.00111	0.00128	-0.00184
-9700	0.00146	0.00111	0.00126	-0.00167
-9600	0.00141	0.00108	0.00116	-0.00158
-9500	0.00144	0.00106	0.00107	-0.00168
-9400	0.00141	0.00106	0.00105	-0.00168
-9300	0.00132	0.00101	0.00107	-0.00152
-9200	0.00131	0.00101	0.00105	-0.00169
-9100	0.0012	0.001	0.00105	-0.00157
-9000	0.00111	0.000916955	0.000989609	-0.00113
-8900	0.0011	0.000874436	0.00111	-0.00145
-8800	0.00112	0.000844039	0.00107	-0.00133
-8700	0.00104	0.000844039	0.000996868	-0.00156
-8600	0.00125	0.000844039	0.000883803	-0.00131
-8500	0.00113	0.000844039	0.000917328	-0.00122
-8400	0.00114	0.000844039	0.000877213	-0.00107
-8300	0.0011	0.000738192	0.000912718	-0.00113
-8200	0.001	0.000822327	0.000943116	-0.001
-8100	0.000964787	0.000822327	0.000871941	-0.00106
-8000	0.00104	0.000844039	0.000824491	-0.00113
-7900	0.0011	0.000738192	0.000798541	-0.00107
-7800	0.00101	0.000751664	0.000741749	-0.00113
-7700	0.000993641	0.000738192	0.000824491	-0.00118
-7600	0.000938819	0.000681741	0.000674355	-0.00108
-7500	0.000926637	0.000738192	0.000694407	-0.00107
-7400	0.000850788	0.000737016	0.000710035	-0.00111
-7300	0.000881	0.000632346	0.000772592	-0.00102
-7200	0.000836029	0.000632346	0.00066138	-0.00113
-7100	0.000781207	0.000632346	0.000500292	-0.000893301
-7000	0.000836029	0.00053247	0.000490856	-0.00105
-6900	0.000726386	0.000575894	0.000490856	-0.000644235
-6800	0.000726386	0.000628664	0.000356435	-0.000737492
-6700	0.000726386	0.000575894	0.000320332	-0.000616359
-6600	0.000639014	0.000497489	0.000320332	-0.000817258
-6500	0.000623595	0.000510034	0.000300561	-0.000750893
-6400	0.000558758	0.000519443	0.000320332	-0.00106
-6300	0.000648897	0.000519443	0.000341091	-0.000854965
-6200	0.000606326	0.000519443	0.000371193	-0.000618163
-6100	0.000605146	0.000470048	0.00029135	-0.00062231
-6000	0.000623595	0.000470048	0.000320332	-0.000358628
-5900	0.000498876	0.000470048	0.000320332	-0.000309842
-5800	0.000529942	0.000470048	0.000315389	-0.000817258
-5700	0.00045336	0.000372541	0.0002195	-0.000692823
-5600	0.000520805	0.000441822	0.000261019	-0.000435659
-5500	0.000433005	0.000413596	0.000261019	-0.000532441
-5400	0.000418014	0.000413596	0.00040683	-0.000493728
-5300	0.000390604	0.000357145	0.000320332	-0.00024486
-5200	0.000389161	0.000357145	0.000320332	-0.000227186
-5100	0.000363193	0.000357145	0.000416715	-0.00037759
-5000	0.000520805	0.000260921	0.000320332	-0.000206147
-4900	0.000520805	0.000219865	0.000261019	-0.000263365
-4800	0.000488826	0.000247182	0.000240085	-0.000125166
-4700	0.000441999	0.000201903	0.000253283	-0.000294994
-4600	0.000375844	0.000201903	0.000180082	-6.23558e-05
-4500	0.000363193	0.000201903	0.000189296	3.10601e-05
-4400	0.00036741	0.000201903	0.000149808	-0.000153608
-4300	0.000415822	0.000201903	0.000295618	-0.00024486
-4200	0.000363193	0.000230717	0.00037276	-9.77024e-05
-4100	0.000363193	0.000201903	0.000320332	-0.000161212
-4000	0.000418014	0.000233336	0.000201706	4.54873e-05
-3900	0.000363193	0.000145452	0.000290676	-0.000272803
-3800	0.000363193	0.000201903	0.000278813	-0.000117141
-3700	0.000363193	8.90002e-05	0.000182244	-0.000373442
-3600	0.000363193	8.90002e-05	-2.07164e-05	-0.000120425
-3500	0.000363193	8.90002e-05	1.12212e-05	-9.62296e-05
-3400	0.000205581	8.90002e-05	9.0495e-05	4.03968e-05
-3300	0.000205581	0.000132622	-5.03728e-05	3.87e-05
-3200	0.000205581	8.90002e-05	-8.00292e-05	0.000194809
-3100	0.000211906	8.28258e-05	-4.75484e-05	-7.54905e-05
-3000	0.000260402	7.55288e-05	-0.000212247	0.000194809
-2900	0.000176062	7.97386e-05	-5.24354e-06	-0.000120425
-2800	0.000205581	3.96051e-05	3.85963e-05	0.000157939
-2700	0.000232992	5.86032e-05	5.18128e-05	-1.59003e-05
-2600	0.000205581	3.96051e-05	0.000149808	-5.40602e-05
-2500	0.00010279	3.96051e-05	-2.07164e-05	4.0092e-06
-2400	0.000157612	4.12516e-05	1.88254e-05	-4.28367e-05
-2300	0.000157612	-3.86572e-05	-8.43541e-05	0.000194809
-2200	0.000136527	3.96051e-05	-8.00292e-05	-7.92927e-05
-2100	5.85115e-05	1.39454e-05	-0.000131928	-0.000105908
-2000	0.00013231	-5.9185e-05	-9.73288e-05	-0.000100063
-1900	0.000157612	-4.3896e-05	-0.000107832	-0.000166881
-1800	0.000195987	3.96051e-05	-5.16622e-05	-2.85352e-05
-1700	0.000194511	-2.43732e-05	-7.09042e-05	-9.51776e-05
-1600	0.000157612	-1.68464e-05	-0.000123278	-7.39697e-05
-1500	0.00010279	-2.08786e-05	-0.000259821	-9.87289e-05
-1400	0.000149178	2.39846e-06	-0.000155653	-0.000188233
-1300	7.95967e-05	-5.80994e-05	-0.00015417	-0.000224661
-1200	4.79689e-05	-7.32978e-05	-8.21916e-05	-9.05609e-05
-1100	8.68008e-05	-5.9185e-05	-2.07164e-05	-0.000126081
-1000	8.17052e-05	-2.42096e-05	-8.00292e-05	-0.00037759
-900	0.00010279	-6.97696e-05	-0.000103722	-5.49243e-05
-800	2.39844e-05	-1.68464e-05	-8.00292e-05	-0.000224661
-700	4.79689e-05	-1.68464e-05	1.38827e-05	0.000117885
-600	2.79818e-05	-1.68464e-05	-4.90834e-05	4.80398e-05
-500	1.2961e-16	-1.68464e-05	-9.08414e-05	0.00030329
-400	1.2961e-16	-7.32978e-05	-8.00292e-05	-3.39137e-05
-300	1.2961e-16	-1.68464e-05	-2.08849e-05	0.000227991
-200	1.2961e-16	-5.6117e-05	-8.00292e-05	0.000296015
-100	1.2961e-16	-4.50721e-05	-0.000135635	1.20608e-05
0	0	0	0	0
100	1.2961e-16	3.96051e-05	3.85963e-05	-0.00024486
200	1.2961e-16	3.96051e-05	0.000148325	-0.000214788
300	1.2961e-16	5.44236e-05	-8.00292e-05	4.0092e-06
400	1.2961e-16	3.96051e-05	-8.00292e-05	-1.50707e-05
500	1.2961e-16	3.96051e-05	-9.45509e-07	-4.78385e-05
600	2.79818e-05	3.96051e-05	3.85963e-05	4.0092e-06
700	4.79689e-05	4.18503e-05	8.93995e-06	4.18805e-05
800	2.39844e-05	1.88072e-05	-0.000131928	-0.00013604
900	0.00010279	-9.78993e-06	-8.00292e-05	0.000226483
1000	8.17052e-05	-4.29009e-05	-6.34216e-05	2.06004e-05
1100	8.68008e-05	2.1964e-05	-8.00292e-05	-0.000240892
1200	4.79689e-05	-1.68464e-05	-8.00292e-05	-0.00024486
1300	7.95967e-05	7.03695e-06	-8.00292e-05	7.03742e-05
1400	0.000149178	-3.8191e-06	-2.07164e-05	-0.000265599
1500	0.00010279	3.96051e-05	-9.67109e-05	-0.000124573
1600	0.000157612	3.96051e-05	6.45457e-05	4.0092e-06
1700	0.000194511	8.00192e-05	-2.66477e-05	7.03742e-05
1800	0.000195987	8.68526e-05	-8.00292e-05	4.0092e-06
1900	0.000157612	3.96051e-05	-4.76768e-05	-0.0002857
2000	0.00013231	7.41816e-05	-5.88824e-06	-0.000273894
2100	5.85115e-05	8.90002e-05	9.0495e-05	-0.000149921
2200	0.000136527	8.14009e-05	-0.000113393	-0.000148867
2300	0.000157612	8.14009e-05	6.69047e-05	-6.23558e-05
2400	0.000157612	3.96051e-05	-2.07164e-05	4.0092e-06
2500	0.00010279	2.65779e-05	0.000105323	-0.000195086
2600	0.000205581	3.09203e-05	3.85963e-05	-0.000127799
2700	0.000232992	8.90002e-05	0.000136627	-0.00016968
2800	0.000205581	8.90002e-05	9.0495e-05	-7.34166e-05
2900	0.000176062	8.90002e-05	0.000130037	-0.000327816
3000	0.000260402	8.90002e-05	0.000149324	-0.000257579
3100	0.000211906	8.90002e-05	0.000201706	-0.000228268
3200	0.000205581	8.90002e-05	0.000201706	-0.000193012
3300	0.000205581	8.90002e-05	0.000196517	-0.000299158
3400	0.000205581	8.90002e-05	0.000201706	-0.000292559
3500	0.000363193	8.90002e-05	1.67071e-05	-0.000299158
3600	0.000363193	8.90002e-05	3.85963e-05	-0.000311225
3700	0.000363193	8.90002e-05	9.64263e-05	-0.000435659
3800	0.000363193	8.90002e-05	0.000137142	-0.000424297
3900	0.000363193	0.000145452	2.00611e-05	-0.00032998
4000	0.000418014	8.90002e-05	0.000116662	-0.00024486
4100	0.000363193	0.000201903	0.000320332	-0.00020771
4200	0.000363193	0.000201903	0.000236306	-0.000120425
4300	0.000415822	0.000201903	0.000201706	-0.000311225
4400	0.00036741	0.000201903	4.87065e-05	-8.46902e-05
4500	0.000363193	0.000184533	0.000261019	-0.000268992
4600	0.000375844	0.000201903	0.000261019	-0.000621179
4700	0.000441999	0.0002361	0.000149808	-0.000624225
4800	0.000488826	0.00030775	0.000315389	-0.000332921
4900	0.000520805	0.00029038	0.000320332	-0.000502024
5000	0.000520805	0.000268668	0.000374702	-0.000535206
5100	0.000363193	0.00030775	0.000324657	-0.000659641
5200	0.000389161	0.000320922	0.000490856	-0.000495387
5300	0.000390604	0.000357145	0.0004612	-0.000387689
5400	0.000418014	0.00030775	0.000602068	-0.000237156
5500	0.000433005	0.000377306	0.000446372	-0.000701119
5600	0.000520805	0.000357145	0.000547698	-0.000656624
5700	0.00045336	0.000413596	0.000680225	-0.000759188
5800	0.000529942	0.000435308	0.000490856	-0.000666159
5900	0.000498876	0.000470048	0.000490856	-0.000719624
6000	0.000623595	0.000435308	0.000431543	-0.000513085
6100	0.000605146	0.000470048	0.000440811	-0.000692823
6200	0.000606326	0.000470048	0.000625793	-0.000406624
6300	0.000648897	0.000470048	0.000546462	-0.000366529
6400	0.000558758	0.000413596	0.000490856	-0.000421438
6500	0.000623595	0.000470048	0.000665893	-0.000812153
6600	0.000639014	0.000470048	0.000642508	-0.000630606
6700	0.000726386	0.000470048	0.00066138	-0.00085597
6800	0.000726386	0.000519443	0.000742935	-0.000960546
6900	0.000726386	0.000470048	0.00066138	-0.000554168
7000	0.000836029	0.000470048	0.000735521	-0.00085044
7100	0.000781207	0.000470048	0.000737543	-0.00102
7200	0.000836029	0.000575894	0.000783713	-0.000776418
7300	0.000881	0.000523785	0.000772592	-0.00098317
7400	0.000850788	0.000575894	0.000768029	-0.00113
7500	0.000926637	0.000575894	0.000772592	-0.00107
7600	0.000938819	0.000588921	0.000772592	-0.00106
7700	0.000993641	0.000584579	0.000944197	-0.000888672
7800	0.00101	0.000639945	0.000890394	-0.000905957
7900	0.0011	0.000681741	0.000878861	-0.00113
8000	0.00104	0.000681741	0.00102	-0.000802929
8100	0.000964787	0.000681741	0.000995015	-0.00113
8200	0.001	0.000681741	0.000948306	-0.00117
8300	0.0011	0.000690426	0.00109	-0.00111
8400	0.00114	0.00070291	0.000995015	-0.00133
8500	0.00113	0.000773474	0.000860991	-0.0012
8600	0.00125	0.000794101	0.00098204	-0.00127
8700	0.00104	0.000813931	0.000883803	-0.00152
8800	0.00112	0.000844039	0.000920874	-0.00149
8900	0.0011	0.000844039	0.000939409	-0.00158
9000	0.00111	0.000879962	0.000977335	-0.00157
9100	0.0012	0.00090049	0.00105	-0.00179
9200	0.00131	0.00090049	0.00105	-0.00172
9300	0.00132	0.000982453	0.000972772	-0.00141
9400	0.00141	0.00103	0.00103	-0.00191
9500	0.00144	0.00102	0.000995015	-0.00178
9600	0.00141	0.00105	0.00111	-0.00166
9700	0.00146	0.00111	0.00113	-0.00202
9800	0.00149	0.00111	0.00119	-0.00187
9900	0.00151	0.00117	0.00111	-0.00183
10000	0.00156	0.00116	0.00111	-0.00203
10100	0.00151	0.00122	0.00111	-0.00198
10200	0.00152	0.00117	0.00119	-0.00205
10300	0.00159	0.00123	0.00122	-0.00178
10400	0.00162	0.00123	0.00124	-0.00236
10500	0.00167	0.00123	0.00128	-0.0024
10600	0.00166	0.00129	0.00128	-0.00241
10700	0.00177	0.00127	0.0013	-0.00273
10800	0.00177	0.00128	0.00128	-0.00263
10900	0.00163	0.00138	0.00151	-0.00245
11000	0.00169	0.00138	0.00144	-0.0024
11100	0.00169	0.00144	0.0013	-0.00248
11200	0.00173	0.00144	0.00134	-0.00253
11300	0.00187	0.00144	0.0014	-0.00245
11400	0.00183	0.00151	0.00156	-0.00248
11500	0.00194	0.00145	0.00157	-0.00268
11600	0.00192	0.00159	0.00161	-0.00271
11700	0.00199	0.0016	0.00154	-0.00278
11800	0.00214	0.0016	0.00162	-0.00267
11900	0.00209	0.00166	0.00167	-0.00234
12000	0.00214	0.00166	0.00192	-0.00284
12100	0.00227	0.00166	0.00173	-0.00289
12200	0.00219	0.0017	0.00182	-0.00275
12300	0.00219	0.00173	0.00185	-0.00266
12400	0.00229	0.00177	0.00193	-0.00297
12500	0.00225	0.00181	0.00188	-0.00294
12600	0.0023	0.00187	0.00192	-0.00329
12700	0.00238	0.00183	0.00211	-0.00305
12800	0.0024	0.00192	0.00218	-0.00313
12900	0.00245	0.00191	0.00224	-0.00331
13000	0.00248	0.00196	0.00224	-0.00341
13100	0.00256	0.00203	0.00226	-0.00309
13200	0.00256	0.00197	0.00231	-0.0034
13300	0.00261	0.002	0.00239	-0.00335
13400	0.00261	0.00209	0.00252	-0.0035
13500	0.0026	0.00209	0.00258	-0.00342
13600	0.00265	0.00209	0.00253	-0.00373
13700	0.00267	0.00214	0.00255	-0.00354
13800	0.00265	0.00218	0.00247	-0.00374
13900	0.00271	0.00215	0.00258	-0.00378
14000	0.00285	0.00219	0.00269	-0.00417
14100	0.00279	0.00226	0.00269	-0.00375
14200	0.00286	0.00228	0.00286	-0.00386
14300	0.00289	0.00235	0.00285	-0.00385
14400	0.00293	0.00234	0.00281	-0.00416
14500	0.00293	0.00235	0.00292	-0.00417
14600	0.00297	0.00235	0.00295	-0.00427
14700	0.00308	0.0024	0.00293	-0.00411
14800	0.00308	0.0025	0.00309	-0.00417
14900	0.00312	0.00252	0.0032	-0.00416
15000	0.00319	0.00257	0.00319	-0.00449
15100	0.00325	0.00252	0.00326	-0.0043
15200	0.00327	0.00267	0.0032	-0.00434
15300	0.00329	0.00263	0.00343	-0.00467
15400	0.00329	0.00268	0.00343	-0.00461
15500	0.00334	0.00272	0.00345	-0.00462
15600	0.0034	0.00273	0.00356	-0.00475
15700	0.00343	0.00273	0.00357	-0.00496
15800	0.00341	0.00279	0.00381	-0.00504
15900	0.0034	0.00283	0.00396	-0.00506
16000	0.00346	0.00289	0.00394	-0.00473
16100	0.00355	0.00296	0.004	-0.00505
16200	0.00352	0.00295	0.00411	-0.00482
16300	0.0036	0.003	0.00411	-0.00504
16400	0.0037	0.00305	0.00428	-0.00511
16500	0.00365	0.00305	0.00445	-0.00523
16600	0.00366	0.00305	0.00456	-0.0055
16700	0.00382	0.00306	0.00457	-0.00551
16800	0.00386	0.00316	0.00462	-0.0055
16900	0.00382	0.00326	0.00478	-0.00567
17000	0.00382	0.00322	0.00484	-0.00541
17100	0.00387	0.00338	0.00484	-0.00559
17200	0.00387	0.00338	0.0049	-0.00563
17300	0.00392	0.00338	0.00497	-0.00575
17400	0.00397	0.00343	0.0049	-0.0057
17500	0.00397	0.00343	0.00518	-0.00605
17600	0.00399	0.00344	0.00512	-0.00603
17700	0.00408	0.0035	0.00506	-0.00599
17800	0.00404	0.00353	0.00507	-0.00609
17900	0.00422	0.00364	0.00504	-0.00609
18000	0.00418	0.00365	0.00509	-0.00638
18100	0.00433	0.00366	0.00502	-0.00638
18200	0.00434	0.00375	0.00507	-0.00619
18300	0.00434	0.00379	0.00512	-0.00639
18400	0.00434	0.00376	0.00507	-0.00677
18500	0.00441	0.00381	0.00507	-0.00662
18600	0.00454	0.00381	0.00501	-0.00666
18700	0.00454	0.00386	0.00512	-0.00665
18800	0.0046	0.00397	0.00518	-0.00662
18900	0.0046	0.00394	0.00515	-0.00686
19000	0.00465	0.00402	0.00518	-0.00669
19100	0.00465	0.00413	0.00529	-0.0069
19200	0.00466	0.00414	0.00512	-0.00682
19300	0.00476	0.00418	0.00518	-0.00706
19400	0.0047	0.00418	0.00513	-0.00686
19500	0.00481	0.0042	0.0051	-0.00697
19600	0.00483	0.00426	0.00499	-0.00741
19700	0.00489	0.00432	0.00498	-0.00727
19800	0.00499	0.00429	0.00499	-0.00737
19900	0.00496	0.00443	0.00487	-0.00729
20000	0.00507	0.00451	0.00478	-0.0073
20100	0.00507	0.00451	0.00473	-0.0072
20200	0.00513	0.00452	0.00473	-0.00755
20300	0.00516	0.00455	0.0049	-0.00781
20400	0.00523	0.00456	0.00473	-0.00776
20500	0.00523	0.00461	0.0047	-0.00778
20600	0.00525	0.0046	0.00489	-0.00777
20700	0.00528	0.00472	0.00473	-0.00796
20800	0.00529	0.00477	0.0048	-0.00772
20900	0.00538	0.00483	0.00476	-0.00805
21000	0.00543	0.0049	0.0046	-0.00807
21100	0.00548	0.00493	0.00462	-0.00831
21200	0.00549	0.00494	0.00451	-0.00824
21300	0.00554	0.00499	0.00442	-0.00837
21400	0.00563	0.00504	0.0045	-0.00847
21500	0.00565	0.0051	0.00437	-0.00853
21600	0.00566	0.0051	0.00424	-0.00873
21700	0.00575	0.00515	0.00433	-0.00897
21800	0.00577	0.00525	0.00422	-0.00868
21900	0.0058	0.00527	0.00418	-0.00898
22000	0.00591	0.00531	0.00411	-0.00909
22100	0.00598	0.00531	0.00418	-0.00888
22200	0.00599	0.00531	0.00417	-0.0091
22300	0.00608	0.00546	0.00417	-0.00894
22400	0.00612	0.00546	0.00417	-0.00907
22500	0.00608	0.00551	0.00417	-0.00965
22600	0.00617	0.0056	0.004	-0.0095
22700	0.00619	0.00566	0.00389	-0.00944
22800	0.00622	0.00569	0.00393	-0.00973
22900	0.0063	0.00571	0.00391	-0.00975
23000	0.00641	0.00574	0.00379	-0.00952
23100	0.00633	0.00588	0.00382	-0.00971
23200	0.00648	0.00592	0.00377	-0.00984
23300	0.00652	0.0059	0.0037	-0.0101
23400	0.00653	0.006	0.00366	-0.01009
23500	0.00659	0.00607	0.00349	-0.01009
23600	0.00657	0.00612	0.00352	-0.01032
23700	0.00662	0.00618	0.00349	-0.01029
23800	0.00665	0.00624	0.00349	-0.01046
23900	0.0067	0.00628	0.00343	-0.0103
24000	0.00676	0.00639	0.00337	-0.0108
24100	0.00681	0.00639	0.00342	-0.01095
24200	0.00685	0.00645	0.00315	-0.011
24300	0.00685	0.00658	0.00312	-0.01082
24400	0.00693	0.00661	0.00309	-0.01104
24500	0.00705	0.00676	0.00303	-0.01112
24600	0.007	0.00684	0.00286	-0.0112
24700	0.00711	0.00686	0.0029	-0.01123
24800	0.00711	0.00688	0.00297	-0.0112
24900	0.0072	0.00694	0.00302	-0.01131
25000	0.00726	0.00709	0.0028	-0.01126
25100	0.00732	0.00712	0.00278	-0.01139
25200	0.00732	0.00709	0.00273	-0.01158
25300	0.00732	0.00718	0.00269	-0.01174
25400	0.00742	0.00718	0.00269	-0.01207
25500	0.00748	0.00719	0.00275	-0.01216
25600	0.00752	0.00722	0.00254	-0.01223
25700	0.00754	0.0073	0.00251	-0.01203
25800	0.00758	0.00731	0.00247	-0.01231
25900	0.0076	0.00734	0.0023	-0.01217
26000	0.00768	0.00731	0.0023	-0.01217
26100	0.00769	0.00739	0.00227	-0.01208
26200	0.00778	0.00736	0.00224	-0.01221
26300	0.00784	0.00736	0.00215	-0.01245
26400	0.00787	0.00732	0.00221	-0.01253
26500	0.008	0.00728	0.00209	-0.01271
26600	0.00794	0.00727	0.00195	-0.01242
26700	0.00803	0.0074	0.00193	-0.01264
26800	0.0081	0.00734	0.00188	-0.01264
26900	0.00814	0.0073	0.00166	-0.01275
27000	0.00813	0.00725	0.00175	-0.01301
27100	0.0082	0.00723	0.00163	-0.01308
27200	0.00831	0.00729	0.00168	-0.01332
27300	0.00831	0.00731	0.00167	-0.01351
27400	0.00842	0.00727	0.00157	-0.0133
27500	0.00842	0.00725	0.00161	-0.01341
27600	0.00843	0.00724	0.00154	-0.01358
27700	0.00852	0.00719	0.00151	-0.01346
27800	0.00861	0.00721	0.00145	-0.01372
27900	0.00862	0.00721	0.00125	-0.0138
28000	0.00865	0.00722	0.00137	-0.01379
28100	0.00868	0.00721	0.00121	-0.01398
28200	0.00869	0.00719	0.00131	-0.01372
28300	0.00878	0.00719	0.00112	-0.0138
28400	0.00883	0.00719	0.000980187	-0.01409
28500	0.00889	0.00719	0.00101	-0.01418
28600	0.00894	0.00719	0.000980959	-0.0142
28700	0.00903	0.00719	0.000943116	-0.01424
28800	0.00905	0.00719	0.000995015	-0.01437
28900	0.00909	0.00715	0.000995015	-0.01468
29000	0.00917	0.00715	0.000795658	-0.01468
29100	0.00915	0.00709	0.000817076	-0.01468
29200	0.00917	0.00706	0.000669365	-0.01468
29300	0.00931	0.00703	0.000726967	-0.01499
29400	0.00935	0.00704	0.000713279	-0.01487
29500	0.00938	0.00709	0.000713279	-0.015
29600	0.00941	0.00699	0.000673836	-0.01491
29700	0.00946	0.00703	0.000655988	-0.01514
29800	0.00962	0.00703	0.000490856	-0.01527
29900	0.00958	0.00702	0.000480971	-0.01527
30000	0.00961	0.00689	0.000431543	-0.01549
30100	0.00975	0.00693	0.000526537	-0.01556
30200	0.00975	0.00695	0.000333307	-0.01576
30300	0.00977	0.0069	0.000372231	-0.01584
30400	0.00983	0.00687	0.000201706	-0.01557
30500	0.00988	0.00688	0.000197382	-0.01601
30600	0.00988	0.00688	0.000183023	-0.01602
30700	0.00998	0.00684	5.1571e-05	-0.01613
30800	0.01007	0.00682	9.0495e-05	-0.01647
30900	0.01009	0.00682	6.01646e-05	-0.01644
31000	0.01014	0.00676	-7.05392e-05	-0.01642
31100	0.01014	0.00671	-8.00292e-05	-0.01658
31200	0.01017	0.00671	-0.000214053	-0.01647
31300	0.0101	0.00671	-0.000105979	-0.01677
31400	0.01018	0.00672	-0.000195803	-0.01672
31500	0.01021	0.00663	-0.000227598	-0.01686
31600	0.01029	0.00666	-0.000413664	-0.01714
31700	0.01024	0.0066	-0.000441039	-0.0171
31800	0.01026	0.00657	-0.000413664	-0.01706
31900	0.01025	0.00655	-0.000520427	-0.01717
32000	0.01031	0.00655	-0.000472976	-0.01723
32100	0.01034	0.00655	-0.000512518	-0.01766
32200	0.01025	0.00651	-0.000532289	-0.01756
32300	0.01035	0.00651	-0.000600364	-0.01788
32400	0.0104	0.00645	-0.000603959	-0.01765
32500	0.01041	0.0065	-0.000658329	-0.01799
32600	0.01035	0.0065	-0.000799197	-0.0181
32700	0.0104	0.00645	-0.000865923	-0.01782
32800	0.01031	0.00645	-0.000838121	-0.01825
32900	0.01035	0.00645	-0.00102	-0.01837
33000	0.01035	0.00644	-0.00104	-0.01828
33100	0.0103	0.00639	-0.000993817	-0.01848
33200	0.01035	0.00633	-0.00104	-0.01867
33300	0.01035	0.00628	-0.000984549	-0.01835
33400	0.01031	0.0063	-0.00112	-0.01854
33500	0.01024	0.00638	-0.00126	-0.01874
33600	0.0104	0.00625	-0.00127	-0.01877
33700	0.01029	0.00626	-0.00132	-0.01892
33800	0.0103	0.00614	-0.00141	-0.01885
33900	0.01036	0.00617	-0.00132	-0.01913
34000	0.0103	0.00612	-0.00138	-0.01928
34100	0.01035	0.00613	-0.00139	-0.01957
34200	0.0104	0.00612	-0.00161	-0.01936
34300	0.01034	0.00612	-0.00149	-0.01943
34400	0.0103	0.00612	-0.00168	-0.01949
34500	0.0103	0.00612	-0.00173	-0.01957
34600	0.01024	0.00612	-0.00172	-0.01946
34700	0.01031	0.00607	-0.00172	-0.01982
34800	0.0104	0.00612	-0.00183	-0.02
34900	0.01031	0.00607	-0.00184	-0.02038
35000	0.0103	0.00607	-0.0018	-0.02038
35100	0.01031	0.00602	-0.00195	-0.02038
35200	0.01025	0.00601	-0.00196	-0.02072
35300	0.0103	0.00602	-0.00194	-0.02059
35400	0.0103	0.00596	-0.00206	-0.02069
35500	0.0103	0.00596	-0.00205	-0.02068
35600	0.0103	0.00585	-0.00211	-0.02101
35700	0.01025	0.00585	-0.00207	-0.02114
35800	0.0103	0.00581	-0.00217	-0.02089
35900	0.01027	0.00578	-0.00234	-0.02101
36000	0.01024	0.00574	-0.00239	-0.02107
36100	0.01021	0.00574	-0.00239	-0.02132
36200	0.01026	0.00573	-0.00256	-0.02123
36300	0.01022	0.0057	-0.00251	-0.02165
36400	0.01024	0.00574	-0.00236	-0.02171
36500	0.01024	0.00569	-0.00253	-0.02162
36600	0.01019	0.00569	-0.00268	-0.02202
36700	0.01014	0.00558	-0.00271	-0.02215
36800	0.01019	0.00558	-0.00273	-0.02193
36900	0.01018	0.00561	-0.00282	-0.02229
37000	0.01014	0.00558	-0.00287	-0.02243
37100	0.01024	0.00554	-0.00279	-0.02264
37200	0.01022	0.00558	-0.00279	-0.02266
37300	0.01024	0.00553	-0.00286	-0.02278
37400	0.01014	0.00553	-0.00295	-0.02303
37500	0.01016	0.00555	-0.00319	-0.02322
37600	0.01014	0.00551	-0.00318	-0.02314
37700	0.01013	0.00547	-0.00326	-0.02344
37800	0.01014	0.00543	-0.0033	-0.02335
37900	0.01014	0.00542	-0.00331	-0.02342
38000	0.01019	0.00532	-0.00331	-0.02371
38100	0.01016	0.00539	-0.00342	-0.02376
38200	0.01016	0.00537	-0.00352	-0.02354
38300	0.01013	0.00537	-0.00342	-0.02378
38400	0.01014	0.00531	-0.00353	-0.02392
38500	0.01014	0.00531	-0.0036	-0.02422
38600	0.01014	0.00531	-0.00374	-0.02401
38700	0.01014	0.00526	-0.00374	-0.0241
38800	0.01014	0.00522	-0.0037	-0.0243
38900	0.01014	0.00526	-0.00382	-0.02473
39000	0.01013	0.0052	-0.00398	-0.02459
39100	0.01014	0.00522	-0.00398	-0.02472
39200	0.01014	0.00526	-0.004	-0.02481
39300	0.01014	0.0052	-0.00392	-0.02455
39400	0.01006	0.00515	-0.00398	-0.02512
39500	0.01014	0.00515	-0.00421	-0.02494
39600	0.01008	0.00514	-0.00426	-0.02508
39700	0.01012	0.00508	-0.00427	-0.02531
39800	0.01003	0.00508	-0.00424	-0.0255
39900	0.00998	0.00499	-0.00433	-0.02543
40000	0.01003	0.00504	-0.00439	-0.02568
40100	0.01005	0.005	-0.00424	-0.02593
40200	0.01003	0.00494	-0.00443	-0.02566
40300	0.00999	0.00494	-0.00446	-0.02611
40400	0.00994	0.00499	-0.00456	-0.0261
40500	0.00998	0.00494	-0.00466	-0.02638
40600	0.01003	0.00494	-0.00454	-0.02616
40700	0.00998	0.00483	-0.00455	-0.02644
40800	0.00995	0.0049	-0.00466	-0.02628
40900	0.00998	0.00483	-0.00471	-0.02651
41000	0.00998	0.00477	-0.00474	-0.0268
41100	0.00998	0.00472	-0.00471	-0.02676
41200	0.01	0.00477	-0.00497	-0.02692
41300	0.01001	0.00477	-0.00509	-0.0267
41400	0.00998	0.00467	-0.00509	-0.02703
41500	0.00998	0.00461	-0.0051	-0.02701
41600	0.00998	0.00461	-0.00505	-0.02702
41700	0.00998	0.00461	-0.00505	-0.02738
41800	0.00996	0.00461	-0.00529	-0.02757
41900	0.00989	0.00461	-0.00541	-0.02775
42000	0.00992	0.0046	-0.0054	-0.0275
42100	0.00988	0.00454	-0.00539	-0.02775
42200	0.00988	0.00456	-0.00543	-0.028
42300	0.00985	0.00451	-0.00546	-0.02796
42400	0.00984	0.00451	-0.00549	-0.02794
42500	0.00987	0.0045	-0.0055	-0.02809
42600	0.00984	0.00445	-0.00557	-0.02854
42700	0.00988	0.00441	-0.00557	-0.02873
42800	0.00983	0.00445	-0.00562	-0.02873
42900	0.00983	0.00437	-0.00567	-0.02873
43000	0.00983	0.00434	-0.00562	-0.02864
43100	0.00983	0.00434	-0.00568	-0.02917
43200	0.00977	0.00434	-0.00582	-0.02911
43300	0.0098	0.00429	-0.00579	-0.0293
43400	0.00977	0.00432	-0.00568	-0.02936
43500	0.00977	0.00431	-0.00578	-0.02949
43600	0.00977	0.00424	-0.00582	-0.0296
43700	0.00977	0.00424	-0.00587	-0.02956
43800	0.00972	0.00423	-0.00602	-0.02956
43900	0.00977	0.00418	-0.00619	-0.03004
44000	0.00977	0.00418	-0.00596	-0.02985
44100	0.00977	0.00418	-0.00607	-0.03011
44200	0.00977	0.00413	-0.00609	-0.03006
44300	0.00977	0.00413	-0.00619	-0.03019
44400	0.00975	0.00413	-0.00624	-0.03031
44500	0.00964	0.0041	-0.00624	-0.03052
44600	0.00961	0.00413	-0.00619	-0.03055
44700	0.00967	0.00406	-0.00641	-0.0305
44800	0.00967	0.00397	-0.00642	-0.03094
44900	0.00967	0.00399	-0.00658	-0.03076
45000	0.00972	0.00402	-0.00657	-0.03088
45100	0.00977	0.00397	-0.00671	-0.03109
45200	0.00969	0.0039	-0.00664	-0.03132
45300	0.00968	0.00391	-0.00664	-0.03137
45400	0.00966	0.00386	-0.00664	-0.03175
45500	0.00968	0.00382	-0.00679	-0.03184
45600	0.00965	0.00385	-0.00674	-0.03181
45700	0.00971	0.00381	-0.00682	-0.03213
45800	0.0097	0.00382	-0.00682	-0.03215
45900	0.00957	0.00381	-0.00686	-0.0324
46000	0.00957	0.00381	-0.00686	-0.03244
46100	0.00958	0.00375	-0.00698	-0.03276
46200	0.00957	0.00376	-0.00699	-0.03262
46300	0.00956	0.00369	-0.00703	-0.03283
46400	0.00957	0.0037	-0.00715	-0.03309
46500	0.00951	0.00375	-0.00715	-0.03309
46600	0.00957	0.00371	-0.00715	-0.03344
46700	0.00957	0.00371	-0.00709	-0.03356
46800	0.00952	0.00365	-0.00715	-0.0339
46900	0.00951	0.00365	-0.00731	-0.03393
47000	0.00949	0.00365	-0.00715	-0.03392
47100	0.00949	0.00365	-0.00715	-0.03407
47200	0.00951	0.00357	-0.00731	-0.03429
47300	0.00953	0.00354	-0.00743	-0.03438
47400	0.00951	0.00357	-0.00749	-0.03453
47500	0.00947	0.00354	-0.00749	-0.03491
47600	0.00946	0.00356	-0.00754	-0.03506
47700	0.00952	0.00354	-0.00766	-0.03488
47800	0.00951	0.00348	-0.00769	-0.03493
47900	0.00952	0.00351	-0.00768	-0.03489
48000	0.00941	0.00347	-0.0078	-0.03564
48100	0.00947	0.00343	-0.00772	-0.03566
48200	0.00941	0.0034	-0.00769	-0.03592
48300	0.00948	0.00343	-0.00778	-0.03576
48400	0.00943	0.00338	-0.00789	-0.03602
48500	0.00941	0.00341	-0.00777	-0.03607
48600	0.00942	0.00332	-0.00787	-0.03601
48700	0.00947	0.0033	-0.0079	-0.03636
48800	0.00942	0.00322	-0.00794	-0.03668
48900	0.00951	0.00322	-0.00805	-0.03643
49000	0.00941	0.00322	-0.00809	-0.03694
49100	0.00941	0.00322	-0.008	-0.03715
49200	0.00941	0.00322	-0.00805	-0.03726
49300	0.00941	0.00326	-0.00811	-0.0374
49400	0.00941	0.00316	-0.00828	-0.03774
49500	0.00941	0.00316	-0.00822	-0.03791
49600	0.0094	0.00305	-0.00828	-0.03792
49700	0.00931	0.00305	-0.00843	-0.03842
49800	0.00933	0.00305	-0.00838	-0.03841
49900	0.00931	0.00305	-0.00834	-0.03848
50000	0.00931	0.00305	-0.00851	-0.03911

## Sheet: Fig2.d
Field (Oe)	1.6K	5K	7.5K	10K	12.5K	15K	17.5K	20K	22.5K	25K	27.5K	30K	32.5K	35K	40K
-50000	-1.44605e-08	-3.81401e-09	-1.14104e-08	-1.65789e-08	-2.61631e-08	-2.48907e-08	-3.6761e-08	-5.21904e-08	-5.61518e-08	-9.16787e-08	-7.66876e-08	-8.32842e-08	-8.66934e-08	-1.21366e-07	-7.78471e-08
-49990	-1.44243e-08	-3.85032e-09	-1.14267e-08	-1.65785e-08	-2.61363e-08	-2.49187e-08	-3.67487e-08	-5.21747e-08	-5.60923e-08	-9.16228e-08	-7.66081e-08	-8.33966e-08	-8.66505e-08	-1.21419e-07	-7.79433e-08
-49980	-1.4388e-08	-3.88664e-09	-1.14431e-08	-1.65781e-08	-2.61094e-08	-2.49467e-08	-3.67365e-08	-5.21591e-08	-5.60327e-08	-9.15669e-08	-7.65285e-08	-8.3509e-08	-8.66075e-08	-1.21471e-07	-7.80396e-08
-49970	-1.43518e-08	-3.92295e-09	-1.14594e-08	-1.65777e-08	-2.60826e-08	-2.49747e-08	-3.67242e-08	-5.21434e-08	-5.59732e-08	-9.15111e-08	-7.6449e-08	-8.36214e-08	-8.65645e-08	-1.21524e-07	-7.81358e-08
-49960	-1.43155e-08	-3.95926e-09	-1.14758e-08	-1.65773e-08	-2.60557e-08	-2.50026e-08	-3.67119e-08	-5.21277e-08	-5.59137e-08	-9.14552e-08	-7.63694e-08	-8.37338e-08	-8.65216e-08	-1.21577e-07	-7.82321e-08
-49950	-1.42793e-08	-3.99558e-09	-1.14921e-08	-1.65769e-08	-2.60289e-08	-2.50306e-08	-3.66997e-08	-5.2112e-08	-5.58541e-08	-9.13994e-08	-7.62899e-08	-8.38461e-08	-8.64786e-08	-1.2163e-07	-7.83283e-08
-49940	-1.4243e-08	-4.03189e-09	-1.15085e-08	-1.65766e-08	-2.6002e-08	-2.50586e-08	-3.66874e-08	-5.20963e-08	-5.57946e-08	-9.13435e-08	-7.62104e-08	-8.39585e-08	-8.64356e-08	-1.21682e-07	-7.84246e-08
-49930	-1.42068e-08	-4.0682e-09	-1.15248e-08	-1.65762e-08	-2.59752e-08	-2.50866e-08	-3.66752e-08	-5.20806e-08	-5.5735e-08	-9.12876e-08	-7.61308e-08	-8.40709e-08	-8.63927e-08	-1.21735e-07	-7.85209e-08
-49920	-1.41705e-08	-4.10452e-09	-1.15412e-08	-1.65758e-08	-2.59483e-08	-2.51146e-08	-3.66629e-08	-5.20649e-08	-5.56755e-08	-9.12318e-08	-7.60513e-08	-8.41833e-08	-8.63497e-08	-1.21788e-07	-7.86171e-08
-49910	-1.41343e-08	-4.14083e-09	-1.15575e-08	-1.65754e-08	-2.59215e-08	-2.51426e-08	-3.66506e-08	-5.20493e-08	-5.56159e-08	-9.11759e-08	-7.59717e-08	-8.42957e-08	-8.63067e-08	-1.2184e-07	-7.87134e-08
-49900	-1.4098e-08	-4.17714e-09	-1.15739e-08	-1.6575e-08	-2.58946e-08	-2.51706e-08	-3.66384e-08	-5.20336e-08	-5.55564e-08	-9.11201e-08	-7.58922e-08	-8.44081e-08	-8.62638e-08	-1.21893e-07	-7.88096e-08
-49890	-1.40617e-08	-4.21346e-09	-1.15902e-08	-1.65747e-08	-2.58678e-08	-2.51986e-08	-3.66261e-08	-5.20179e-08	-5.54969e-08	-9.10642e-08	-7.58126e-08	-8.45205e-08	-8.62208e-08	-1.21946e-07	-7.89059e-08
-49880	-1.40255e-08	-4.24977e-09	-1.16066e-08	-1.65743e-08	-2.58409e-08	-2.52266e-08	-3.66139e-08	-5.20022e-08	-5.54373e-08	-9.10084e-08	-7.57331e-08	-8.46328e-08	-8.61778e-08	-1.21998e-07	-7.90021e-08
-49870	-1.39892e-08	-4.28608e-09	-1.16229e-08	-1.65739e-08	-2.58141e-08	-2.52546e-08	-3.66016e-08	-5.19865e-08	-5.53778e-08	-9.09525e-08	-7.56536e-08	-8.47452e-08	-8.61349e-08	-1.22051e-07	-7.90984e-08
-49860	-1.3953e-08	-4.3224e-09	-1.16393e-08	-1.65735e-08	-2.57872e-08	-2.52826e-08	-3.65893e-08	-5.19708e-08	-5.53182e-08	-9.08966e-08	-7.5574e-08	-8.48576e-08	-8.60919e-08	-1.22104e-07	-7.91946e-08
-49850	-1.39167e-08	-4.35871e-09	-1.16557e-08	-1.65731e-08	-2.57604e-08	-2.53105e-08	-3.65771e-08	-5.19552e-08	-5.52587e-08	-9.08408e-08	-7.54945e-08	-8.497e-08	-8.60489e-08	-1.22156e-07	-7.92909e-08
-49840	-1.38805e-08	-4.39502e-09	-1.1672e-08	-1.65727e-08	-2.57335e-08	-2.53385e-08	-3.65648e-08	-5.19395e-08	-5.51991e-08	-9.07849e-08	-7.54149e-08	-8.50824e-08	-8.60059e-08	-1.22209e-07	-7.93872e-08
-49830	-1.38442e-08	-4.43134e-09	-1.16884e-08	-1.65724e-08	-2.57067e-08	-2.53665e-08	-3.65526e-08	-5.19238e-08	-5.51396e-08	-9.07291e-08	-7.53354e-08	-8.51948e-08	-8.5963e-08	-1.22262e-07	-7.94834e-08
-49820	-1.3808e-08	-4.46765e-09	-1.17047e-08	-1.6572e-08	-2.56798e-08	-2.53945e-08	-3.65403e-08	-5.19081e-08	-5.50801e-08	-9.06732e-08	-7.52558e-08	-8.53072e-08	-8.592e-08	-1.22314e-07	-7.95797e-08
-49810	-1.37717e-08	-4.50397e-09	-1.17211e-08	-1.65716e-08	-2.5653e-08	-2.54225e-08	-3.6528e-08	-5.18924e-08	-5.50205e-08	-9.06173e-08	-7.51763e-08	-8.54196e-08	-8.5877e-08	-1.22367e-07	-7.96759e-08
-49800	-1.37355e-08	-4.54028e-09	-1.17374e-08	-1.65712e-08	-2.56261e-08	-2.54505e-08	-3.65158e-08	-5.18767e-08	-5.4961e-08	-9.05615e-08	-7.50968e-08	-8.55319e-08	-8.58341e-08	-1.2242e-07	-7.97722e-08
-49790	-1.36992e-08	-4.57659e-09	-1.17538e-08	-1.65708e-08	-2.55993e-08	-2.54785e-08	-3.65035e-08	-5.1861e-08	-5.49014e-08	-9.05056e-08	-7.50172e-08	-8.56443e-08	-8.57911e-08	-1.22472e-07	-7.98684e-08
-49780	-1.36629e-08	-4.61291e-09	-1.17701e-08	-1.65705e-08	-2.55724e-08	-2.55065e-08	-3.64913e-08	-5.18454e-08	-5.48419e-08	-9.04498e-08	-7.49377e-08	-8.57567e-08	-8.57481e-08	-1.22525e-07	-7.99647e-08
-49770	-1.36267e-08	-4.64922e-09	-1.17865e-08	-1.65701e-08	-2.55456e-08	-2.55345e-08	-3.6479e-08	-5.18297e-08	-5.47824e-08	-9.03939e-08	-7.48581e-08	-8.58691e-08	-8.57052e-08	-1.22578e-07	-8.00609e-08
-49760	-1.35904e-08	-4.68553e-09	-1.18028e-08	-1.65697e-08	-2.55187e-08	-2.55625e-08	-3.64667e-08	-5.1814e-08	-5.47228e-08	-9.0338e-08	-7.47786e-08	-8.59815e-08	-8.56622e-08	-1.2263e-07	-8.01572e-08
-49750	-1.35542e-08	-4.72185e-09	-1.18192e-08	-1.65693e-08	-2.54919e-08	-2.55905e-08	-3.64545e-08	-5.17983e-08	-5.46633e-08	-9.02822e-08	-7.4699e-08	-8.60939e-08	-8.56192e-08	-1.22683e-07	-8.02535e-08
-49740	-1.35179e-08	-4.75816e-09	-1.18355e-08	-1.65689e-08	-2.5465e-08	-2.56184e-08	-3.64422e-08	-5.17826e-08	-5.46037e-08	-9.02263e-08	-7.46195e-08	-8.62063e-08	-8.55763e-08	-1.22736e-07	-8.03497e-08
-49730	-1.34817e-08	-4.79447e-09	-1.18519e-08	-1.65686e-08	-2.54382e-08	-2.56464e-08	-3.643e-08	-5.17669e-08	-5.45442e-08	-9.01705e-08	-7.454e-08	-8.63186e-08	-8.55333e-08	-1.22788e-07	-8.0446e-08
-49720	-1.34454e-08	-4.83079e-09	-1.18682e-08	-1.65682e-08	-2.54113e-08	-2.56744e-08	-3.64177e-08	-5.17513e-08	-5.44846e-08	-9.01146e-08	-7.44604e-08	-8.6431e-08	-8.54903e-08	-1.22841e-07	-8.05422e-08
-49710	-1.34092e-08	-4.8671e-09	-1.18846e-08	-1.65678e-08	-2.53845e-08	-2.57024e-08	-3.64054e-08	-5.17356e-08	-5.44251e-08	-9.00587e-08	-7.43809e-08	-8.65434e-08	-8.54474e-08	-1.22894e-07	-8.06385e-08
-49700	-1.33729e-08	-4.90341e-09	-1.19009e-08	-1.65674e-08	-2.53576e-08	-2.57304e-08	-3.63932e-08	-5.17199e-08	-5.43656e-08	-9.00029e-08	-7.43013e-08	-8.66558e-08	-8.54044e-08	-1.22946e-07	-8.07347e-08
-49690	-1.33367e-08	-4.93973e-09	-1.19173e-08	-1.6567e-08	-2.53308e-08	-2.57584e-08	-3.63809e-08	-5.17042e-08	-5.4306e-08	-8.9947e-08	-7.42218e-08	-8.67682e-08	-8.53614e-08	-1.22999e-07	-8.0831e-08
-49680	-1.33004e-08	-4.97604e-09	-1.19337e-08	-1.65666e-08	-2.53039e-08	-2.57864e-08	-3.63687e-08	-5.16885e-08	-5.42465e-08	-8.98912e-08	-7.41423e-08	-8.68806e-08	-8.53185e-08	-1.23052e-07	-8.09272e-08
-49670	-1.32642e-08	-5.01235e-09	-1.195e-08	-1.65663e-08	-2.52771e-08	-2.58144e-08	-3.63564e-08	-5.16728e-08	-5.41869e-08	-8.98353e-08	-7.40627e-08	-8.6993e-08	-8.52755e-08	-1.23104e-07	-8.10235e-08
-49660	-1.32279e-08	-5.04867e-09	-1.19664e-08	-1.65659e-08	-2.52502e-08	-2.58424e-08	-3.63441e-08	-5.16571e-08	-5.41274e-08	-8.97794e-08	-7.39832e-08	-8.71054e-08	-8.52325e-08	-1.23157e-07	-8.11198e-08
-49650	-1.31916e-08	-5.08498e-09	-1.19827e-08	-1.65655e-08	-2.52234e-08	-2.58704e-08	-3.63319e-08	-5.16415e-08	-5.40678e-08	-8.97236e-08	-7.39036e-08	-8.72177e-08	-8.51895e-08	-1.2321e-07	-8.1216e-08
-49640	-1.31554e-08	-5.12129e-09	-1.19991e-08	-1.65651e-08	-2.51965e-08	-2.58984e-08	-3.63196e-08	-5.16258e-08	-5.40083e-08	-8.96677e-08	-7.38241e-08	-8.73301e-08	-8.51466e-08	-1.23262e-07	-8.13123e-08
-49630	-1.31191e-08	-5.15761e-09	-1.20154e-08	-1.65647e-08	-2.51696e-08	-2.59263e-08	-3.63074e-08	-5.16101e-08	-5.39488e-08	-8.96119e-08	-7.37445e-08	-8.74425e-08	-8.51036e-08	-1.23315e-07	-8.14085e-08
-49620	-1.30829e-08	-5.19392e-09	-1.20318e-08	-1.65644e-08	-2.51428e-08	-2.59543e-08	-3.62951e-08	-5.15944e-08	-5.38892e-08	-8.9556e-08	-7.3665e-08	-8.75549e-08	-8.50606e-08	-1.23368e-07	-8.15048e-08
-49610	-1.30466e-08	-5.23024e-09	-1.20481e-08	-1.6564e-08	-2.51159e-08	-2.59823e-08	-3.62828e-08	-5.15787e-08	-5.38297e-08	-8.95002e-08	-7.35855e-08	-8.76673e-08	-8.50177e-08	-1.2342e-07	-8.1601e-08
-49600	-1.30104e-08	-5.26655e-09	-1.20645e-08	-1.65636e-08	-2.50891e-08	-2.60103e-08	-3.62706e-08	-5.1563e-08	-5.37701e-08	-8.94443e-08	-7.35059e-08	-8.77797e-08	-8.49747e-08	-1.23473e-07	-8.16973e-08
-49590	-1.29741e-08	-5.30286e-09	-1.20808e-08	-1.65632e-08	-2.50622e-08	-2.60383e-08	-3.62583e-08	-5.15474e-08	-5.37106e-08	-8.93884e-08	-7.34264e-08	-8.78921e-08	-8.49317e-08	-1.23526e-07	-8.17936e-08
-49580	-1.29379e-08	-5.33918e-09	-1.20972e-08	-1.65628e-08	-2.50354e-08	-2.60663e-08	-3.62461e-08	-5.15317e-08	-5.3651e-08	-8.93326e-08	-7.33468e-08	-8.80045e-08	-8.48888e-08	-1.23578e-07	-8.18898e-08
-49570	-1.29016e-08	-5.37549e-09	-1.21135e-08	-1.65624e-08	-2.50085e-08	-2.60943e-08	-3.62338e-08	-5.1516e-08	-5.35915e-08	-8.92767e-08	-7.32673e-08	-8.81168e-08	-8.48458e-08	-1.23631e-07	-8.19861e-08
-49560	-1.28654e-08	-5.4118e-09	-1.21299e-08	-1.65621e-08	-2.49817e-08	-2.61223e-08	-3.62215e-08	-5.15003e-08	-5.3532e-08	-8.92209e-08	-7.31877e-08	-8.82292e-08	-8.48028e-08	-1.23684e-07	-8.20823e-08
-49550	-1.28291e-08	-5.44812e-09	-1.21462e-08	-1.65617e-08	-2.49548e-08	-2.61503e-08	-3.62093e-08	-5.14846e-08	-5.34724e-08	-8.9165e-08	-7.31082e-08	-8.83416e-08	-8.47599e-08	-1.23737e-07	-8.21786e-08
-49540	-1.27928e-08	-5.48443e-09	-1.21626e-08	-1.65613e-08	-2.4928e-08	-2.61783e-08	-3.6197e-08	-5.14689e-08	-5.34129e-08	-8.91091e-08	-7.30287e-08	-8.8454e-08	-8.47169e-08	-1.23789e-07	-8.22748e-08
-49530	-1.27566e-08	-5.52074e-09	-1.2179e-08	-1.65609e-08	-2.49011e-08	-2.62063e-08	-3.61848e-08	-5.14532e-08	-5.33533e-08	-8.90533e-08	-7.29491e-08	-8.85664e-08	-8.46739e-08	-1.23842e-07	-8.23711e-08
-49520	-1.27203e-08	-5.55706e-09	-1.21953e-08	-1.65605e-08	-2.48743e-08	-2.62342e-08	-3.61725e-08	-5.14376e-08	-5.32938e-08	-8.89974e-08	-7.28696e-08	-8.86788e-08	-8.4631e-08	-1.23895e-07	-8.24673e-08
-49510	-1.26841e-08	-5.59337e-09	-1.22117e-08	-1.65602e-08	-2.48474e-08	-2.62622e-08	-3.61602e-08	-5.14219e-08	-5.32342e-08	-8.89416e-08	-7.279e-08	-8.87912e-08	-8.4588e-08	-1.23947e-07	-8.25636e-08
-49500	-1.26478e-08	-5.62968e-09	-1.2228e-08	-1.65598e-08	-2.48206e-08	-2.62902e-08	-3.6148e-08	-5.14062e-08	-5.31747e-08	-8.88857e-08	-7.27105e-08	-8.89035e-08	-8.4545e-08	-1.24e-07	-8.26599e-08
-49490	-1.26116e-08	-5.666e-09	-1.22444e-08	-1.65594e-08	-2.47937e-08	-2.63182e-08	-3.61357e-08	-5.13905e-08	-5.31152e-08	-8.88298e-08	-7.26309e-08	-8.90159e-08	-8.45021e-08	-1.24053e-07	-8.27561e-08
-49480	-1.25753e-08	-5.70231e-09	-1.22607e-08	-1.6559e-08	-2.47669e-08	-2.63462e-08	-3.61235e-08	-5.13748e-08	-5.30556e-08	-8.8774e-08	-7.25514e-08	-8.91283e-08	-8.44591e-08	-1.24105e-07	-8.28524e-08
-49470	-1.25391e-08	-5.73862e-09	-1.22771e-08	-1.65586e-08	-2.474e-08	-2.63742e-08	-3.61112e-08	-5.13591e-08	-5.29961e-08	-8.87181e-08	-7.24719e-08	-8.92407e-08	-8.44161e-08	-1.24158e-07	-8.29486e-08
-49460	-1.25028e-08	-5.77494e-09	-1.22934e-08	-1.65583e-08	-2.47132e-08	-2.64022e-08	-3.60989e-08	-5.13435e-08	-5.29365e-08	-8.86623e-08	-7.23923e-08	-8.93531e-08	-8.43731e-08	-1.24211e-07	-8.30449e-08
-49450	-1.24666e-08	-5.81125e-09	-1.23098e-08	-1.65579e-08	-2.46863e-08	-2.64302e-08	-3.60867e-08	-5.13278e-08	-5.2877e-08	-8.86064e-08	-7.23128e-08	-8.94655e-08	-8.43302e-08	-1.24263e-07	-8.31411e-08
-49440	-1.24303e-08	-5.84756e-09	-1.23261e-08	-1.65575e-08	-2.46595e-08	-2.64582e-08	-3.60744e-08	-5.13121e-08	-5.28174e-08	-8.85505e-08	-7.22332e-08	-8.95779e-08	-8.42872e-08	-1.24316e-07	-8.32374e-08
-49430	-1.2394e-08	-5.88388e-09	-1.23425e-08	-1.65571e-08	-2.46326e-08	-2.64862e-08	-3.60622e-08	-5.12964e-08	-5.27579e-08	-8.84947e-08	-7.21537e-08	-8.96903e-08	-8.42442e-08	-1.24369e-07	-8.33336e-08
-49420	-1.23578e-08	-5.92019e-09	-1.23588e-08	-1.65567e-08	-2.46058e-08	-2.65142e-08	-3.60499e-08	-5.12807e-08	-5.26984e-08	-8.84388e-08	-7.20741e-08	-8.98026e-08	-8.42013e-08	-1.24421e-07	-8.34299e-08
-49410	-1.23215e-08	-5.9565e-09	-1.23752e-08	-1.65563e-08	-2.45789e-08	-2.65421e-08	-3.60376e-08	-5.1265e-08	-5.26388e-08	-8.8383e-08	-7.19946e-08	-8.9915e-08	-8.41583e-08	-1.24474e-07	-8.35262e-08
-49400	-1.22853e-08	-5.99282e-09	-1.23915e-08	-1.6556e-08	-2.45521e-08	-2.65701e-08	-3.60254e-08	-5.12493e-08	-5.25793e-08	-8.83271e-08	-7.19151e-08	-9.00274e-08	-8.41153e-08	-1.24527e-07	-8.36224e-08
-49390	-1.2249e-08	-6.02913e-09	-1.24079e-08	-1.65556e-08	-2.45252e-08	-2.65981e-08	-3.60131e-08	-5.12337e-08	-5.25197e-08	-8.82713e-08	-7.18355e-08	-9.01398e-08	-8.40724e-08	-1.24579e-07	-8.37187e-08
-49380	-1.22128e-08	-6.06545e-09	-1.24243e-08	-1.65552e-08	-2.44984e-08	-2.66261e-08	-3.60009e-08	-5.1218e-08	-5.24602e-08	-8.82154e-08	-7.1756e-08	-9.02522e-08	-8.40294e-08	-1.24632e-07	-8.38149e-08
-49370	-1.21765e-08	-6.10176e-09	-1.24406e-08	-1.65548e-08	-2.44715e-08	-2.66541e-08	-3.59886e-08	-5.12023e-08	-5.24006e-08	-8.81595e-08	-7.16764e-08	-9.03646e-08	-8.39864e-08	-1.24685e-07	-8.39112e-08
-49360	-1.21403e-08	-6.13807e-09	-1.2457e-08	-1.65544e-08	-2.44447e-08	-2.66821e-08	-3.59763e-08	-5.11866e-08	-5.23411e-08	-8.81037e-08	-7.15969e-08	-9.0477e-08	-8.39435e-08	-1.24737e-07	-8.40074e-08
-49350	-1.2104e-08	-6.17439e-09	-1.24733e-08	-1.65541e-08	-2.44178e-08	-2.67101e-08	-3.59641e-08	-5.11709e-08	-5.22816e-08	-8.80478e-08	-7.15174e-08	-9.05894e-08	-8.39005e-08	-1.2479e-07	-8.41037e-08
-49340	-1.20678e-08	-6.2107e-09	-1.24897e-08	-1.65537e-08	-2.4391e-08	-2.67381e-08	-3.59518e-08	-5.11552e-08	-5.2222e-08	-8.7992e-08	-7.14378e-08	-9.07017e-08	-8.38575e-08	-1.24843e-07	-8.41999e-08
-49330	-1.20315e-08	-6.24701e-09	-1.2506e-08	-1.65533e-08	-2.43641e-08	-2.67661e-08	-3.59396e-08	-5.11396e-08	-5.21625e-08	-8.79361e-08	-7.13583e-08	-9.08141e-08	-8.38146e-08	-1.24895e-07	-8.42962e-08
-49320	-1.19952e-08	-6.28333e-09	-1.25224e-08	-1.65529e-08	-2.43373e-08	-2.67941e-08	-3.59273e-08	-5.11239e-08	-5.21029e-08	-8.78802e-08	-7.12787e-08	-9.09265e-08	-8.37716e-08	-1.24948e-07	-8.43925e-08
-49310	-1.1959e-08	-6.31964e-09	-1.25387e-08	-1.65525e-08	-2.43104e-08	-2.68221e-08	-3.5915e-08	-5.11082e-08	-5.20434e-08	-8.78244e-08	-7.11992e-08	-9.10389e-08	-8.37286e-08	-1.25001e-07	-8.44887e-08
-49300	-1.19227e-08	-6.35595e-09	-1.25551e-08	-1.65521e-08	-2.42836e-08	-2.685e-08	-3.59028e-08	-5.10925e-08	-5.19838e-08	-8.77685e-08	-7.11196e-08	-9.11513e-08	-8.36857e-08	-1.25053e-07	-8.4585e-08
-49290	-1.18865e-08	-6.39227e-09	-1.25714e-08	-1.65518e-08	-2.42567e-08	-2.6878e-08	-3.58905e-08	-5.10768e-08	-5.19243e-08	-8.77127e-08	-7.10401e-08	-9.12637e-08	-8.36427e-08	-1.25106e-07	-8.46812e-08
-49280	-1.18502e-08	-6.42858e-09	-1.25878e-08	-1.65514e-08	-2.42299e-08	-2.6906e-08	-3.58783e-08	-5.10611e-08	-5.18648e-08	-8.76568e-08	-7.09606e-08	-9.13761e-08	-8.35997e-08	-1.25159e-07	-8.47775e-08
-49270	-1.1814e-08	-6.46489e-09	-1.26041e-08	-1.6551e-08	-2.4203e-08	-2.6934e-08	-3.5866e-08	-5.10454e-08	-5.18052e-08	-8.76009e-08	-7.0881e-08	-9.14884e-08	-8.35567e-08	-1.25211e-07	-8.48737e-08
-49260	-1.17777e-08	-6.50121e-09	-1.26205e-08	-1.65506e-08	-2.41761e-08	-2.6962e-08	-3.58537e-08	-5.10298e-08	-5.17457e-08	-8.75451e-08	-7.08015e-08	-9.16008e-08	-8.35138e-08	-1.25264e-07	-8.497e-08
-49250	-1.17415e-08	-6.53752e-09	-1.26368e-08	-1.65502e-08	-2.41493e-08	-2.699e-08	-3.58415e-08	-5.10141e-08	-5.16861e-08	-8.74892e-08	-7.07219e-08	-9.17132e-08	-8.34708e-08	-1.25317e-07	-8.50662e-08
-49240	-1.17052e-08	-6.57383e-09	-1.26532e-08	-1.65499e-08	-2.41224e-08	-2.7018e-08	-3.58292e-08	-5.09984e-08	-5.16266e-08	-8.74334e-08	-7.06424e-08	-9.18256e-08	-8.34278e-08	-1.25369e-07	-8.51625e-08
-49230	-1.1669e-08	-6.61015e-09	-1.26696e-08	-1.65495e-08	-2.40956e-08	-2.7046e-08	-3.5817e-08	-5.09827e-08	-5.1567e-08	-8.73775e-08	-7.05628e-08	-9.1938e-08	-8.33849e-08	-1.25422e-07	-8.52588e-08
-49220	-1.16327e-08	-6.64646e-09	-1.26859e-08	-1.65491e-08	-2.40687e-08	-2.7074e-08	-3.58047e-08	-5.0967e-08	-5.15075e-08	-8.73216e-08	-7.04833e-08	-9.20504e-08	-8.33419e-08	-1.25475e-07	-8.5355e-08
-49210	-1.15965e-08	-6.68277e-09	-1.27023e-08	-1.65487e-08	-2.40419e-08	-2.7102e-08	-3.57924e-08	-5.09513e-08	-5.1448e-08	-8.72658e-08	-7.04038e-08	-9.21628e-08	-8.32989e-08	-1.25527e-07	-8.54513e-08
-49200	-1.15602e-08	-6.71909e-09	-1.27186e-08	-1.65483e-08	-2.4015e-08	-2.713e-08	-3.57802e-08	-5.09357e-08	-5.13884e-08	-8.72099e-08	-7.03242e-08	-9.22752e-08	-8.3256e-08	-1.2558e-07	-8.55475e-08
-49190	-1.15239e-08	-6.7554e-09	-1.2735e-08	-1.65479e-08	-2.39882e-08	-2.71579e-08	-3.57679e-08	-5.092e-08	-5.13289e-08	-8.71541e-08	-7.02447e-08	-9.23875e-08	-8.3213e-08	-1.25633e-07	-8.56438e-08
-49180	-1.14877e-08	-6.79172e-09	-1.27513e-08	-1.65476e-08	-2.39613e-08	-2.71859e-08	-3.57557e-08	-5.09043e-08	-5.12693e-08	-8.70982e-08	-7.01651e-08	-9.24999e-08	-8.317e-08	-1.25685e-07	-8.574e-08
-49170	-1.14514e-08	-6.82803e-09	-1.27677e-08	-1.65472e-08	-2.39345e-08	-2.72139e-08	-3.57434e-08	-5.08886e-08	-5.12098e-08	-8.70423e-08	-7.00856e-08	-9.26123e-08	-8.31271e-08	-1.25738e-07	-8.58363e-08
-49160	-1.14152e-08	-6.86434e-09	-1.2784e-08	-1.65468e-08	-2.39076e-08	-2.72419e-08	-3.57311e-08	-5.08729e-08	-5.11502e-08	-8.69865e-08	-7.0006e-08	-9.27247e-08	-8.30841e-08	-1.25791e-07	-8.59326e-08
-49150	-1.13789e-08	-6.90066e-09	-1.28004e-08	-1.65464e-08	-2.38808e-08	-2.72699e-08	-3.57189e-08	-5.08572e-08	-5.10907e-08	-8.69306e-08	-6.99265e-08	-9.28371e-08	-8.30411e-08	-1.25843e-07	-8.60288e-08
-49140	-1.13427e-08	-6.93697e-09	-1.28167e-08	-1.6546e-08	-2.38539e-08	-2.72979e-08	-3.57066e-08	-5.08415e-08	-5.10312e-08	-8.68748e-08	-6.9847e-08	-9.29495e-08	-8.29982e-08	-1.25896e-07	-8.61251e-08
-49130	-1.13064e-08	-6.97328e-09	-1.28331e-08	-1.65457e-08	-2.38271e-08	-2.73259e-08	-3.56944e-08	-5.08259e-08	-5.09716e-08	-8.68189e-08	-6.97674e-08	-9.30619e-08	-8.29552e-08	-1.25949e-07	-8.62213e-08
-49120	-1.12702e-08	-7.0096e-09	-1.28494e-08	-1.65453e-08	-2.38002e-08	-2.73539e-08	-3.56821e-08	-5.08102e-08	-5.09121e-08	-8.67631e-08	-6.96879e-08	-9.31743e-08	-8.29122e-08	-1.26002e-07	-8.63176e-08
-49110	-1.12339e-08	-7.04591e-09	-1.28658e-08	-1.65449e-08	-2.37734e-08	-2.73819e-08	-3.56698e-08	-5.07945e-08	-5.08525e-08	-8.67072e-08	-6.96083e-08	-9.32866e-08	-8.28693e-08	-1.26054e-07	-8.64138e-08
-49100	-1.11977e-08	-7.08222e-09	-1.28821e-08	-1.65445e-08	-2.37465e-08	-2.74099e-08	-3.56576e-08	-5.07788e-08	-5.0793e-08	-8.66513e-08	-6.95288e-08	-9.3399e-08	-8.28263e-08	-1.26107e-07	-8.65101e-08
-49090	-1.11614e-08	-7.11854e-09	-1.28985e-08	-1.65441e-08	-2.37197e-08	-2.74379e-08	-3.56453e-08	-5.07631e-08	-5.07334e-08	-8.65955e-08	-6.94493e-08	-9.35114e-08	-8.27833e-08	-1.2616e-07	-8.66063e-08
-49080	-1.11251e-08	-7.15485e-09	-1.29149e-08	-1.65438e-08	-2.36928e-08	-2.74658e-08	-3.56331e-08	-5.07474e-08	-5.06739e-08	-8.65396e-08	-6.93697e-08	-9.36238e-08	-8.27403e-08	-1.26212e-07	-8.67026e-08
-49070	-1.10889e-08	-7.19116e-09	-1.29312e-08	-1.65434e-08	-2.3666e-08	-2.74938e-08	-3.56208e-08	-5.07318e-08	-5.06144e-08	-8.64838e-08	-6.92902e-08	-9.37362e-08	-8.26974e-08	-1.26265e-07	-8.67989e-08
-49060	-1.10526e-08	-7.22748e-09	-1.29476e-08	-1.6543e-08	-2.36391e-08	-2.75218e-08	-3.56085e-08	-5.07161e-08	-5.05548e-08	-8.64279e-08	-6.92106e-08	-9.38486e-08	-8.26544e-08	-1.26318e-07	-8.68951e-08
-49050	-1.10164e-08	-7.26379e-09	-1.29639e-08	-1.65426e-08	-2.36123e-08	-2.75498e-08	-3.55963e-08	-5.07004e-08	-5.04953e-08	-8.6372e-08	-6.91311e-08	-9.3961e-08	-8.26114e-08	-1.2637e-07	-8.69914e-08
-49040	-1.09801e-08	-7.3001e-09	-1.29803e-08	-1.65422e-08	-2.35854e-08	-2.75778e-08	-3.5584e-08	-5.06847e-08	-5.04357e-08	-8.63162e-08	-6.90515e-08	-9.40733e-08	-8.25685e-08	-1.26423e-07	-8.70876e-08
-49030	-1.09439e-08	-7.33642e-09	-1.29966e-08	-1.65418e-08	-2.35586e-08	-2.76058e-08	-3.55718e-08	-5.0669e-08	-5.03762e-08	-8.62603e-08	-6.8972e-08	-9.41857e-08	-8.25255e-08	-1.26476e-07	-8.71839e-08
-49020	-1.09076e-08	-7.37273e-09	-1.3013e-08	-1.65415e-08	-2.35317e-08	-2.76338e-08	-3.55595e-08	-5.06533e-08	-5.03166e-08	-8.62045e-08	-6.88925e-08	-9.42981e-08	-8.24825e-08	-1.26528e-07	-8.72801e-08
-49010	-1.08714e-08	-7.40904e-09	-1.30293e-08	-1.65411e-08	-2.35049e-08	-2.76618e-08	-3.55472e-08	-5.06376e-08	-5.02571e-08	-8.61486e-08	-6.88129e-08	-9.44105e-08	-8.24396e-08	-1.26581e-07	-8.73764e-08
-49000	-1.08351e-08	-7.44536e-09	-1.30457e-08	-1.65407e-08	-2.3478e-08	-2.76898e-08	-3.5535e-08	-5.0622e-08	-5.01976e-08	-8.60927e-08	-6.87334e-08	-9.45229e-08	-8.23966e-08	-1.26634e-07	-8.74726e-08
-48990	-1.07989e-08	-7.48167e-09	-1.3062e-08	-1.65403e-08	-2.34512e-08	-2.77178e-08	-3.55227e-08	-5.06063e-08	-5.0138e-08	-8.60369e-08	-6.86538e-08	-9.46353e-08	-8.23536e-08	-1.26686e-07	-8.75689e-08
-48980	-1.07626e-08	-7.51798e-09	-1.30784e-08	-1.65399e-08	-2.34243e-08	-2.77458e-08	-3.55105e-08	-5.05906e-08	-5.00785e-08	-8.5981e-08	-6.85743e-08	-9.47477e-08	-8.23107e-08	-1.26739e-07	-8.76652e-08
-48970	-1.07263e-08	-7.5543e-09	-1.30947e-08	-1.65396e-08	-2.33975e-08	-2.77737e-08	-3.54982e-08	-5.05749e-08	-5.00189e-08	-8.59252e-08	-6.84947e-08	-9.48601e-08	-8.22677e-08	-1.26792e-07	-8.77614e-08
-48960	-1.06901e-08	-7.59061e-09	-1.31111e-08	-1.65392e-08	-2.33706e-08	-2.78017e-08	-3.54859e-08	-5.05592e-08	-4.99594e-08	-8.58693e-08	-6.84152e-08	-9.49724e-08	-8.22247e-08	-1.26844e-07	-8.78577e-08
-48950	-1.06538e-08	-7.62693e-09	-1.31274e-08	-1.65388e-08	-2.33438e-08	-2.78297e-08	-3.54737e-08	-5.05435e-08	-4.98998e-08	-8.58134e-08	-6.83357e-08	-9.50848e-08	-8.21818e-08	-1.26897e-07	-8.79539e-08
-48940	-1.06176e-08	-7.66324e-09	-1.31438e-08	-1.65384e-08	-2.33169e-08	-2.78577e-08	-3.54614e-08	-5.05279e-08	-4.98403e-08	-8.57576e-08	-6.82561e-08	-9.51972e-08	-8.21388e-08	-1.2695e-07	-8.80502e-08
-48930	-1.05813e-08	-7.69955e-09	-1.31602e-08	-1.6538e-08	-2.32901e-08	-2.78857e-08	-3.54492e-08	-5.05122e-08	-4.97808e-08	-8.57017e-08	-6.81766e-08	-9.53096e-08	-8.20958e-08	-1.27002e-07	-8.81464e-08
-48920	-1.05451e-08	-7.73587e-09	-1.31765e-08	-1.65376e-08	-2.32632e-08	-2.79137e-08	-3.54369e-08	-5.04965e-08	-4.97212e-08	-8.56459e-08	-6.8097e-08	-9.5422e-08	-8.20529e-08	-1.27055e-07	-8.82427e-08
-48910	-1.05088e-08	-7.77218e-09	-1.31929e-08	-1.65373e-08	-2.32364e-08	-2.79417e-08	-3.54246e-08	-5.04808e-08	-4.96617e-08	-8.559e-08	-6.80175e-08	-9.55344e-08	-8.20099e-08	-1.27108e-07	-8.83389e-08
-48900	-1.04726e-08	-7.80849e-09	-1.32092e-08	-1.65369e-08	-2.32095e-08	-2.79697e-08	-3.54124e-08	-5.04651e-08	-4.96021e-08	-8.55342e-08	-6.79379e-08	-9.56468e-08	-8.19669e-08	-1.2716e-07	-8.84352e-08
-48890	-1.04363e-08	-7.84481e-09	-1.32256e-08	-1.65365e-08	-2.31826e-08	-2.79977e-08	-3.54001e-08	-5.04494e-08	-4.95426e-08	-8.54783e-08	-6.78584e-08	-9.57591e-08	-8.19239e-08	-1.27213e-07	-8.85315e-08
-48880	-1.04001e-08	-7.88112e-09	-1.32419e-08	-1.65361e-08	-2.31558e-08	-2.80257e-08	-3.53879e-08	-5.04337e-08	-4.9483e-08	-8.54224e-08	-6.77789e-08	-9.58715e-08	-8.1881e-08	-1.27266e-07	-8.86277e-08
-48870	-1.03638e-08	-7.91743e-09	-1.32583e-08	-1.65357e-08	-2.31289e-08	-2.80537e-08	-3.53756e-08	-5.04181e-08	-4.94235e-08	-8.53666e-08	-6.76993e-08	-9.59839e-08	-8.1838e-08	-1.27318e-07	-8.8724e-08
-48860	-1.03276e-08	-7.95375e-09	-1.32746e-08	-1.65354e-08	-2.31021e-08	-2.80817e-08	-3.53633e-08	-5.04024e-08	-4.9364e-08	-8.53107e-08	-6.76198e-08	-9.60963e-08	-8.1795e-08	-1.27371e-07	-8.88202e-08
-48850	-1.02913e-08	-7.99006e-09	-1.3291e-08	-1.6535e-08	-2.30752e-08	-2.81096e-08	-3.53511e-08	-5.03867e-08	-4.93044e-08	-8.52549e-08	-6.75402e-08	-9.62087e-08	-8.17521e-08	-1.27424e-07	-8.89165e-08
-48840	-1.0255e-08	-8.02637e-09	-1.33073e-08	-1.65346e-08	-2.30484e-08	-2.81376e-08	-3.53388e-08	-5.0371e-08	-4.92449e-08	-8.5199e-08	-6.74607e-08	-9.63211e-08	-8.17091e-08	-1.27476e-07	-8.90127e-08
-48830	-1.02188e-08	-8.06269e-09	-1.33237e-08	-1.65342e-08	-2.30215e-08	-2.81656e-08	-3.53266e-08	-5.03553e-08	-4.91853e-08	-8.51431e-08	-6.73812e-08	-9.64335e-08	-8.16661e-08	-1.27529e-07	-8.9109e-08
-48820	-1.01825e-08	-8.099e-09	-1.334e-08	-1.65338e-08	-2.29947e-08	-2.81936e-08	-3.53143e-08	-5.03396e-08	-4.91258e-08	-8.50873e-08	-6.73016e-08	-9.65459e-08	-8.16232e-08	-1.27582e-07	-8.92052e-08
-48810	-1.01463e-08	-8.13531e-09	-1.33564e-08	-1.65334e-08	-2.29678e-08	-2.82216e-08	-3.5302e-08	-5.0324e-08	-4.90662e-08	-8.50314e-08	-6.72221e-08	-9.66582e-08	-8.15802e-08	-1.27634e-07	-8.93015e-08
-48800	-1.011e-08	-8.17163e-09	-1.33727e-08	-1.65331e-08	-2.2941e-08	-2.82496e-08	-3.52898e-08	-5.03083e-08	-4.90067e-08	-8.49756e-08	-6.71425e-08	-9.67706e-08	-8.15372e-08	-1.27687e-07	-8.93978e-08
-48790	-1.00738e-08	-8.20794e-09	-1.33891e-08	-1.65327e-08	-2.29141e-08	-2.82776e-08	-3.52775e-08	-5.02926e-08	-4.89472e-08	-8.49197e-08	-6.7063e-08	-9.6883e-08	-8.14943e-08	-1.2774e-07	-8.9494e-08
-48780	-1.00375e-08	-8.24425e-09	-1.34055e-08	-1.65323e-08	-2.28873e-08	-2.83056e-08	-3.52653e-08	-5.02769e-08	-4.88876e-08	-8.48638e-08	-6.69834e-08	-9.69954e-08	-8.14513e-08	-1.27792e-07	-8.95903e-08
-48770	-1.00013e-08	-8.28057e-09	-1.34218e-08	-1.65319e-08	-2.28604e-08	-2.83336e-08	-3.5253e-08	-5.02612e-08	-4.88281e-08	-8.4808e-08	-6.69039e-08	-9.71078e-08	-8.14083e-08	-1.27845e-07	-8.96865e-08
-48760	-9.96501e-09	-8.31688e-09	-1.34382e-08	-1.65315e-08	-2.28336e-08	-2.83616e-08	-3.52407e-08	-5.02455e-08	-4.87685e-08	-8.47521e-08	-6.68244e-08	-9.72202e-08	-8.13654e-08	-1.27898e-07	-8.97828e-08
-48750	-9.92875e-09	-8.3532e-09	-1.34545e-08	-1.65312e-08	-2.28067e-08	-2.83896e-08	-3.52285e-08	-5.02298e-08	-4.8709e-08	-8.46963e-08	-6.67448e-08	-9.73326e-08	-8.13224e-08	-1.2795e-07	-8.9879e-08
-48740	-9.8925e-09	-8.38951e-09	-1.34709e-08	-1.65308e-08	-2.27799e-08	-2.84175e-08	-3.52162e-08	-5.02142e-08	-4.86494e-08	-8.46404e-08	-6.66653e-08	-9.7445e-08	-8.12794e-08	-1.28003e-07	-8.99753e-08
-48730	-9.85624e-09	-8.42582e-09	-1.34872e-08	-1.65304e-08	-2.2753e-08	-2.84455e-08	-3.5204e-08	-5.01985e-08	-4.85899e-08	-8.45845e-08	-6.65857e-08	-9.75573e-08	-8.12365e-08	-1.28056e-07	-9.00715e-08
-48720	-9.81999e-09	-8.46214e-09	-1.35036e-08	-1.653e-08	-2.27262e-08	-2.84735e-08	-3.51917e-08	-5.01828e-08	-4.85304e-08	-8.45287e-08	-6.65062e-08	-9.76697e-08	-8.11935e-08	-1.28108e-07	-9.01678e-08
-48710	-9.78374e-09	-8.49845e-09	-1.35199e-08	-1.65296e-08	-2.26993e-08	-2.85015e-08	-3.51794e-08	-5.01671e-08	-4.84708e-08	-8.44728e-08	-6.64266e-08	-9.77821e-08	-8.11505e-08	-1.28161e-07	-9.02641e-08
-48700	-9.74748e-09	-8.53476e-09	-1.35363e-08	-1.65293e-08	-2.26725e-08	-2.85295e-08	-3.51672e-08	-5.01514e-08	-4.84113e-08	-8.4417e-08	-6.63471e-08	-9.78945e-08	-8.11075e-08	-1.28214e-07	-9.03603e-08
-48690	-9.71123e-09	-8.57108e-09	-1.35526e-08	-1.65289e-08	-2.26456e-08	-2.85575e-08	-3.51549e-08	-5.01357e-08	-4.83517e-08	-8.43611e-08	-6.62676e-08	-9.80069e-08	-8.10646e-08	-1.28267e-07	-9.04566e-08
-48680	-9.67497e-09	-8.60739e-09	-1.3569e-08	-1.65285e-08	-2.26188e-08	-2.85855e-08	-3.51427e-08	-5.01201e-08	-4.82922e-08	-8.43052e-08	-6.6188e-08	-9.81193e-08	-8.10216e-08	-1.28319e-07	-9.05528e-08
-48670	-9.63872e-09	-8.6437e-09	-1.35853e-08	-1.65281e-08	-2.25919e-08	-2.86135e-08	-3.51304e-08	-5.01044e-08	-4.82326e-08	-8.42494e-08	-6.61085e-08	-9.82317e-08	-8.09786e-08	-1.28372e-07	-9.06491e-08
-48660	-9.60246e-09	-8.68002e-09	-1.36017e-08	-1.65277e-08	-2.25651e-08	-2.86415e-08	-3.51181e-08	-5.00887e-08	-4.81731e-08	-8.41935e-08	-6.60289e-08	-9.8344e-08	-8.09357e-08	-1.28425e-07	-9.07453e-08
-48650	-9.56621e-09	-8.71633e-09	-1.3618e-08	-1.65273e-08	-2.25382e-08	-2.86695e-08	-3.51059e-08	-5.0073e-08	-4.81136e-08	-8.41377e-08	-6.59494e-08	-9.84564e-08	-8.08927e-08	-1.28477e-07	-9.08416e-08
-48640	-9.52996e-09	-8.75264e-09	-1.36344e-08	-1.6527e-08	-2.25114e-08	-2.86975e-08	-3.50936e-08	-5.00573e-08	-4.8054e-08	-8.40818e-08	-6.58698e-08	-9.85688e-08	-8.08497e-08	-1.2853e-07	-9.09379e-08
-48630	-9.4937e-09	-8.78896e-09	-1.36508e-08	-1.65266e-08	-2.24845e-08	-2.87254e-08	-3.50814e-08	-5.00416e-08	-4.79945e-08	-8.4026e-08	-6.57903e-08	-9.86812e-08	-8.08068e-08	-1.28583e-07	-9.10341e-08
-48620	-9.45745e-09	-8.82527e-09	-1.36671e-08	-1.65262e-08	-2.24577e-08	-2.87534e-08	-3.50691e-08	-5.00259e-08	-4.79349e-08	-8.39701e-08	-6.57108e-08	-9.87936e-08	-8.07638e-08	-1.28635e-07	-9.11304e-08
-48610	-9.42119e-09	-8.86158e-09	-1.36835e-08	-1.65258e-08	-2.24308e-08	-2.87814e-08	-3.50568e-08	-5.00103e-08	-4.78754e-08	-8.39142e-08	-6.56312e-08	-9.8906e-08	-8.07208e-08	-1.28688e-07	-9.12266e-08
-48600	-9.38494e-09	-8.8979e-09	-1.36998e-08	-1.65254e-08	-2.2404e-08	-2.88094e-08	-3.50446e-08	-4.99946e-08	-4.78159e-08	-8.38584e-08	-6.55517e-08	-9.90184e-08	-8.06779e-08	-1.28741e-07	-9.13229e-08
-48590	-9.34868e-09	-8.93421e-09	-1.37162e-08	-1.65251e-08	-2.23771e-08	-2.88374e-08	-3.50323e-08	-4.99789e-08	-4.77563e-08	-8.38025e-08	-6.54721e-08	-9.91308e-08	-8.06349e-08	-1.28793e-07	-9.14191e-08
-48580	-9.31243e-09	-8.97052e-09	-1.37325e-08	-1.65247e-08	-2.23503e-08	-2.88654e-08	-3.50201e-08	-4.99632e-08	-4.76968e-08	-8.37467e-08	-6.53926e-08	-9.92431e-08	-8.05919e-08	-1.28846e-07	-9.15154e-08
-48570	-9.27618e-09	-9.00684e-09	-1.37489e-08	-1.65243e-08	-2.23234e-08	-2.88934e-08	-3.50078e-08	-4.99475e-08	-4.76372e-08	-8.36908e-08	-6.53131e-08	-9.93555e-08	-8.0549e-08	-1.28899e-07	-9.16116e-08
-48560	-9.23992e-09	-9.04315e-09	-1.37652e-08	-1.65239e-08	-2.22966e-08	-2.89214e-08	-3.49955e-08	-4.99318e-08	-4.75777e-08	-8.36349e-08	-6.52335e-08	-9.94679e-08	-8.0506e-08	-1.28951e-07	-9.17079e-08
-48550	-9.20367e-09	-9.07946e-09	-1.37816e-08	-1.65235e-08	-2.22697e-08	-2.89494e-08	-3.49833e-08	-4.99162e-08	-4.75181e-08	-8.35791e-08	-6.5154e-08	-9.95803e-08	-8.0463e-08	-1.29004e-07	-9.18042e-08
-48540	-9.16741e-09	-9.11578e-09	-1.37979e-08	-1.65231e-08	-2.22429e-08	-2.89774e-08	-3.4971e-08	-4.99005e-08	-4.74586e-08	-8.35232e-08	-6.50744e-08	-9.96927e-08	-8.04201e-08	-1.29057e-07	-9.19004e-08
-48530	-9.13116e-09	-9.15209e-09	-1.38143e-08	-1.65228e-08	-2.2216e-08	-2.90054e-08	-3.49588e-08	-4.98848e-08	-4.73991e-08	-8.34674e-08	-6.49949e-08	-9.98051e-08	-8.03771e-08	-1.29109e-07	-9.19967e-08
-48520	-9.0949e-09	-9.18841e-09	-1.38306e-08	-1.65224e-08	-2.21892e-08	-2.90333e-08	-3.49465e-08	-4.98691e-08	-4.73395e-08	-8.34115e-08	-6.49153e-08	-9.99175e-08	-8.03341e-08	-1.29162e-07	-9.20929e-08
-48510	-9.05865e-09	-9.22472e-09	-1.3847e-08	-1.6522e-08	-2.21623e-08	-2.90613e-08	-3.49342e-08	-4.98534e-08	-4.728e-08	-8.33556e-08	-6.48358e-08	-1.0003e-07	-8.02911e-08	-1.29215e-07	-9.21892e-08
-48500	-9.0224e-09	-9.26103e-09	-1.38633e-08	-1.65216e-08	-2.21354e-08	-2.90893e-08	-3.4922e-08	-4.98377e-08	-4.72204e-08	-8.32998e-08	-6.47563e-08	-1.00142e-07	-8.02482e-08	-1.29267e-07	-9.22854e-08
-48490	-8.93617e-09	-9.32823e-09	-1.38213e-08	-1.64407e-08	-2.22055e-08	-2.91057e-08	-3.49224e-08	-4.97233e-08	-4.71431e-08	-8.32818e-08	-6.47337e-08	-1.00221e-07	-7.98828e-08	-1.29247e-07	-9.21502e-08
-48480	-8.85882e-09	-9.43561e-09	-1.38413e-08	-1.63636e-08	-2.22393e-08	-2.90911e-08	-3.49676e-08	-4.96188e-08	-4.7135e-08	-8.31966e-08	-6.47489e-08	-1.00301e-07	-7.96863e-08	-1.29084e-07	-9.22798e-08
-48470	-8.79028e-09	-9.58595e-09	-1.38318e-08	-1.62669e-08	-2.22207e-08	-2.91392e-08	-3.49635e-08	-4.95445e-08	-4.70237e-08	-8.31009e-08	-6.47152e-08	-1.00348e-07	-7.96105e-08	-1.28926e-07	-9.23496e-08
-48460	-8.75706e-09	-9.64661e-09	-1.38721e-08	-1.61724e-08	-2.21993e-08	-2.91949e-08	-3.49787e-08	-4.95523e-08	-4.69559e-08	-8.30164e-08	-6.46926e-08	-1.00392e-07	-7.95424e-08	-1.28707e-07	-9.23584e-08
-48450	-8.78378e-09	-9.72298e-09	-1.39205e-08	-1.60904e-08	-2.22053e-08	-2.92894e-08	-3.49767e-08	-4.95378e-08	-4.69037e-08	-8.301e-08	-6.47074e-08	-1.00394e-07	-7.94679e-08	-1.28503e-07	-9.24558e-08
-48440	-8.76221e-09	-9.82097e-09	-1.39457e-08	-1.59868e-08	-2.2262e-08	-2.93229e-08	-3.49862e-08	-4.94759e-08	-4.68571e-08	-8.30298e-08	-6.47569e-08	-1.00393e-07	-7.94373e-08	-1.28192e-07	-9.25803e-08
-48430	-8.69096e-09	-9.88757e-09	-1.3984e-08	-1.59041e-08	-2.22838e-08	-2.92764e-08	-3.4978e-08	-4.94904e-08	-4.68129e-08	-8.30136e-08	-6.4828e-08	-1.00417e-07	-7.94147e-08	-1.27816e-07	-9.2664e-08
-48420	-8.63954e-09	-9.93018e-09	-1.39656e-08	-1.58359e-08	-2.23094e-08	-2.92122e-08	-3.49758e-08	-4.94524e-08	-4.67968e-08	-8.29359e-08	-6.48599e-08	-1.00477e-07	-7.93987e-08	-1.27511e-07	-9.27032e-08
-48410	-8.59539e-09	-9.98915e-09	-1.39255e-08	-1.57461e-08	-2.23229e-08	-2.92305e-08	-3.50013e-08	-4.9439e-08	-4.67625e-08	-8.29455e-08	-6.4939e-08	-1.00524e-07	-7.9408e-08	-1.27114e-07	-9.27221e-08
-48400	-8.52052e-09	-1.00823e-08	-1.38498e-08	-1.56686e-08	-2.2337e-08	-2.92605e-08	-3.50364e-08	-4.93953e-08	-4.66572e-08	-8.29973e-08	-6.50659e-08	-1.00599e-07	-7.94564e-08	-1.26706e-07	-9.27961e-08
-48390	-8.45148e-09	-1.01279e-08	-1.37789e-08	-1.56107e-08	-2.23648e-08	-2.93351e-08	-3.50031e-08	-4.93774e-08	-4.65459e-08	-8.29948e-08	-6.50998e-08	-1.00719e-07	-7.95649e-08	-1.2628e-07	-9.28199e-08
-48380	-8.41695e-09	-1.01656e-08	-1.37275e-08	-1.55351e-08	-2.23969e-08	-2.938e-08	-3.50182e-08	-4.93677e-08	-4.64285e-08	-8.3017e-08	-6.50874e-08	-1.00886e-07	-7.97621e-08	-1.25963e-07	-9.27548e-08
-48370	-8.35008e-09	-1.01667e-08	-1.3665e-08	-1.55685e-08	-2.24089e-08	-2.94903e-08	-3.50286e-08	-4.9352e-08	-4.63493e-08	-8.30077e-08	-6.50459e-08	-1.01071e-07	-7.99482e-08	-1.25659e-07	-9.28103e-08
-48360	-8.27034e-09	-1.01756e-08	-1.36064e-08	-1.5547e-08	-2.24308e-08	-2.9642e-08	-3.50024e-08	-4.94052e-08	-4.62732e-08	-8.2967e-08	-6.50223e-08	-1.01112e-07	-8.00861e-08	-1.25429e-07	-9.29157e-08
-48350	-8.18927e-09	-1.02405e-08	-1.3575e-08	-1.55239e-08	-2.2412e-08	-2.98012e-08	-3.4987e-08	-4.9434e-08	-4.62291e-08	-8.28845e-08	-6.50406e-08	-1.01079e-07	-8.02372e-08	-1.25306e-07	-9.30504e-08
-48340	-8.11885e-09	-1.03025e-08	-1.36094e-08	-1.54696e-08	-2.23977e-08	-2.98849e-08	-3.49707e-08	-4.9437e-08	-4.62373e-08	-8.28101e-08	-6.50384e-08	-1.01067e-07	-8.04146e-08	-1.25196e-07	-9.32575e-08
-48330	-8.06712e-09	-1.03062e-08	-1.36396e-08	-1.54507e-08	-2.23537e-08	-2.99504e-08	-3.49725e-08	-4.94502e-08	-4.62748e-08	-8.27772e-08	-6.49957e-08	-1.01106e-07	-8.0618e-08	-1.25009e-07	-9.32909e-08
-48320	-8.03194e-09	-1.02504e-08	-1.36631e-08	-1.54687e-08	-2.22772e-08	-3.00026e-08	-3.4966e-08	-4.94578e-08	-4.62299e-08	-8.27265e-08	-6.49065e-08	-1.01133e-07	-8.08201e-08	-1.24705e-07	-9.3288e-08
-48310	-7.99301e-09	-1.02344e-08	-1.37001e-08	-1.54217e-08	-2.21977e-08	-3.00143e-08	-3.49749e-08	-4.93724e-08	-4.60794e-08	-8.26435e-08	-6.48604e-08	-1.01168e-07	-8.09891e-08	-1.24462e-07	-9.33588e-08
-48300	-7.95245e-09	-1.02167e-08	-1.36896e-08	-1.5378e-08	-2.21151e-08	-3.00075e-08	-3.49969e-08	-4.93493e-08	-4.59316e-08	-8.2534e-08	-6.49408e-08	-1.01234e-07	-8.11471e-08	-1.24173e-07	-9.3454e-08
-48290	-7.92315e-09	-1.02323e-08	-1.36924e-08	-1.53432e-08	-2.20295e-08	-3.00035e-08	-3.50139e-08	-4.93314e-08	-4.58035e-08	-8.24488e-08	-6.49266e-08	-1.01325e-07	-8.12798e-08	-1.23925e-07	-9.35574e-08
-48280	-7.90769e-09	-1.02115e-08	-1.37151e-08	-1.53174e-08	-2.19506e-08	-2.99932e-08	-3.50337e-08	-4.92075e-08	-4.56592e-08	-8.23946e-08	-6.48084e-08	-1.01409e-07	-8.13455e-08	-1.23674e-07	-9.36921e-08
-48270	-7.86776e-09	-1.02532e-08	-1.37473e-08	-1.53468e-08	-2.19121e-08	-2.99926e-08	-3.50596e-08	-4.90739e-08	-4.55738e-08	-8.2332e-08	-6.46626e-08	-1.01457e-07	-8.14404e-08	-1.23466e-07	-9.38397e-08
-48260	-7.80062e-09	-1.03096e-08	-1.37775e-08	-1.54052e-08	-2.1871e-08	-3.00127e-08	-3.50917e-08	-4.89077e-08	-4.55318e-08	-8.22338e-08	-6.45639e-08	-1.01593e-07	-8.15598e-08	-1.23296e-07	-9.3957e-08
-48250	-7.71798e-09	-1.02839e-08	-1.38799e-08	-1.54213e-08	-2.18272e-08	-2.99862e-08	-3.51307e-08	-4.88051e-08	-4.54463e-08	-8.21402e-08	-6.44841e-08	-1.01847e-07	-8.16515e-08	-1.23157e-07	-9.40265e-08
-48240	-7.631e-09	-1.02567e-08	-1.39776e-08	-1.5432e-08	-2.17806e-08	-2.99947e-08	-3.51713e-08	-4.8762e-08	-4.53496e-08	-8.21194e-08	-6.43933e-08	-1.02119e-07	-8.16866e-08	-1.22986e-07	-9.40633e-08
-48230	-7.5992e-09	-1.02277e-08	-1.40206e-08	-1.54807e-08	-2.17259e-08	-3.00127e-08	-3.51341e-08	-4.8714e-08	-4.52582e-08	-8.21815e-08	-6.43491e-08	-1.0239e-07	-8.16692e-08	-1.22759e-07	-9.40675e-08
-48220	-7.57748e-09	-1.02389e-08	-1.40899e-08	-1.55083e-08	-2.16846e-08	-2.9985e-08	-3.51554e-08	-4.85907e-08	-4.52022e-08	-8.22658e-08	-6.42122e-08	-1.02558e-07	-8.17176e-08	-1.22563e-07	-9.4143e-08
-48210	-7.55225e-09	-1.02065e-08	-1.41623e-08	-1.55138e-08	-2.16247e-08	-2.99616e-08	-3.51383e-08	-4.84129e-08	-4.51325e-08	-8.23793e-08	-6.40208e-08	-1.02634e-07	-8.17348e-08	-1.22391e-07	-9.42249e-08
-48200	-7.5234e-09	-1.01702e-08	-1.42065e-08	-1.55172e-08	-2.15407e-08	-2.99746e-08	-3.51056e-08	-4.82284e-08	-4.50765e-08	-8.2443e-08	-6.38914e-08	-1.02693e-07	-8.17031e-08	-1.22114e-07	-9.42392e-08
-48190	-7.48243e-09	-1.0157e-08	-1.42156e-08	-1.554e-08	-2.14745e-08	-3.00309e-08	-3.51004e-08	-4.81457e-08	-4.50304e-08	-8.24716e-08	-6.38486e-08	-1.02795e-07	-8.16109e-08	-1.21851e-07	-9.42342e-08
-48180	-7.43244e-09	-1.01932e-08	-1.42008e-08	-1.55921e-08	-2.14864e-08	-3.00964e-08	-3.51174e-08	-4.81546e-08	-4.49452e-08	-8.24934e-08	-6.39407e-08	-1.02977e-07	-8.14465e-08	-1.21612e-07	-9.43295e-08
-48170	-7.38984e-09	-1.02221e-08	-1.41622e-08	-1.5634e-08	-2.15073e-08	-3.01617e-08	-3.51258e-08	-4.81312e-08	-4.48659e-08	-8.25346e-08	-6.40646e-08	-1.03182e-07	-8.11978e-08	-1.21365e-07	-9.45162e-08
-48160	-7.43541e-09	-1.01817e-08	-1.41196e-08	-1.55881e-08	-2.14639e-08	-3.02261e-08	-3.50981e-08	-4.80542e-08	-4.47933e-08	-8.25411e-08	-6.41747e-08	-1.034e-07	-8.09612e-08	-1.21136e-07	-9.46548e-08
-48150	-7.4377e-09	-1.01566e-08	-1.41186e-08	-1.55719e-08	-2.14075e-08	-3.03141e-08	-3.51029e-08	-4.79742e-08	-4.47115e-08	-8.25206e-08	-6.42958e-08	-1.03547e-07	-8.0818e-08	-1.20988e-07	-9.46205e-08
-48140	-7.42124e-09	-1.01886e-08	-1.41252e-08	-1.55767e-08	-2.1392e-08	-3.04232e-08	-3.51093e-08	-4.79158e-08	-4.46553e-08	-8.25349e-08	-6.44586e-08	-1.03606e-07	-8.07161e-08	-1.20843e-07	-9.45162e-08
-48130	-7.40498e-09	-1.02784e-08	-1.41298e-08	-1.56115e-08	-2.1352e-08	-3.04719e-08	-3.51173e-08	-4.78655e-08	-4.46944e-08	-8.25146e-08	-6.45944e-08	-1.03596e-07	-8.06482e-08	-1.20628e-07	-9.43473e-08
-48120	-7.39808e-09	-1.03143e-08	-1.41324e-08	-1.56717e-08	-2.13557e-08	-3.04918e-08	-3.51271e-08	-4.78301e-08	-4.46754e-08	-8.2496e-08	-6.47209e-08	-1.03744e-07	-8.06092e-08	-1.20435e-07	-9.42014e-08
-48110	-7.40384e-09	-1.03216e-08	-1.41126e-08	-1.57034e-08	-2.13331e-08	-3.05535e-08	-3.51431e-08	-4.78471e-08	-4.46681e-08	-8.24685e-08	-6.4806e-08	-1.03957e-07	-8.06006e-08	-1.20319e-07	-9.41285e-08
-48100	-7.40497e-09	-1.03191e-08	-1.40508e-08	-1.57139e-08	-2.12987e-08	-3.06592e-08	-3.52167e-08	-4.78334e-08	-4.45533e-08	-8.24169e-08	-6.48678e-08	-1.04149e-07	-8.06081e-08	-1.20251e-07	-9.40673e-08
-48090	-7.45567e-09	-1.02826e-08	-1.39488e-08	-1.57321e-08	-2.12682e-08	-3.07609e-08	-3.53405e-08	-4.77892e-08	-4.44467e-08	-8.25164e-08	-6.48981e-08	-1.04327e-07	-8.06316e-08	-1.20167e-07	-9.39774e-08
-48080	-7.51965e-09	-1.0256e-08	-1.38458e-08	-1.57606e-08	-2.11689e-08	-3.0891e-08	-3.54315e-08	-4.77361e-08	-4.43936e-08	-8.26142e-08	-6.49478e-08	-1.04517e-07	-8.07332e-08	-1.201e-07	-9.38021e-08
-48070	-7.57572e-09	-1.02397e-08	-1.37427e-08	-1.57911e-08	-2.11131e-08	-3.10109e-08	-3.54763e-08	-4.76767e-08	-4.43462e-08	-8.27029e-08	-6.50002e-08	-1.04723e-07	-8.08522e-08	-1.20052e-07	-9.35739e-08
-48060	-7.61005e-09	-1.02336e-08	-1.3653e-08	-1.58198e-08	-2.10741e-08	-3.11002e-08	-3.54682e-08	-4.76491e-08	-4.43227e-08	-8.2782e-08	-6.50363e-08	-1.0491e-07	-8.09528e-08	-1.19987e-07	-9.33336e-08
-48050	-7.62619e-09	-1.02463e-08	-1.36123e-08	-1.58469e-08	-2.10134e-08	-3.11855e-08	-3.54327e-08	-4.76564e-08	-4.43172e-08	-8.28299e-08	-6.50556e-08	-1.05035e-07	-8.10258e-08	-1.19846e-07	-9.30365e-08
-48040	-7.65253e-09	-1.02673e-08	-1.35997e-08	-1.59186e-08	-2.09497e-08	-3.12667e-08	-3.54113e-08	-4.76514e-08	-4.43064e-08	-8.28437e-08	-6.50536e-08	-1.05191e-07	-8.10639e-08	-1.19576e-07	-9.26659e-08
-48030	-7.68714e-09	-1.02936e-08	-1.35701e-08	-1.59754e-08	-2.08753e-08	-3.1344e-08	-3.53591e-08	-4.76799e-08	-4.42812e-08	-8.28549e-08	-6.50052e-08	-1.05379e-07	-8.10814e-08	-1.19241e-07	-9.23167e-08
-48020	-7.70367e-09	-1.03287e-08	-1.35374e-08	-1.60073e-08	-2.07867e-08	-3.14173e-08	-3.52705e-08	-4.77384e-08	-4.41599e-08	-8.29265e-08	-6.49492e-08	-1.05586e-07	-8.1079e-08	-1.18935e-07	-9.19945e-08
-48010	-7.69728e-09	-1.03469e-08	-1.35737e-08	-1.60682e-08	-2.06911e-08	-3.15219e-08	-3.52073e-08	-4.78215e-08	-4.40416e-08	-8.29443e-08	-6.49143e-08	-1.05809e-07	-8.10946e-08	-1.18655e-07	-9.16957e-08
-48000	-7.6725e-09	-1.03147e-08	-1.35673e-08	-1.61531e-08	-2.0605e-08	-3.1564e-08	-3.51722e-08	-4.79092e-08	-4.39397e-08	-8.29936e-08	-6.48483e-08	-1.06077e-07	-8.11348e-08	-1.18354e-07	-9.15144e-08
-47990	-7.64707e-09	-1.0267e-08	-1.35509e-08	-1.61685e-08	-2.05337e-08	-3.16067e-08	-3.51506e-08	-4.79908e-08	-4.38537e-08	-8.3012e-08	-6.46854e-08	-1.06327e-07	-8.11993e-08	-1.18007e-07	-9.1431e-08
-47980	-7.62097e-09	-1.02568e-08	-1.35324e-08	-1.60959e-08	-2.04982e-08	-3.16305e-08	-3.50936e-08	-4.80771e-08	-4.3782e-08	-8.30278e-08	-6.4517e-08	-1.06611e-07	-8.13198e-08	-1.17796e-07	-9.13617e-08
-47970	-7.63382e-09	-1.0286e-08	-1.35149e-08	-1.60354e-08	-2.05254e-08	-3.16311e-08	-3.50166e-08	-4.81563e-08	-4.37243e-08	-8.30667e-08	-6.43898e-08	-1.06866e-07	-8.1498e-08	-1.17681e-07	-9.12506e-08
-47960	-7.65895e-09	-1.02891e-08	-1.34868e-08	-1.6024e-08	-2.05141e-08	-3.16612e-08	-3.49556e-08	-4.82285e-08	-4.36641e-08	-8.31014e-08	-6.42647e-08	-1.07127e-07	-8.16818e-08	-1.17641e-07	-9.11062e-08
-47950	-7.68306e-09	-1.03385e-08	-1.34631e-08	-1.6032e-08	-2.04236e-08	-3.16992e-08	-3.49443e-08	-4.82937e-08	-4.35973e-08	-8.3121e-08	-6.4208e-08	-1.07275e-07	-8.18226e-08	-1.17687e-07	-9.08854e-08
-47940	-7.70616e-09	-1.04226e-08	-1.34373e-08	-1.60384e-08	-2.03038e-08	-3.17405e-08	-3.49625e-08	-4.83906e-08	-4.35501e-08	-8.312e-08	-6.4254e-08	-1.07343e-07	-8.19229e-08	-1.17805e-07	-9.0588e-08
-47930	-7.72825e-09	-1.05035e-08	-1.34095e-08	-1.60748e-08	-2.02082e-08	-3.17777e-08	-3.50173e-08	-4.84884e-08	-4.35164e-08	-8.31006e-08	-6.42502e-08	-1.0735e-07	-8.20189e-08	-1.17989e-07	-9.02352e-08
-47920	-7.74932e-09	-1.06033e-08	-1.33796e-08	-1.60504e-08	-2.01869e-08	-3.18325e-08	-3.50457e-08	-4.86124e-08	-4.34671e-08	-8.31212e-08	-6.4205e-08	-1.073e-07	-8.20692e-08	-1.18204e-07	-8.99731e-08
-47910	-7.76939e-09	-1.06914e-08	-1.33877e-08	-1.60037e-08	-2.02034e-08	-3.1888e-08	-3.50473e-08	-4.86607e-08	-4.34608e-08	-8.32004e-08	-6.40713e-08	-1.07191e-07	-8.21853e-08	-1.18377e-07	-8.97278e-08
-47900	-7.78844e-09	-1.07703e-08	-1.33733e-08	-1.59261e-08	-2.01647e-08	-3.19393e-08	-3.50221e-08	-4.86585e-08	-4.35138e-08	-8.32984e-08	-6.38749e-08	-1.07064e-07	-8.23599e-08	-1.18474e-07	-8.94686e-08
-47890	-7.80648e-09	-1.08076e-08	-1.33204e-08	-1.59005e-08	-2.01202e-08	-3.19839e-08	-3.50493e-08	-4.87214e-08	-4.35612e-08	-8.34787e-08	-6.36513e-08	-1.06949e-07	-8.25905e-08	-1.18415e-07	-8.93603e-08
-47880	-7.82351e-09	-1.08534e-08	-1.32516e-08	-1.58957e-08	-2.00605e-08	-3.20118e-08	-3.51214e-08	-4.88088e-08	-4.3603e-08	-8.36257e-08	-6.34441e-08	-1.06874e-07	-8.28165e-08	-1.18279e-07	-8.93965e-08
-47870	-7.86263e-09	-1.08991e-08	-1.31852e-08	-1.58893e-08	-2.00224e-08	-3.20287e-08	-3.52047e-08	-4.88631e-08	-4.3639e-08	-8.37394e-08	-6.32836e-08	-1.06848e-07	-8.31071e-08	-1.18101e-07	-8.95119e-08
-47860	-7.90947e-09	-1.0901e-08	-1.31022e-08	-1.59056e-08	-2.00192e-08	-3.20855e-08	-3.52833e-08	-4.88991e-08	-4.36694e-08	-8.38227e-08	-6.30949e-08	-1.06922e-07	-8.3419e-08	-1.17745e-07	-8.96791e-08
-47850	-7.92309e-09	-1.08969e-08	-1.30824e-08	-1.59419e-08	-2.00533e-08	-3.21424e-08	-3.53247e-08	-4.89351e-08	-4.37133e-08	-8.38759e-08	-6.29228e-08	-1.07066e-07	-8.35862e-08	-1.173e-07	-8.97759e-08
-47840	-7.9357e-09	-1.08794e-08	-1.30772e-08	-1.59761e-08	-2.01311e-08	-3.2195e-08	-3.52981e-08	-4.89991e-08	-4.38088e-08	-8.3925e-08	-6.27452e-08	-1.07188e-07	-8.36777e-08	-1.16961e-07	-8.97773e-08
-47830	-7.9374e-09	-1.0864e-08	-1.30823e-08	-1.60084e-08	-2.02282e-08	-3.22144e-08	-3.53634e-08	-4.9079e-08	-4.38736e-08	-8.40128e-08	-6.25719e-08	-1.07268e-07	-8.37018e-08	-1.16699e-07	-8.97015e-08
-47820	-7.92716e-09	-1.08565e-08	-1.31192e-08	-1.60387e-08	-2.02938e-08	-3.22114e-08	-3.54241e-08	-4.91429e-08	-4.3961e-08	-8.41166e-08	-6.24886e-08	-1.07383e-07	-8.36307e-08	-1.16504e-07	-8.95683e-08
-47810	-7.91682e-09	-1.08479e-08	-1.30707e-08	-1.60324e-08	-2.0385e-08	-3.22158e-08	-3.548e-08	-4.92499e-08	-4.40394e-08	-8.41874e-08	-6.23009e-08	-1.07546e-07	-8.34421e-08	-1.16349e-07	-8.93546e-08
-47800	-7.91818e-09	-1.08484e-08	-1.29822e-08	-1.60487e-08	-2.04679e-08	-3.22294e-08	-3.55312e-08	-4.93615e-08	-4.40793e-08	-8.42294e-08	-6.20601e-08	-1.07544e-07	-8.31741e-08	-1.16219e-07	-8.90157e-08
-47790	-7.96309e-09	-1.09006e-08	-1.29837e-08	-1.60734e-08	-2.05288e-08	-3.22638e-08	-3.55777e-08	-4.94664e-08	-4.40805e-08	-8.43033e-08	-6.17853e-08	-1.07554e-07	-8.29947e-08	-1.16186e-07	-8.87164e-08
-47780	-7.97362e-09	-1.09888e-08	-1.29874e-08	-1.60546e-08	-2.05644e-08	-3.23147e-08	-3.56195e-08	-4.95227e-08	-4.40677e-08	-8.44089e-08	-6.14736e-08	-1.0754e-07	-8.29511e-08	-1.16116e-07	-8.8394e-08
-47770	-7.99274e-09	-1.10357e-08	-1.30283e-08	-1.60287e-08	-2.06256e-08	-3.22943e-08	-3.56566e-08	-4.96003e-08	-4.40521e-08	-8.45114e-08	-6.11555e-08	-1.07487e-07	-8.2985e-08	-1.1603e-07	-8.80681e-08
-47760	-8.02039e-09	-1.10533e-08	-1.31019e-08	-1.60149e-08	-2.07129e-08	-3.22611e-08	-3.5689e-08	-4.96855e-08	-4.40738e-08	-8.45524e-08	-6.09517e-08	-1.07414e-07	-8.30422e-08	-1.15905e-07	-8.76634e-08
-47750	-8.03763e-09	-1.10924e-08	-1.31672e-08	-1.59752e-08	-2.06999e-08	-3.22239e-08	-3.57167e-08	-4.97967e-08	-4.40666e-08	-8.45314e-08	-6.07309e-08	-1.07349e-07	-8.31124e-08	-1.1569e-07	-8.7433e-08
-47740	-8.04452e-09	-1.11431e-08	-1.32329e-08	-1.59331e-08	-2.07176e-08	-3.21928e-08	-3.57397e-08	-4.98838e-08	-4.40329e-08	-8.4498e-08	-6.05109e-08	-1.07288e-07	-8.32843e-08	-1.15384e-07	-8.72718e-08
-47730	-8.065e-09	-1.11141e-08	-1.32951e-08	-1.58867e-08	-2.07361e-08	-3.21827e-08	-3.57949e-08	-4.99187e-08	-4.39592e-08	-8.44575e-08	-6.0322e-08	-1.07186e-07	-8.34072e-08	-1.15033e-07	-8.70224e-08
-47720	-8.105e-09	-1.10793e-08	-1.3371e-08	-1.5835e-08	-2.07421e-08	-3.2186e-08	-3.5828e-08	-4.99368e-08	-4.38738e-08	-8.44312e-08	-6.01635e-08	-1.07157e-07	-8.34678e-08	-1.14721e-07	-8.67503e-08
-47710	-8.12271e-09	-1.10815e-08	-1.34481e-08	-1.57885e-08	-2.07355e-08	-3.21849e-08	-3.58365e-08	-4.99693e-08	-4.37671e-08	-8.44652e-08	-5.99796e-08	-1.07035e-07	-8.35202e-08	-1.14431e-07	-8.64821e-08
-47700	-8.12038e-09	-1.1071e-08	-1.34805e-08	-1.57662e-08	-2.07479e-08	-3.21795e-08	-3.58402e-08	-5.00049e-08	-4.36236e-08	-8.44962e-08	-5.98516e-08	-1.06921e-07	-8.35486e-08	-1.14225e-07	-8.6339e-08
-47690	-8.11704e-09	-1.10479e-08	-1.35114e-08	-1.57703e-08	-2.07825e-08	-3.21939e-08	-3.58393e-08	-5.00507e-08	-4.34959e-08	-8.45699e-08	-5.98152e-08	-1.06914e-07	-8.35382e-08	-1.14044e-07	-8.61868e-08
-47680	-8.11269e-09	-1.10357e-08	-1.3606e-08	-1.57725e-08	-2.0777e-08	-3.22282e-08	-3.58336e-08	-5.01679e-08	-4.33623e-08	-8.4619e-08	-5.97831e-08	-1.06906e-07	-8.35265e-08	-1.13861e-07	-8.59722e-08
-47670	-8.10733e-09	-1.10443e-08	-1.37076e-08	-1.57834e-08	-2.07966e-08	-3.22634e-08	-3.58232e-08	-5.02946e-08	-4.31903e-08	-8.46039e-08	-5.97166e-08	-1.06899e-07	-8.3503e-08	-1.13666e-07	-8.57828e-08
-47660	-8.10096e-09	-1.10729e-08	-1.37926e-08	-1.57699e-08	-2.08169e-08	-3.22853e-08	-3.58082e-08	-5.03668e-08	-4.29702e-08	-8.45423e-08	-5.96346e-08	-1.06851e-07	-8.36153e-08	-1.1349e-07	-8.56676e-08
-47650	-8.09357e-09	-1.11121e-08	-1.38637e-08	-1.56988e-08	-2.08354e-08	-3.22988e-08	-3.57884e-08	-5.04319e-08	-4.27531e-08	-8.4478e-08	-5.96143e-08	-1.0678e-07	-8.36728e-08	-1.13355e-07	-8.56292e-08
-47640	-8.08517e-09	-1.1246e-08	-1.39415e-08	-1.56869e-08	-2.08412e-08	-3.23263e-08	-3.57639e-08	-5.05373e-08	-4.25988e-08	-8.44177e-08	-5.95862e-08	-1.06804e-07	-8.37571e-08	-1.13236e-07	-8.56159e-08
-47630	-8.07576e-09	-1.13442e-08	-1.40276e-08	-1.5698e-08	-2.08564e-08	-3.2371e-08	-3.57347e-08	-5.05983e-08	-4.245e-08	-8.43643e-08	-5.95367e-08	-1.0686e-07	-8.38751e-08	-1.13136e-07	-8.56141e-08
-47620	-8.06534e-09	-1.14075e-08	-1.4113e-08	-1.57331e-08	-2.08768e-08	-3.24179e-08	-3.57008e-08	-5.06638e-08	-4.23064e-08	-8.43739e-08	-5.94597e-08	-1.06892e-07	-8.40151e-08	-1.13124e-07	-8.55883e-08
-47610	-8.0539e-09	-1.14492e-08	-1.41057e-08	-1.56618e-08	-2.09012e-08	-3.24934e-08	-3.56621e-08	-5.07376e-08	-4.22014e-08	-8.44381e-08	-5.94034e-08	-1.06891e-07	-8.42002e-08	-1.13048e-07	-8.54292e-08
-47600	-8.05796e-09	-1.1476e-08	-1.4179e-08	-1.55914e-08	-2.09325e-08	-3.2598e-08	-3.56188e-08	-5.077e-08	-4.21481e-08	-8.45449e-08	-5.92949e-08	-1.06868e-07	-8.44217e-08	-1.12927e-07	-8.5239e-08
-47590	-8.08446e-09	-1.14837e-08	-1.42138e-08	-1.55497e-08	-2.09542e-08	-3.26078e-08	-3.55708e-08	-5.08206e-08	-4.21156e-08	-8.46463e-08	-5.92266e-08	-1.06791e-07	-8.46344e-08	-1.12798e-07	-8.51266e-08
-47580	-8.12489e-09	-1.1493e-08	-1.41775e-08	-1.55093e-08	-2.09506e-08	-3.26475e-08	-3.54812e-08	-5.0889e-08	-4.20702e-08	-8.47374e-08	-5.91499e-08	-1.06657e-07	-8.48183e-08	-1.12629e-07	-8.49474e-08
-47570	-8.17357e-09	-1.1546e-08	-1.41522e-08	-1.54765e-08	-2.09386e-08	-3.27262e-08	-3.54388e-08	-5.09281e-08	-4.20073e-08	-8.48709e-08	-5.90648e-08	-1.06569e-07	-8.4964e-08	-1.1243e-07	-8.47446e-08
-47560	-8.2241e-09	-1.15887e-08	-1.41587e-08	-1.54085e-08	-2.0943e-08	-3.27885e-08	-3.54198e-08	-5.09379e-08	-4.19024e-08	-8.49717e-08	-5.89713e-08	-1.0648e-07	-8.50752e-08	-1.12259e-07	-8.45764e-08
-47550	-8.25117e-09	-1.16211e-08	-1.42227e-08	-1.53296e-08	-2.09642e-08	-3.27891e-08	-3.5401e-08	-5.09846e-08	-4.17888e-08	-8.50398e-08	-5.88163e-08	-1.06382e-07	-8.51218e-08	-1.12062e-07	-8.44129e-08
-47540	-8.22176e-09	-1.16033e-08	-1.42769e-08	-1.52841e-08	-2.09982e-08	-3.28039e-08	-3.54324e-08	-5.09711e-08	-4.16599e-08	-8.50953e-08	-5.86185e-08	-1.06304e-07	-8.51675e-08	-1.11842e-07	-8.4343e-08
-47530	-8.13347e-09	-1.15993e-08	-1.43287e-08	-1.52988e-08	-2.10442e-08	-3.27846e-08	-3.54687e-08	-5.09506e-08	-4.15941e-08	-8.51514e-08	-5.83958e-08	-1.06211e-07	-8.52224e-08	-1.11667e-07	-8.4343e-08
-47520	-8.06711e-09	-1.16172e-08	-1.43475e-08	-1.52909e-08	-2.11233e-08	-3.28011e-08	-3.54799e-08	-5.09256e-08	-4.15547e-08	-8.51742e-08	-5.81882e-08	-1.06121e-07	-8.52868e-08	-1.11541e-07	-8.43516e-08
-47510	-8.0315e-09	-1.16187e-08	-1.43836e-08	-1.52374e-08	-2.1181e-08	-3.27927e-08	-3.54767e-08	-5.092e-08	-4.14865e-08	-8.51778e-08	-5.80361e-08	-1.06074e-07	-8.54225e-08	-1.1137e-07	-8.43062e-08
-47500	-8.00655e-09	-1.16061e-08	-1.44295e-08	-1.5156e-08	-2.12193e-08	-3.27594e-08	-3.54965e-08	-5.08837e-08	-4.13564e-08	-8.51704e-08	-5.77843e-08	-1.06063e-07	-8.54878e-08	-1.11138e-07	-8.41333e-08
-47490	-7.98059e-09	-1.16286e-08	-1.44853e-08	-1.50913e-08	-2.12416e-08	-3.27044e-08	-3.5524e-08	-5.0868e-08	-4.12334e-08	-8.51318e-08	-5.76359e-08	-1.06098e-07	-8.5476e-08	-1.10829e-07	-8.38065e-08
-47480	-7.95362e-09	-1.16486e-08	-1.45739e-08	-1.50453e-08	-2.12225e-08	-3.26342e-08	-3.55228e-08	-5.08827e-08	-4.1124e-08	-8.50443e-08	-5.75068e-08	-1.06139e-07	-8.54115e-08	-1.10488e-07	-8.35405e-08
-47470	-7.92563e-09	-1.16552e-08	-1.46566e-08	-1.50509e-08	-2.12124e-08	-3.25831e-08	-3.54906e-08	-5.09123e-08	-4.10615e-08	-8.496e-08	-5.7354e-08	-1.06127e-07	-8.53559e-08	-1.1015e-07	-8.34464e-08
-47460	-7.84383e-09	-1.16482e-08	-1.46985e-08	-1.4939e-08	-2.12115e-08	-3.25632e-08	-3.54634e-08	-5.09162e-08	-4.10361e-08	-8.48953e-08	-5.71928e-08	-1.06037e-07	-8.52949e-08	-1.09808e-07	-8.32776e-08
-47450	-7.80199e-09	-1.16568e-08	-1.47691e-08	-1.49006e-08	-2.11989e-08	-3.25735e-08	-3.54402e-08	-5.09022e-08	-4.09967e-08	-8.48079e-08	-5.70079e-08	-1.05983e-07	-8.52068e-08	-1.09522e-07	-8.3074e-08
-47440	-7.7406e-09	-1.16723e-08	-1.48493e-08	-1.49346e-08	-2.11724e-08	-3.26513e-08	-3.53635e-08	-5.08704e-08	-4.09787e-08	-8.46979e-08	-5.68059e-08	-1.05955e-07	-8.51036e-08	-1.09314e-07	-8.29551e-08
-47430	-7.6784e-09	-1.16936e-08	-1.49274e-08	-1.49567e-08	-2.11373e-08	-3.2653e-08	-3.53136e-08	-5.08848e-08	-4.09346e-08	-8.45437e-08	-5.66754e-08	-1.05894e-07	-8.50648e-08	-1.09157e-07	-8.29414e-08
-47420	-7.6462e-09	-1.17181e-08	-1.50035e-08	-1.4951e-08	-2.11124e-08	-3.2632e-08	-3.52634e-08	-5.08921e-08	-4.08525e-08	-8.44091e-08	-5.65896e-08	-1.05783e-07	-8.5092e-08	-1.09007e-07	-8.30143e-08
-47410	-7.64399e-09	-1.17396e-08	-1.50737e-08	-1.49159e-08	-2.11292e-08	-3.2586e-08	-3.52718e-08	-5.08924e-08	-4.07502e-08	-8.43174e-08	-5.65087e-08	-1.05631e-07	-8.50392e-08	-1.08754e-07	-8.31649e-08
-47400	-7.6825e-09	-1.17779e-08	-1.51323e-08	-1.49163e-08	-2.11637e-08	-3.25636e-08	-3.53045e-08	-5.087e-08	-4.06211e-08	-8.41949e-08	-5.64241e-08	-1.0551e-07	-8.49497e-08	-1.08486e-07	-8.33047e-08
-47390	-7.78316e-09	-1.18269e-08	-1.51793e-08	-1.4943e-08	-2.11977e-08	-3.25867e-08	-3.53316e-08	-5.07767e-08	-4.05134e-08	-8.39984e-08	-5.62875e-08	-1.05411e-07	-8.48485e-08	-1.0833e-07	-8.33951e-08
-47380	-7.86694e-09	-1.18469e-08	-1.5214e-08	-1.49186e-08	-2.12047e-08	-3.2629e-08	-3.52948e-08	-5.06497e-08	-4.04084e-08	-8.37853e-08	-5.617e-08	-1.05277e-07	-8.47981e-08	-1.08305e-07	-8.35094e-08
-47370	-7.93098e-09	-1.18023e-08	-1.51976e-08	-1.49112e-08	-2.12072e-08	-3.26408e-08	-3.52869e-08	-5.0557e-08	-4.03192e-08	-8.36069e-08	-5.60571e-08	-1.05166e-07	-8.48717e-08	-1.08379e-07	-8.35412e-08
-47360	-8.03968e-09	-1.17882e-08	-1.5201e-08	-1.48891e-08	-2.12176e-08	-3.26222e-08	-3.5278e-08	-5.04367e-08	-4.0297e-08	-8.34995e-08	-5.59144e-08	-1.0516e-07	-8.4899e-08	-1.0844e-07	-8.34475e-08
-47350	-8.12924e-09	-1.17985e-08	-1.52242e-08	-1.48751e-08	-2.12465e-08	-3.25733e-08	-3.52599e-08	-5.03425e-08	-4.03608e-08	-8.34138e-08	-5.5744e-08	-1.05303e-07	-8.48614e-08	-1.08448e-07	-8.3282e-08
-47340	-8.19013e-09	-1.18461e-08	-1.52456e-08	-1.47924e-08	-2.12822e-08	-3.25265e-08	-3.52731e-08	-5.03293e-08	-4.04301e-08	-8.33052e-08	-5.55652e-08	-1.05457e-07	-8.47693e-08	-1.08394e-07	-8.30782e-08
-47330	-8.24935e-09	-1.19056e-08	-1.52582e-08	-1.46949e-08	-2.12969e-08	-3.25358e-08	-3.52846e-08	-5.03007e-08	-4.04934e-08	-8.31725e-08	-5.54638e-08	-1.05456e-07	-8.4658e-08	-1.08314e-07	-8.28399e-08
-47320	-8.3069e-09	-1.19522e-08	-1.5269e-08	-1.46461e-08	-2.12904e-08	-3.25209e-08	-3.52706e-08	-5.02464e-08	-4.05685e-08	-8.30624e-08	-5.5459e-08	-1.05377e-07	-8.45406e-08	-1.08148e-07	-8.25927e-08
-47310	-8.36277e-09	-1.19522e-08	-1.52782e-08	-1.46298e-08	-2.12775e-08	-3.25042e-08	-3.52265e-08	-5.0224e-08	-4.06492e-08	-8.30219e-08	-5.5565e-08	-1.05285e-07	-8.44114e-08	-1.07918e-07	-8.2354e-08
-47300	-8.45173e-09	-1.19506e-08	-1.52417e-08	-1.46474e-08	-2.12648e-08	-3.25067e-08	-3.5189e-08	-5.01891e-08	-4.06459e-08	-8.30532e-08	-5.57058e-08	-1.05284e-07	-8.42731e-08	-1.07784e-07	-8.21698e-08
-47290	-8.51195e-09	-1.19745e-08	-1.52669e-08	-1.46629e-08	-2.12264e-08	-3.25147e-08	-3.5109e-08	-5.01324e-08	-4.06465e-08	-8.30927e-08	-5.57668e-08	-1.05293e-07	-8.4132e-08	-1.0764e-07	-8.21198e-08
-47280	-8.55448e-09	-1.20122e-08	-1.52942e-08	-1.47116e-08	-2.11983e-08	-3.24863e-08	-3.5035e-08	-5.0099e-08	-4.06762e-08	-8.30627e-08	-5.58013e-08	-1.05334e-07	-8.39921e-08	-1.07744e-07	-8.21088e-08
-47270	-8.6216e-09	-1.20482e-08	-1.52866e-08	-1.47694e-08	-2.11877e-08	-3.24572e-08	-3.49663e-08	-5.01001e-08	-4.07413e-08	-8.29968e-08	-5.58308e-08	-1.05409e-07	-8.38736e-08	-1.07715e-07	-8.21042e-08
-47260	-8.73465e-09	-1.20826e-08	-1.52711e-08	-1.47756e-08	-2.11685e-08	-3.24679e-08	-3.49373e-08	-5.00988e-08	-4.08383e-08	-8.29258e-08	-5.58199e-08	-1.05566e-07	-8.37173e-08	-1.07713e-07	-8.19928e-08
-47250	-8.82881e-09	-1.21153e-08	-1.52747e-08	-1.47438e-08	-2.11833e-08	-3.24875e-08	-3.49052e-08	-5.0049e-08	-4.09137e-08	-8.28716e-08	-5.57841e-08	-1.05667e-07	-8.35487e-08	-1.07807e-07	-8.17803e-08
-47240	-8.90031e-09	-1.21261e-08	-1.52986e-08	-1.47393e-08	-2.11764e-08	-3.25034e-08	-3.47981e-08	-4.99825e-08	-4.1026e-08	-8.28269e-08	-5.58555e-08	-1.05772e-07	-8.33594e-08	-1.07916e-07	-8.15633e-08
-47230	-8.97675e-09	-1.21097e-08	-1.53551e-08	-1.48019e-08	-2.11476e-08	-3.24731e-08	-3.46395e-08	-4.99262e-08	-4.11518e-08	-8.27197e-08	-5.58782e-08	-1.05844e-07	-8.31165e-08	-1.07971e-07	-8.13681e-08
-47220	-9.06295e-09	-1.20838e-08	-1.54439e-08	-1.48866e-08	-2.11175e-08	-3.24606e-08	-3.44951e-08	-4.99003e-08	-4.11774e-08	-8.2546e-08	-5.58372e-08	-1.05936e-07	-8.29365e-08	-1.08137e-07	-8.11782e-08
-47210	-9.11855e-09	-1.2031e-08	-1.54942e-08	-1.49025e-08	-2.11201e-08	-3.24547e-08	-3.44005e-08	-4.98914e-08	-4.12283e-08	-8.23778e-08	-5.582e-08	-1.06012e-07	-8.28296e-08	-1.08296e-07	-8.09448e-08
-47200	-9.22913e-09	-1.1993e-08	-1.55293e-08	-1.49016e-08	-2.10818e-08	-3.24343e-08	-3.43557e-08	-4.98994e-08	-4.12831e-08	-8.2269e-08	-5.58183e-08	-1.06033e-07	-8.27603e-08	-1.08418e-07	-8.06775e-08
-47190	-9.34918e-09	-1.19983e-08	-1.55413e-08	-1.49413e-08	-2.10361e-08	-3.23879e-08	-3.42742e-08	-4.98871e-08	-4.13443e-08	-8.21664e-08	-5.5767e-08	-1.06007e-07	-8.26979e-08	-1.08534e-07	-8.04534e-08
-47180	-9.44887e-09	-1.19704e-08	-1.55262e-08	-1.4984e-08	-2.09945e-08	-3.23893e-08	-3.42158e-08	-4.98447e-08	-4.14231e-08	-8.20661e-08	-5.57108e-08	-1.05921e-07	-8.26568e-08	-1.08642e-07	-8.04225e-08
-47170	-9.52655e-09	-1.19883e-08	-1.55094e-08	-1.50243e-08	-2.09597e-08	-3.24201e-08	-3.41512e-08	-4.98158e-08	-4.15269e-08	-8.19428e-08	-5.56726e-08	-1.05867e-07	-8.26352e-08	-1.08747e-07	-8.04988e-08
-47160	-9.59232e-09	-1.20045e-08	-1.54909e-08	-1.50623e-08	-2.09734e-08	-3.24276e-08	-3.40759e-08	-4.98276e-08	-4.16741e-08	-8.17513e-08	-5.55906e-08	-1.0579e-07	-8.26059e-08	-1.08853e-07	-8.03724e-08
-47150	-9.68709e-09	-1.20191e-08	-1.54706e-08	-1.50696e-08	-2.10002e-08	-3.24121e-08	-3.40792e-08	-4.98428e-08	-4.17914e-08	-8.15054e-08	-5.55075e-08	-1.05669e-07	-8.25916e-08	-1.08977e-07	-8.0238e-08
-47140	-9.81586e-09	-1.20319e-08	-1.54833e-08	-1.50551e-08	-2.10427e-08	-3.2389e-08	-3.41006e-08	-4.98547e-08	-4.18499e-08	-8.13133e-08	-5.54436e-08	-1.0561e-07	-8.25551e-08	-1.09142e-07	-8.00772e-08
-47130	-9.8952e-09	-1.20431e-08	-1.55056e-08	-1.50631e-08	-2.11263e-08	-3.23621e-08	-3.41403e-08	-4.98398e-08	-4.19199e-08	-8.11588e-08	-5.53938e-08	-1.05689e-07	-8.24845e-08	-1.09359e-07	-7.99207e-08
-47120	-9.94512e-09	-1.20416e-08	-1.55523e-08	-1.50814e-08	-2.1207e-08	-3.23526e-08	-3.41369e-08	-4.98091e-08	-4.20368e-08	-8.10056e-08	-5.52841e-08	-1.05823e-07	-8.23107e-08	-1.0954e-07	-7.98476e-08
-47110	-9.9721e-09	-1.20162e-08	-1.56232e-08	-1.51031e-08	-2.12846e-08	-3.23556e-08	-3.41229e-08	-4.97946e-08	-4.21695e-08	-8.0847e-08	-5.5175e-08	-1.05947e-07	-8.21794e-08	-1.09641e-07	-7.97335e-08
-47100	-9.97628e-09	-1.19738e-08	-1.5713e-08	-1.51004e-08	-2.13135e-08	-3.23327e-08	-3.41164e-08	-4.97935e-08	-4.22917e-08	-8.06908e-08	-5.51151e-08	-1.05967e-07	-8.20407e-08	-1.09677e-07	-7.96112e-08
-47090	-1.00102e-08	-1.19777e-08	-1.58076e-08	-1.50836e-08	-2.12863e-08	-3.23013e-08	-3.41193e-08	-4.97866e-08	-4.23813e-08	-8.05308e-08	-5.52313e-08	-1.06003e-07	-8.198e-08	-1.09686e-07	-7.95127e-08
-47080	-1.00845e-08	-1.19799e-08	-1.58201e-08	-1.50526e-08	-2.12568e-08	-3.22975e-08	-3.41295e-08	-4.97823e-08	-4.25099e-08	-8.03273e-08	-5.53985e-08	-1.05976e-07	-8.20075e-08	-1.09697e-07	-7.94501e-08
-47070	-1.01575e-08	-1.19477e-08	-1.58416e-08	-1.50523e-08	-2.12279e-08	-3.22489e-08	-3.41434e-08	-4.97883e-08	-4.26778e-08	-8.00145e-08	-5.55728e-08	-1.05949e-07	-8.20299e-08	-1.09725e-07	-7.94106e-08
-47060	-1.02239e-08	-1.18719e-08	-1.5872e-08	-1.5041e-08	-2.12269e-08	-3.21955e-08	-3.41526e-08	-4.97843e-08	-4.28083e-08	-7.97572e-08	-5.57843e-08	-1.05774e-07	-8.20061e-08	-1.09678e-07	-7.94203e-08
-47050	-1.03094e-08	-1.17959e-08	-1.58955e-08	-1.50011e-08	-2.12535e-08	-3.21626e-08	-3.4157e-08	-4.97399e-08	-4.29049e-08	-7.95826e-08	-5.60499e-08	-1.05579e-07	-8.1967e-08	-1.09792e-07	-7.95482e-08
-47040	-1.03757e-08	-1.17604e-08	-1.59053e-08	-1.49856e-08	-2.1278e-08	-3.21469e-08	-3.41568e-08	-4.96585e-08	-4.30118e-08	-7.94368e-08	-5.63403e-08	-1.05386e-07	-8.19261e-08	-1.09831e-07	-7.98423e-08
-47030	-1.04304e-08	-1.17542e-08	-1.59062e-08	-1.49767e-08	-2.12877e-08	-3.21271e-08	-3.41518e-08	-4.96479e-08	-4.30779e-08	-7.93121e-08	-5.66237e-08	-1.05224e-07	-8.1959e-08	-1.09818e-07	-8.00938e-08
-47020	-1.04651e-08	-1.17463e-08	-1.5905e-08	-1.49303e-08	-2.12501e-08	-3.21033e-08	-3.41422e-08	-4.97221e-08	-4.3114e-08	-7.91767e-08	-5.69e-08	-1.05088e-07	-8.20569e-08	-1.09824e-07	-8.0186e-08
-47010	-1.04774e-08	-1.17367e-08	-1.59041e-08	-1.48731e-08	-2.12165e-08	-3.20756e-08	-3.41278e-08	-4.98139e-08	-4.31658e-08	-7.90306e-08	-5.72682e-08	-1.05046e-07	-8.2087e-08	-1.09901e-07	-8.03339e-08
-47000	-1.04944e-08	-1.17255e-08	-1.59231e-08	-1.477e-08	-2.11932e-08	-3.20438e-08	-3.41087e-08	-4.9863e-08	-4.32333e-08	-7.88693e-08	-5.76552e-08	-1.05023e-07	-8.2138e-08	-1.09994e-07	-8.04428e-08
-46990	-1.05203e-08	-1.16772e-08	-1.59313e-08	-1.47091e-08	-2.11631e-08	-3.2008e-08	-3.4085e-08	-4.98683e-08	-4.32621e-08	-7.863e-08	-5.79622e-08	-1.04972e-07	-8.21568e-08	-1.1e-07	-8.05247e-08
-46980	-1.05568e-08	-1.16092e-08	-1.59254e-08	-1.46974e-08	-2.10946e-08	-3.19682e-08	-3.40565e-08	-4.98314e-08	-4.32861e-08	-7.83866e-08	-5.821e-08	-1.04921e-07	-8.2103e-08	-1.10062e-07	-8.05762e-08
-46970	-1.06149e-08	-1.15614e-08	-1.59138e-08	-1.46938e-08	-2.10109e-08	-3.19244e-08	-3.40233e-08	-4.97673e-08	-4.33138e-08	-7.82017e-08	-5.83983e-08	-1.04856e-07	-8.22036e-08	-1.10173e-07	-8.06546e-08
-46960	-1.0671e-08	-1.15559e-08	-1.59002e-08	-1.4688e-08	-2.09434e-08	-3.18651e-08	-3.40495e-08	-4.97387e-08	-4.33526e-08	-7.81012e-08	-5.84887e-08	-1.0479e-07	-8.2303e-08	-1.10515e-07	-8.0759e-08
-46950	-1.0725e-08	-1.15888e-08	-1.59022e-08	-1.46797e-08	-2.08812e-08	-3.17825e-08	-3.40864e-08	-4.97158e-08	-4.34474e-08	-7.80117e-08	-5.85246e-08	-1.04692e-07	-8.23593e-08	-1.10803e-07	-8.08817e-08
-46940	-1.07564e-08	-1.16203e-08	-1.59372e-08	-1.46691e-08	-2.08512e-08	-3.16885e-08	-3.40735e-08	-4.97182e-08	-4.35012e-08	-7.78232e-08	-5.85915e-08	-1.04555e-07	-8.23869e-08	-1.10876e-07	-8.09986e-08
-46930	-1.07629e-08	-1.16506e-08	-1.59699e-08	-1.46561e-08	-2.0849e-08	-3.16293e-08	-3.40216e-08	-4.96907e-08	-4.35649e-08	-7.76906e-08	-5.86703e-08	-1.04456e-07	-8.24033e-08	-1.10828e-07	-8.11046e-08
-46920	-1.07321e-08	-1.16795e-08	-1.60002e-08	-1.46428e-08	-2.08949e-08	-3.1524e-08	-3.39954e-08	-4.97256e-08	-4.361e-08	-7.75765e-08	-5.87612e-08	-1.04371e-07	-8.2424e-08	-1.10833e-07	-8.12475e-08
-46910	-1.06867e-08	-1.1676e-08	-1.60281e-08	-1.46376e-08	-2.09558e-08	-3.14194e-08	-3.40455e-08	-4.98011e-08	-4.36076e-08	-7.7472e-08	-5.88791e-08	-1.04239e-07	-8.24648e-08	-1.10786e-07	-8.13736e-08
-46900	-1.06728e-08	-1.16489e-08	-1.60536e-08	-1.46405e-08	-2.09768e-08	-3.13208e-08	-3.40879e-08	-4.97706e-08	-4.35738e-08	-7.7379e-08	-5.9091e-08	-1.04093e-07	-8.25628e-08	-1.10852e-07	-8.1392e-08
-46890	-1.07117e-08	-1.16393e-08	-1.60907e-08	-1.46523e-08	-2.1011e-08	-3.12336e-08	-3.4094e-08	-4.9734e-08	-4.35116e-08	-7.72978e-08	-5.92598e-08	-1.03978e-07	-8.27205e-08	-1.11044e-07	-8.1597e-08
-46880	-1.07918e-08	-1.16628e-08	-1.61287e-08	-1.46877e-08	-2.10728e-08	-3.11581e-08	-3.41138e-08	-4.97092e-08	-4.34432e-08	-7.72191e-08	-5.93996e-08	-1.03825e-07	-8.28466e-08	-1.11284e-07	-8.19327e-08
-46870	-1.0905e-08	-1.17206e-08	-1.61546e-08	-1.47487e-08	-2.11064e-08	-3.10762e-08	-3.41763e-08	-4.96685e-08	-4.33852e-08	-7.71736e-08	-5.94789e-08	-1.03639e-07	-8.29305e-08	-1.11574e-07	-8.20987e-08
-46860	-1.09902e-08	-1.17642e-08	-1.62147e-08	-1.48396e-08	-2.11592e-08	-3.09939e-08	-3.42504e-08	-4.96214e-08	-4.34138e-08	-7.71688e-08	-5.95523e-08	-1.0344e-07	-8.30205e-08	-1.11962e-07	-8.22175e-08
-46850	-1.10699e-08	-1.17961e-08	-1.62815e-08	-1.48518e-08	-2.12182e-08	-3.09097e-08	-3.42901e-08	-4.95525e-08	-4.34937e-08	-7.72046e-08	-5.9668e-08	-1.03227e-07	-8.31106e-08	-1.12376e-07	-8.23813e-08
-46840	-1.11353e-08	-1.18308e-08	-1.63463e-08	-1.48207e-08	-2.12745e-08	-3.07941e-08	-3.43096e-08	-4.94554e-08	-4.36303e-08	-7.72129e-08	-5.97719e-08	-1.03e-07	-8.31798e-08	-1.12746e-07	-8.25109e-08
-46830	-1.11958e-08	-1.18397e-08	-1.63914e-08	-1.47564e-08	-2.13175e-08	-3.06842e-08	-3.43247e-08	-4.93367e-08	-4.37917e-08	-7.7189e-08	-5.99026e-08	-1.02704e-07	-8.32672e-08	-1.12969e-07	-8.26356e-08
-46820	-1.12531e-08	-1.18109e-08	-1.63738e-08	-1.46746e-08	-2.13157e-08	-3.058e-08	-3.4356e-08	-4.92297e-08	-4.39562e-08	-7.70886e-08	-6.00712e-08	-1.02383e-07	-8.34231e-08	-1.13082e-07	-8.26641e-08
-46810	-1.13376e-08	-1.18184e-08	-1.63207e-08	-1.46339e-08	-2.13116e-08	-3.04757e-08	-3.43948e-08	-4.9131e-08	-4.40831e-08	-7.69874e-08	-6.02311e-08	-1.0204e-07	-8.36415e-08	-1.13188e-07	-8.26933e-08
-46800	-1.14156e-08	-1.18014e-08	-1.62559e-08	-1.45861e-08	-2.13051e-08	-3.03674e-08	-3.4342e-08	-4.90896e-08	-4.41485e-08	-7.6921e-08	-6.03635e-08	-1.01694e-07	-8.38436e-08	-1.13297e-07	-8.2664e-08
-46790	-1.14811e-08	-1.17598e-08	-1.6186e-08	-1.44879e-08	-2.12963e-08	-3.02509e-08	-3.42556e-08	-4.90323e-08	-4.41727e-08	-7.69151e-08	-6.04768e-08	-1.01391e-07	-8.40677e-08	-1.13367e-07	-8.26556e-08
-46780	-1.15465e-08	-1.17261e-08	-1.61368e-08	-1.44867e-08	-2.13028e-08	-3.01137e-08	-3.41819e-08	-4.89837e-08	-4.41734e-08	-7.68989e-08	-6.05936e-08	-1.01055e-07	-8.43591e-08	-1.13293e-07	-8.26038e-08
-46770	-1.16064e-08	-1.17202e-08	-1.61079e-08	-1.45132e-08	-2.13338e-08	-2.99941e-08	-3.4133e-08	-4.89956e-08	-4.41781e-08	-7.69352e-08	-6.06748e-08	-1.00701e-07	-8.46438e-08	-1.13092e-07	-8.24618e-08
-46760	-1.1653e-08	-1.17248e-08	-1.60566e-08	-1.45879e-08	-2.13217e-08	-2.9892e-08	-3.40973e-08	-4.90668e-08	-4.41891e-08	-7.69826e-08	-6.06275e-08	-1.00416e-07	-8.48397e-08	-1.1281e-07	-8.23189e-08
-46750	-1.16964e-08	-1.17281e-08	-1.59971e-08	-1.46801e-08	-2.13427e-08	-2.98258e-08	-3.40125e-08	-4.91236e-08	-4.4185e-08	-7.69986e-08	-6.05644e-08	-1.00193e-07	-8.49882e-08	-1.12531e-07	-8.22259e-08
-46740	-1.16626e-08	-1.17648e-08	-1.59356e-08	-1.47833e-08	-2.1321e-08	-2.97941e-08	-3.39233e-08	-4.91786e-08	-4.42621e-08	-7.6944e-08	-6.04933e-08	-1.0001e-07	-8.51472e-08	-1.12234e-07	-8.21529e-08
-46730	-1.16272e-08	-1.18575e-08	-1.5872e-08	-1.48857e-08	-2.12667e-08	-2.97383e-08	-3.38297e-08	-4.92481e-08	-4.43377e-08	-7.68692e-08	-6.04141e-08	-9.98454e-08	-8.53452e-08	-1.11853e-07	-8.20502e-08
-46720	-1.15901e-08	-1.19249e-08	-1.58285e-08	-1.49342e-08	-2.12411e-08	-2.96568e-08	-3.37925e-08	-4.93113e-08	-4.44552e-08	-7.67853e-08	-6.03538e-08	-9.96887e-08	-8.56395e-08	-1.11615e-07	-8.19e-08
-46710	-1.15585e-08	-1.19493e-08	-1.57991e-08	-1.4936e-08	-2.12131e-08	-2.95607e-08	-3.3801e-08	-4.93681e-08	-4.45668e-08	-7.66709e-08	-6.03679e-08	-9.95233e-08	-8.60191e-08	-1.11626e-07	-8.178e-08
-46700	-1.15372e-08	-1.19524e-08	-1.57308e-08	-1.49696e-08	-2.1226e-08	-2.94741e-08	-3.38033e-08	-4.94186e-08	-4.46723e-08	-7.6523e-08	-6.04004e-08	-9.92983e-08	-8.64048e-08	-1.11625e-07	-8.16891e-08
-46690	-1.15301e-08	-1.19481e-08	-1.56517e-08	-1.5001e-08	-2.12784e-08	-2.94238e-08	-3.37868e-08	-4.94626e-08	-4.47191e-08	-7.63407e-08	-6.03484e-08	-9.89886e-08	-8.67927e-08	-1.11531e-07	-8.17697e-08
-46680	-1.15387e-08	-1.19425e-08	-1.5631e-08	-1.50147e-08	-2.13321e-08	-2.93815e-08	-3.37467e-08	-4.94877e-08	-4.47494e-08	-7.61675e-08	-6.03152e-08	-9.86869e-08	-8.72531e-08	-1.1131e-07	-8.1864e-08
-46670	-1.15453e-08	-1.19356e-08	-1.56731e-08	-1.5031e-08	-2.13972e-08	-2.93484e-08	-3.36832e-08	-4.94799e-08	-4.4819e-08	-7.59723e-08	-6.02046e-08	-9.84752e-08	-8.77019e-08	-1.11061e-07	-8.19652e-08
-46660	-1.15658e-08	-1.19273e-08	-1.57382e-08	-1.50511e-08	-2.14489e-08	-2.92893e-08	-3.36137e-08	-4.95016e-08	-4.4856e-08	-7.57891e-08	-6.00581e-08	-9.84368e-08	-8.80461e-08	-1.10704e-07	-8.2062e-08
-46650	-1.16391e-08	-1.19178e-08	-1.57522e-08	-1.50478e-08	-2.1487e-08	-2.9206e-08	-3.35445e-08	-4.95205e-08	-4.494e-08	-7.55041e-08	-5.98769e-08	-9.84162e-08	-8.83357e-08	-1.10337e-07	-8.21379e-08
-46640	-1.17689e-08	-1.19069e-08	-1.57851e-08	-1.50632e-08	-2.15205e-08	-2.91113e-08	-3.34862e-08	-4.94904e-08	-4.50168e-08	-7.52524e-08	-5.96734e-08	-9.83636e-08	-8.85854e-08	-1.10038e-07	-8.21651e-08
-46630	-1.19074e-08	-1.18947e-08	-1.58461e-08	-1.51281e-08	-2.15734e-08	-2.90111e-08	-3.34276e-08	-4.94897e-08	-4.5097e-08	-7.50464e-08	-5.94906e-08	-9.83596e-08	-8.87117e-08	-1.09816e-07	-8.20745e-08
-46620	-1.20223e-08	-1.19244e-08	-1.57985e-08	-1.52108e-08	-2.16464e-08	-2.88965e-08	-3.33656e-08	-4.94561e-08	-4.52223e-08	-7.4887e-08	-5.93906e-08	-9.838e-08	-8.87629e-08	-1.09651e-07	-8.20199e-08
-46610	-1.2113e-08	-1.19444e-08	-1.57136e-08	-1.52928e-08	-2.1698e-08	-2.87618e-08	-3.32822e-08	-4.94039e-08	-4.53368e-08	-7.48322e-08	-5.93589e-08	-9.84087e-08	-8.88242e-08	-1.09489e-07	-8.19561e-08
-46600	-1.2225e-08	-1.19409e-08	-1.56489e-08	-1.53986e-08	-2.17465e-08	-2.86007e-08	-3.32641e-08	-4.93455e-08	-4.53323e-08	-7.48073e-08	-5.93095e-08	-9.84244e-08	-8.89122e-08	-1.09348e-07	-8.18548e-08
-46590	-1.23245e-08	-1.19228e-08	-1.56292e-08	-1.55381e-08	-2.17921e-08	-2.84164e-08	-3.32642e-08	-4.92811e-08	-4.53336e-08	-7.47828e-08	-5.92608e-08	-9.85167e-08	-8.89948e-08	-1.09174e-07	-8.17445e-08
-46580	-1.24081e-08	-1.19034e-08	-1.56307e-08	-1.56249e-08	-2.18751e-08	-2.82672e-08	-3.32701e-08	-4.92106e-08	-4.53402e-08	-7.47935e-08	-5.92237e-08	-9.86065e-08	-8.9035e-08	-1.09093e-07	-8.15863e-08
-46570	-1.24521e-08	-1.18827e-08	-1.55945e-08	-1.56861e-08	-2.19804e-08	-2.81659e-08	-3.32496e-08	-4.9224e-08	-4.53865e-08	-7.4839e-08	-5.91746e-08	-9.87105e-08	-8.90951e-08	-1.08995e-07	-8.1467e-08
-46560	-1.24526e-08	-1.18994e-08	-1.55688e-08	-1.57414e-08	-2.19908e-08	-2.81404e-08	-3.32133e-08	-4.92148e-08	-4.54409e-08	-7.48301e-08	-5.90915e-08	-9.88417e-08	-8.91722e-08	-1.08938e-07	-8.14147e-08
-46550	-1.24997e-08	-1.18814e-08	-1.55535e-08	-1.57215e-08	-2.2016e-08	-2.80466e-08	-3.32064e-08	-4.91944e-08	-4.54681e-08	-7.47759e-08	-5.90283e-08	-9.90003e-08	-8.92464e-08	-1.08866e-07	-8.15183e-08
-46540	-1.25092e-08	-1.1857e-08	-1.54703e-08	-1.56787e-08	-2.20146e-08	-2.78878e-08	-3.32201e-08	-4.91616e-08	-4.54876e-08	-7.47087e-08	-5.89772e-08	-9.92169e-08	-8.93747e-08	-1.08783e-07	-8.17025e-08
-46530	-1.25676e-08	-1.18313e-08	-1.53921e-08	-1.56727e-08	-2.20165e-08	-2.77349e-08	-3.3247e-08	-4.91084e-08	-4.55337e-08	-7.46611e-08	-5.88852e-08	-9.94338e-08	-8.95055e-08	-1.08716e-07	-8.19043e-08
-46520	-1.26351e-08	-1.18043e-08	-1.53374e-08	-1.56234e-08	-2.20563e-08	-2.7655e-08	-3.32772e-08	-4.90461e-08	-4.55458e-08	-7.46034e-08	-5.88217e-08	-9.95978e-08	-8.96937e-08	-1.08727e-07	-8.20705e-08
-46510	-1.26673e-08	-1.17759e-08	-1.53305e-08	-1.55988e-08	-2.20749e-08	-2.75095e-08	-3.33792e-08	-4.89774e-08	-4.5536e-08	-7.45356e-08	-5.87868e-08	-9.97394e-08	-8.97849e-08	-1.08811e-07	-8.21356e-08
-46500	-1.26934e-08	-1.17462e-08	-1.53331e-08	-1.5616e-08	-2.21211e-08	-2.73359e-08	-3.34914e-08	-4.89045e-08	-4.55329e-08	-7.44878e-08	-5.87486e-08	-9.98509e-08	-8.98669e-08	-1.08849e-07	-8.21112e-08
-46490	-1.26447e-08	-1.17152e-08	-1.53316e-08	-1.562e-08	-2.2181e-08	-2.71972e-08	-3.35267e-08	-4.88473e-08	-4.5536e-08	-7.44431e-08	-5.8688e-08	-9.99675e-08	-8.9973e-08	-1.08805e-07	-8.20261e-08
-46480	-1.25657e-08	-1.17216e-08	-1.53742e-08	-1.56107e-08	-2.22203e-08	-2.7097e-08	-3.35444e-08	-4.88055e-08	-4.55435e-08	-7.43954e-08	-5.85984e-08	-1.00033e-07	-9.01179e-08	-1.08838e-07	-8.1966e-08
-46470	-1.25422e-08	-1.17192e-08	-1.54172e-08	-1.55946e-08	-2.22193e-08	-2.7048e-08	-3.3561e-08	-4.873e-08	-4.55555e-08	-7.43945e-08	-5.85135e-08	-1.00099e-07	-9.02772e-08	-1.08914e-07	-8.19591e-08
-46460	-1.25617e-08	-1.17019e-08	-1.54204e-08	-1.56012e-08	-2.21748e-08	-2.70223e-08	-3.35585e-08	-4.86699e-08	-4.55506e-08	-7.44269e-08	-5.84954e-08	-1.00086e-07	-9.04311e-08	-1.08903e-07	-8.19682e-08
-46450	-1.25354e-08	-1.16865e-08	-1.53853e-08	-1.56471e-08	-2.21275e-08	-2.69633e-08	-3.35024e-08	-4.86246e-08	-4.55147e-08	-7.44682e-08	-5.85311e-08	-9.99866e-08	-9.04549e-08	-1.08869e-07	-8.19469e-08
-46440	-1.25035e-08	-1.16524e-08	-1.53259e-08	-1.57243e-08	-2.21198e-08	-2.68753e-08	-3.35146e-08	-4.85786e-08	-4.54823e-08	-7.44403e-08	-5.86884e-08	-9.99363e-08	-9.03203e-08	-1.0889e-07	-8.18668e-08
-46430	-1.24818e-08	-1.15861e-08	-1.52618e-08	-1.58306e-08	-2.21093e-08	-2.67837e-08	-3.35419e-08	-4.85014e-08	-4.54442e-08	-7.44073e-08	-5.88338e-08	-9.99072e-08	-9.00919e-08	-1.08965e-07	-8.1815e-08
-46420	-1.24902e-08	-1.15458e-08	-1.51954e-08	-1.59351e-08	-2.20842e-08	-2.66773e-08	-3.35671e-08	-4.83964e-08	-4.54186e-08	-7.43726e-08	-5.89217e-08	-9.98084e-08	-8.98333e-08	-1.09022e-07	-8.18477e-08
-46410	-1.24618e-08	-1.15042e-08	-1.51436e-08	-1.59604e-08	-2.20443e-08	-2.65453e-08	-3.36203e-08	-4.82661e-08	-4.54271e-08	-7.4383e-08	-5.90193e-08	-9.97401e-08	-8.96571e-08	-1.09055e-07	-8.18834e-08
-46400	-1.2456e-08	-1.14613e-08	-1.51136e-08	-1.59837e-08	-2.19896e-08	-2.63922e-08	-3.37122e-08	-4.81517e-08	-4.54574e-08	-7.44409e-08	-5.91481e-08	-9.9655e-08	-8.96461e-08	-1.09027e-07	-8.19052e-08
-46390	-1.24712e-08	-1.14171e-08	-1.50815e-08	-1.60253e-08	-2.19235e-08	-2.62578e-08	-3.38126e-08	-4.80753e-08	-4.55344e-08	-7.45525e-08	-5.91978e-08	-9.95275e-08	-8.97498e-08	-1.08916e-07	-8.20143e-08
-46380	-1.24965e-08	-1.13715e-08	-1.50377e-08	-1.60852e-08	-2.1854e-08	-2.61596e-08	-3.38863e-08	-4.80328e-08	-4.56161e-08	-7.4594e-08	-5.93063e-08	-9.9316e-08	-8.99277e-08	-1.08751e-07	-8.20897e-08
-46370	-1.25274e-08	-1.13246e-08	-1.50037e-08	-1.61297e-08	-2.18294e-08	-2.60814e-08	-3.3934e-08	-4.79846e-08	-4.57254e-08	-7.45916e-08	-5.93809e-08	-9.91766e-08	-9.01087e-08	-1.08619e-07	-8.21543e-08
-46360	-1.25885e-08	-1.12765e-08	-1.4987e-08	-1.62073e-08	-2.18066e-08	-2.5984e-08	-3.39595e-08	-4.79411e-08	-4.58876e-08	-7.45349e-08	-5.94899e-08	-9.90197e-08	-9.0226e-08	-1.08547e-07	-8.24594e-08
-46350	-1.26459e-08	-1.12269e-08	-1.50065e-08	-1.63141e-08	-2.17807e-08	-2.58721e-08	-3.39865e-08	-4.79074e-08	-4.60839e-08	-7.44994e-08	-5.9598e-08	-9.88386e-08	-9.03001e-08	-1.08594e-07	-8.28752e-08
-46340	-1.2702e-08	-1.11761e-08	-1.49797e-08	-1.64086e-08	-2.17518e-08	-2.57181e-08	-3.39851e-08	-4.78566e-08	-4.62028e-08	-7.44874e-08	-5.96973e-08	-9.85662e-08	-9.03164e-08	-1.08695e-07	-8.31754e-08
-46330	-1.27408e-08	-1.1143e-08	-1.49612e-08	-1.64989e-08	-2.16915e-08	-2.55993e-08	-3.39706e-08	-4.77888e-08	-4.63354e-08	-7.44336e-08	-5.97967e-08	-9.83555e-08	-9.0345e-08	-1.08872e-07	-8.34127e-08
-46320	-1.27415e-08	-1.11298e-08	-1.49492e-08	-1.65838e-08	-2.16201e-08	-2.54635e-08	-3.3969e-08	-4.76863e-08	-4.65025e-08	-7.43603e-08	-5.99406e-08	-9.81821e-08	-9.04021e-08	-1.09023e-07	-8.36331e-08
-46310	-1.27411e-08	-1.10986e-08	-1.49258e-08	-1.66305e-08	-2.15868e-08	-2.53317e-08	-3.40119e-08	-4.75886e-08	-4.65914e-08	-7.43289e-08	-6.01578e-08	-9.80162e-08	-9.04615e-08	-1.09152e-07	-8.37738e-08
-46300	-1.27397e-08	-1.10431e-08	-1.4891e-08	-1.66537e-08	-2.15924e-08	-2.5279e-08	-3.40757e-08	-4.74949e-08	-4.6623e-08	-7.4322e-08	-6.03323e-08	-9.78308e-08	-9.05795e-08	-1.09278e-07	-8.39078e-08
-46290	-1.27769e-08	-1.09862e-08	-1.48372e-08	-1.67085e-08	-2.15526e-08	-2.52462e-08	-3.41129e-08	-4.73912e-08	-4.66616e-08	-7.42617e-08	-6.0498e-08	-9.75952e-08	-9.07514e-08	-1.09382e-07	-8.40639e-08
-46280	-1.27953e-08	-1.0928e-08	-1.47496e-08	-1.67754e-08	-2.15761e-08	-2.51834e-08	-3.41236e-08	-4.73004e-08	-4.67228e-08	-7.41707e-08	-6.07248e-08	-9.73482e-08	-9.087e-08	-1.09487e-07	-8.42082e-08
-46270	-1.28168e-08	-1.08685e-08	-1.47415e-08	-1.68078e-08	-2.16255e-08	-2.51068e-08	-3.41277e-08	-4.72551e-08	-4.68066e-08	-7.40644e-08	-6.09136e-08	-9.71479e-08	-9.0924e-08	-1.0952e-07	-8.43328e-08
-46260	-1.28636e-08	-1.08076e-08	-1.46534e-08	-1.68521e-08	-2.16692e-08	-2.50634e-08	-3.41275e-08	-4.72288e-08	-4.69478e-08	-7.40093e-08	-6.1096e-08	-9.70465e-08	-9.09611e-08	-1.09563e-07	-8.44377e-08
-46250	-1.28946e-08	-1.07454e-08	-1.45711e-08	-1.6941e-08	-2.16817e-08	-2.50163e-08	-3.41343e-08	-4.72088e-08	-4.70652e-08	-7.40075e-08	-6.12991e-08	-9.69826e-08	-9.09997e-08	-1.09581e-07	-8.45229e-08
-46240	-1.29012e-08	-1.06819e-08	-1.45088e-08	-1.6989e-08	-2.17875e-08	-2.49174e-08	-3.41386e-08	-4.70747e-08	-4.71543e-08	-7.40318e-08	-6.15124e-08	-9.68876e-08	-9.10886e-08	-1.09581e-07	-8.46982e-08
-46230	-1.29828e-08	-1.06171e-08	-1.44554e-08	-1.70658e-08	-2.18891e-08	-2.485e-08	-3.41352e-08	-4.6913e-08	-4.72053e-08	-7.4047e-08	-6.16849e-08	-9.67605e-08	-9.11106e-08	-1.09541e-07	-8.49272e-08
-46220	-1.30383e-08	-1.0551e-08	-1.44e-08	-1.71152e-08	-2.19568e-08	-2.48245e-08	-3.41369e-08	-4.67498e-08	-4.72259e-08	-7.41011e-08	-6.1738e-08	-9.66012e-08	-9.10558e-08	-1.09486e-07	-8.51628e-08
-46210	-1.30627e-08	-1.04836e-08	-1.43695e-08	-1.7127e-08	-2.19438e-08	-2.48233e-08	-3.41449e-08	-4.66353e-08	-4.72683e-08	-7.41418e-08	-6.17425e-08	-9.64425e-08	-9.09946e-08	-1.0942e-07	-8.53559e-08
-46200	-1.30734e-08	-1.04148e-08	-1.43369e-08	-1.71437e-08	-2.18871e-08	-2.4837e-08	-3.41691e-08	-4.65658e-08	-4.73391e-08	-7.41296e-08	-6.17568e-08	-9.63458e-08	-9.08841e-08	-1.0947e-07	-8.55652e-08
-46190	-1.30897e-08	-1.03491e-08	-1.4275e-08	-1.71856e-08	-2.18866e-08	-2.47801e-08	-3.41887e-08	-4.65121e-08	-4.74211e-08	-7.41154e-08	-6.18203e-08	-9.63084e-08	-9.06451e-08	-1.09574e-07	-8.55878e-08
-46180	-1.30951e-08	-1.03261e-08	-1.42112e-08	-1.72519e-08	-2.19347e-08	-2.468e-08	-3.41659e-08	-4.64631e-08	-4.75147e-08	-7.41391e-08	-6.19067e-08	-9.64071e-08	-9.04233e-08	-1.09714e-07	-8.55386e-08
-46170	-1.30442e-08	-1.03796e-08	-1.42092e-08	-1.73272e-08	-2.19893e-08	-2.46004e-08	-3.41478e-08	-4.64035e-08	-4.76508e-08	-7.41407e-08	-6.19905e-08	-9.6478e-08	-9.0202e-08	-1.09877e-07	-8.55143e-08
-46160	-1.29379e-08	-1.03517e-08	-1.42304e-08	-1.73133e-08	-2.2032e-08	-2.45618e-08	-3.41537e-08	-4.63447e-08	-4.77539e-08	-7.41204e-08	-6.21604e-08	-9.6529e-08	-8.99608e-08	-1.10042e-07	-8.55098e-08
-46150	-1.28176e-08	-1.03251e-08	-1.4233e-08	-1.7407e-08	-2.21219e-08	-2.45229e-08	-3.41549e-08	-4.62363e-08	-4.7824e-08	-7.40791e-08	-6.23566e-08	-9.65139e-08	-8.97454e-08	-1.1013e-07	-8.55039e-08
-46140	-1.2703e-08	-1.03468e-08	-1.41761e-08	-1.75236e-08	-2.21861e-08	-2.44861e-08	-3.4156e-08	-4.60947e-08	-4.78872e-08	-7.40168e-08	-6.24965e-08	-9.64591e-08	-8.95666e-08	-1.10204e-07	-8.54893e-08
-46130	-1.25777e-08	-1.03575e-08	-1.41017e-08	-1.76207e-08	-2.21773e-08	-2.44656e-08	-3.41755e-08	-4.59936e-08	-4.79438e-08	-7.39943e-08	-6.25843e-08	-9.64896e-08	-8.94148e-08	-1.10302e-07	-8.54711e-08
-46120	-1.24412e-08	-1.03769e-08	-1.40407e-08	-1.76932e-08	-2.21721e-08	-2.44614e-08	-3.42037e-08	-4.59132e-08	-4.7971e-08	-7.39609e-08	-6.26939e-08	-9.66052e-08	-8.9267e-08	-1.10408e-07	-8.54783e-08
-46110	-1.23006e-08	-1.03173e-08	-1.40477e-08	-1.77534e-08	-2.22337e-08	-2.44458e-08	-3.42277e-08	-4.58532e-08	-4.7971e-08	-7.39371e-08	-6.28064e-08	-9.67713e-08	-8.91835e-08	-1.10475e-07	-8.54141e-08
-46100	-1.21846e-08	-1.03252e-08	-1.40242e-08	-1.78654e-08	-2.23278e-08	-2.43877e-08	-3.4237e-08	-4.57872e-08	-4.80465e-08	-7.39355e-08	-6.29218e-08	-9.68923e-08	-8.91035e-08	-1.10497e-07	-8.53988e-08
-46090	-1.20633e-08	-1.03253e-08	-1.40375e-08	-1.79749e-08	-2.23723e-08	-2.43643e-08	-3.4254e-08	-4.57228e-08	-4.813e-08	-7.38964e-08	-6.30516e-08	-9.68964e-08	-8.90117e-08	-1.1058e-07	-8.53938e-08
-46080	-1.19427e-08	-1.03188e-08	-1.40527e-08	-1.80733e-08	-2.24135e-08	-2.43449e-08	-3.42998e-08	-4.56877e-08	-4.82071e-08	-7.39234e-08	-6.31669e-08	-9.68275e-08	-8.89978e-08	-1.10753e-07	-8.53669e-08
-46070	-1.18198e-08	-1.02681e-08	-1.40659e-08	-1.8143e-08	-2.24514e-08	-2.43219e-08	-3.43664e-08	-4.56215e-08	-4.82672e-08	-7.39886e-08	-6.32003e-08	-9.66856e-08	-8.90053e-08	-1.10834e-07	-8.5414e-08
-46060	-1.16948e-08	-1.02131e-08	-1.40603e-08	-1.82457e-08	-2.25474e-08	-2.4288e-08	-3.4429e-08	-4.55154e-08	-4.83105e-08	-7.40387e-08	-6.32466e-08	-9.64854e-08	-8.88858e-08	-1.1092e-07	-8.55074e-08
-46050	-1.15679e-08	-1.02372e-08	-1.40256e-08	-1.8346e-08	-2.26104e-08	-2.42515e-08	-3.43912e-08	-4.53668e-08	-4.84157e-08	-7.40681e-08	-6.3296e-08	-9.62711e-08	-8.8664e-08	-1.11049e-07	-8.56882e-08
-46040	-1.14773e-08	-1.02842e-08	-1.39886e-08	-1.84378e-08	-2.2608e-08	-2.41732e-08	-3.43597e-08	-4.52125e-08	-4.85952e-08	-7.40708e-08	-6.33323e-08	-9.60628e-08	-8.84959e-08	-1.11261e-07	-8.59312e-08
-46030	-1.13614e-08	-1.03383e-08	-1.39511e-08	-1.84962e-08	-2.25732e-08	-2.41044e-08	-3.43347e-08	-4.51052e-08	-4.86963e-08	-7.40286e-08	-6.34352e-08	-9.58601e-08	-8.83653e-08	-1.11513e-07	-8.62793e-08
-46020	-1.12319e-08	-1.03537e-08	-1.39396e-08	-1.85369e-08	-2.25416e-08	-2.40531e-08	-3.43063e-08	-4.49919e-08	-4.87618e-08	-7.39312e-08	-6.36185e-08	-9.56631e-08	-8.82809e-08	-1.11752e-07	-8.65894e-08
-46010	-1.11122e-08	-1.03608e-08	-1.39588e-08	-1.85756e-08	-2.24677e-08	-2.40202e-08	-3.42733e-08	-4.4915e-08	-4.88522e-08	-7.38777e-08	-6.37005e-08	-9.54392e-08	-8.82049e-08	-1.12106e-07	-8.6866e-08
-46000	-1.10036e-08	-1.03764e-08	-1.39363e-08	-1.85798e-08	-2.23655e-08	-2.40275e-08	-3.42256e-08	-4.48044e-08	-4.89571e-08	-7.38258e-08	-6.37187e-08	-9.52122e-08	-8.81967e-08	-1.12342e-07	-8.71648e-08
-45990	-1.09457e-08	-1.03698e-08	-1.38794e-08	-1.85257e-08	-2.23126e-08	-2.40593e-08	-3.41592e-08	-4.46732e-08	-4.90645e-08	-7.37678e-08	-6.37328e-08	-9.50171e-08	-8.82235e-08	-1.12618e-07	-8.74456e-08
-45980	-1.09405e-08	-1.0327e-08	-1.38161e-08	-1.85057e-08	-2.23424e-08	-2.40477e-08	-3.40991e-08	-4.45758e-08	-4.91794e-08	-7.36944e-08	-6.37712e-08	-9.48838e-08	-8.82691e-08	-1.12934e-07	-8.77282e-08
-45970	-1.09549e-08	-1.02824e-08	-1.38056e-08	-1.85367e-08	-2.23369e-08	-2.39999e-08	-3.40455e-08	-4.45208e-08	-4.92887e-08	-7.36207e-08	-6.38659e-08	-9.48533e-08	-8.83276e-08	-1.13183e-07	-8.80014e-08
-45960	-1.09671e-08	-1.02362e-08	-1.37972e-08	-1.85658e-08	-2.23186e-08	-2.4016e-08	-3.39895e-08	-4.44313e-08	-4.93826e-08	-7.35508e-08	-6.39819e-08	-9.48215e-08	-8.83303e-08	-1.13343e-07	-8.83014e-08
-45950	-1.09677e-08	-1.01883e-08	-1.37869e-08	-1.85928e-08	-2.22875e-08	-2.40974e-08	-3.3929e-08	-4.43744e-08	-4.94673e-08	-7.34634e-08	-6.40945e-08	-9.48182e-08	-8.82903e-08	-1.1345e-07	-8.85824e-08
-45940	-1.09569e-08	-1.01388e-08	-1.38083e-08	-1.8624e-08	-2.22439e-08	-2.40955e-08	-3.38522e-08	-4.42888e-08	-4.95635e-08	-7.33678e-08	-6.41988e-08	-9.49358e-08	-8.81468e-08	-1.13543e-07	-8.88269e-08
-45930	-1.09603e-08	-1.00765e-08	-1.38113e-08	-1.86842e-08	-2.21877e-08	-2.4119e-08	-3.3756e-08	-4.41694e-08	-4.9593e-08	-7.31546e-08	-6.41734e-08	-9.50059e-08	-8.79736e-08	-1.13492e-07	-8.90395e-08
-45920	-1.09771e-08	-1.00417e-08	-1.37749e-08	-1.87577e-08	-2.21465e-08	-2.40847e-08	-3.36551e-08	-4.40607e-08	-4.95754e-08	-7.29651e-08	-6.423e-08	-9.49642e-08	-8.78703e-08	-1.1343e-07	-8.9239e-08
-45910	-1.10021e-08	-9.99904e-09	-1.37347e-08	-1.88287e-08	-2.21416e-08	-2.40063e-08	-3.3564e-08	-4.39771e-08	-4.95221e-08	-7.29065e-08	-6.42772e-08	-9.48444e-08	-8.76894e-08	-1.13439e-07	-8.9344e-08
-45900	-1.10324e-08	-9.89323e-09	-1.37197e-08	-1.88975e-08	-2.21398e-08	-2.39243e-08	-3.35069e-08	-4.39186e-08	-4.95018e-08	-7.30021e-08	-6.43476e-08	-9.47148e-08	-8.75429e-08	-1.13548e-07	-8.93753e-08
-45890	-1.10611e-08	-9.81565e-09	-1.3722e-08	-1.89545e-08	-2.21258e-08	-2.38492e-08	-3.3482e-08	-4.38409e-08	-4.95388e-08	-7.31497e-08	-6.4423e-08	-9.4628e-08	-8.73803e-08	-1.13746e-07	-8.92952e-08
-45880	-1.10902e-08	-9.78812e-09	-1.3742e-08	-1.89368e-08	-2.21195e-08	-2.3813e-08	-3.34748e-08	-4.3768e-08	-4.95934e-08	-7.32799e-08	-6.44965e-08	-9.45703e-08	-8.71249e-08	-1.13959e-07	-8.94358e-08
-45870	-1.11371e-08	-9.72304e-09	-1.37751e-08	-1.89829e-08	-2.21223e-08	-2.37778e-08	-3.34729e-08	-4.3716e-08	-4.96068e-08	-7.33774e-08	-6.45388e-08	-9.45415e-08	-8.68901e-08	-1.14126e-07	-8.96594e-08
-45860	-1.11842e-08	-9.64001e-09	-1.38175e-08	-1.90252e-08	-2.21605e-08	-2.37837e-08	-3.34214e-08	-4.36872e-08	-4.95478e-08	-7.34424e-08	-6.45143e-08	-9.45159e-08	-8.6719e-08	-1.14259e-07	-8.98662e-08
-45850	-1.12164e-08	-9.55252e-09	-1.38558e-08	-1.90469e-08	-2.21993e-08	-2.3781e-08	-3.33274e-08	-4.36771e-08	-4.94304e-08	-7.34628e-08	-6.45082e-08	-9.4467e-08	-8.65854e-08	-1.14456e-07	-9.00932e-08
-45840	-1.12269e-08	-9.47445e-09	-1.38814e-08	-1.9101e-08	-2.22299e-08	-2.37641e-08	-3.32848e-08	-4.36616e-08	-4.92855e-08	-7.34701e-08	-6.45353e-08	-9.43612e-08	-8.65176e-08	-1.14576e-07	-9.02586e-08
-45830	-1.12467e-08	-9.40644e-09	-1.3906e-08	-1.91527e-08	-2.22473e-08	-2.37386e-08	-3.32072e-08	-4.36354e-08	-4.9113e-08	-7.3444e-08	-6.45642e-08	-9.42419e-08	-8.64339e-08	-1.14684e-07	-9.03177e-08
-45820	-1.12796e-08	-9.30961e-09	-1.39673e-08	-1.9202e-08	-2.22536e-08	-2.37311e-08	-3.31354e-08	-4.35598e-08	-4.89871e-08	-7.33769e-08	-6.45848e-08	-9.414e-08	-8.63233e-08	-1.14874e-07	-9.02948e-08
-45810	-1.13459e-08	-9.22217e-09	-1.39793e-08	-1.92489e-08	-2.22613e-08	-2.37355e-08	-3.31076e-08	-4.35164e-08	-4.89163e-08	-7.33429e-08	-6.4597e-08	-9.40465e-08	-8.61576e-08	-1.15191e-07	-9.03122e-08
-45800	-1.14091e-08	-9.18102e-09	-1.39897e-08	-1.92847e-08	-2.22881e-08	-2.37134e-08	-3.30694e-08	-4.35328e-08	-4.88661e-08	-7.33916e-08	-6.4636e-08	-9.39936e-08	-8.59828e-08	-1.15599e-07	-9.04529e-08
-45790	-1.14614e-08	-9.15772e-09	-1.39984e-08	-1.92961e-08	-2.23342e-08	-2.37047e-08	-3.29795e-08	-4.35929e-08	-4.88603e-08	-7.33426e-08	-6.46549e-08	-9.3993e-08	-8.58813e-08	-1.15994e-07	-9.07232e-08
-45780	-1.15415e-08	-9.0564e-09	-1.40054e-08	-1.92834e-08	-2.23348e-08	-2.36851e-08	-3.28684e-08	-4.36705e-08	-4.88283e-08	-7.32357e-08	-6.46248e-08	-9.40039e-08	-8.58417e-08	-1.16312e-07	-9.09949e-08
-45770	-1.16495e-08	-8.95105e-09	-1.40108e-08	-1.93003e-08	-2.23339e-08	-2.36266e-08	-3.27721e-08	-4.37329e-08	-4.87859e-08	-7.31191e-08	-6.45933e-08	-9.38646e-08	-8.57678e-08	-1.16506e-07	-9.1234e-08
-45760	-1.17494e-08	-8.85809e-09	-1.40145e-08	-1.92886e-08	-2.23483e-08	-2.35925e-08	-3.27049e-08	-4.37099e-08	-4.87376e-08	-7.30179e-08	-6.46096e-08	-9.3692e-08	-8.56598e-08	-1.16693e-07	-9.14789e-08
-45750	-1.18369e-08	-8.73385e-09	-1.40165e-08	-1.92696e-08	-2.23985e-08	-2.35665e-08	-3.26331e-08	-4.36517e-08	-4.87042e-08	-7.29195e-08	-6.46179e-08	-9.3541e-08	-8.54334e-08	-1.16889e-07	-9.1788e-08
-45740	-1.19057e-08	-8.62853e-09	-1.40168e-08	-1.92881e-08	-2.25197e-08	-2.35223e-08	-3.25037e-08	-4.36589e-08	-4.87429e-08	-7.28226e-08	-6.46181e-08	-9.33556e-08	-8.51662e-08	-1.17138e-07	-9.21026e-08
-45730	-1.19761e-08	-8.55491e-09	-1.40595e-08	-1.93175e-08	-2.26223e-08	-2.34445e-08	-3.237e-08	-4.37316e-08	-4.88294e-08	-7.27501e-08	-6.45988e-08	-9.31564e-08	-8.49138e-08	-1.17412e-07	-9.23011e-08
-45720	-1.20143e-08	-8.56447e-09	-1.40999e-08	-1.93446e-08	-2.26807e-08	-2.34071e-08	-3.22392e-08	-4.38539e-08	-4.89119e-08	-7.26875e-08	-6.45797e-08	-9.29434e-08	-8.47862e-08	-1.17636e-07	-9.24484e-08
-45710	-1.20232e-08	-8.57409e-09	-1.40993e-08	-1.93165e-08	-2.27162e-08	-2.34155e-08	-3.21698e-08	-4.39701e-08	-4.89969e-08	-7.26349e-08	-6.45664e-08	-9.27541e-08	-8.4763e-08	-1.17896e-07	-9.27308e-08
-45700	-1.20356e-08	-8.55772e-09	-1.40627e-08	-1.92687e-08	-2.27805e-08	-2.34728e-08	-3.21306e-08	-4.3974e-08	-4.90922e-08	-7.26024e-08	-6.45106e-08	-9.26034e-08	-8.48099e-08	-1.18201e-07	-9.30826e-08
-45690	-1.20568e-08	-8.51306e-09	-1.40141e-08	-1.92789e-08	-2.28735e-08	-2.34858e-08	-3.20576e-08	-4.39712e-08	-4.91551e-08	-7.25504e-08	-6.44869e-08	-9.25161e-08	-8.48831e-08	-1.18559e-07	-9.34966e-08
-45680	-1.20393e-08	-8.48584e-09	-1.3968e-08	-1.92446e-08	-2.29527e-08	-2.35225e-08	-3.19645e-08	-4.39616e-08	-4.92033e-08	-7.24578e-08	-6.45197e-08	-9.2433e-08	-8.49148e-08	-1.18877e-07	-9.39517e-08
-45670	-1.20425e-08	-8.46304e-09	-1.39575e-08	-1.92126e-08	-2.30182e-08	-2.35733e-08	-3.19026e-08	-4.39743e-08	-4.92721e-08	-7.2315e-08	-6.45441e-08	-9.23129e-08	-8.48666e-08	-1.19193e-07	-9.4433e-08
-45660	-1.20594e-08	-8.4276e-09	-1.39707e-08	-1.92226e-08	-2.31195e-08	-2.36203e-08	-3.18604e-08	-4.40204e-08	-4.9291e-08	-7.21235e-08	-6.45573e-08	-9.22358e-08	-8.47588e-08	-1.19538e-07	-9.49606e-08
-45650	-1.20746e-08	-8.4331e-09	-1.40517e-08	-1.92346e-08	-2.31983e-08	-2.36636e-08	-3.18348e-08	-4.40435e-08	-4.93147e-08	-7.19143e-08	-6.46166e-08	-9.21809e-08	-8.46116e-08	-1.19914e-07	-9.549e-08
-45640	-1.20881e-08	-8.4471e-09	-1.41156e-08	-1.92443e-08	-2.32813e-08	-2.36985e-08	-3.17848e-08	-4.40632e-08	-4.93432e-08	-7.16878e-08	-6.47577e-08	-9.21586e-08	-8.44435e-08	-1.20351e-07	-9.58743e-08
-45630	-1.21e-08	-8.4127e-09	-1.41227e-08	-1.92515e-08	-2.33505e-08	-2.36816e-08	-3.17301e-08	-4.4114e-08	-4.93643e-08	-7.14644e-08	-6.49096e-08	-9.22049e-08	-8.42545e-08	-1.20699e-07	-9.62049e-08
-45620	-1.21101e-08	-8.37232e-09	-1.41016e-08	-1.92489e-08	-2.33957e-08	-2.37055e-08	-3.17219e-08	-4.42508e-08	-4.93657e-08	-7.12854e-08	-6.5022e-08	-9.21206e-08	-8.40941e-08	-1.21026e-07	-9.64846e-08
-45610	-1.21187e-08	-8.33129e-09	-1.40789e-08	-1.92313e-08	-2.34378e-08	-2.37025e-08	-3.17346e-08	-4.43659e-08	-4.93558e-08	-7.11163e-08	-6.50682e-08	-9.20278e-08	-8.38956e-08	-1.21368e-07	-9.68011e-08
-45600	-1.21255e-08	-8.26648e-09	-1.40931e-08	-1.9211e-08	-2.3477e-08	-2.36745e-08	-3.17572e-08	-4.44798e-08	-4.93217e-08	-7.09071e-08	-6.50578e-08	-9.19454e-08	-8.36187e-08	-1.21735e-07	-9.71047e-08
-45590	-1.21074e-08	-8.17775e-09	-1.41153e-08	-1.91999e-08	-2.35132e-08	-2.36423e-08	-3.1811e-08	-4.45985e-08	-4.92988e-08	-7.06596e-08	-6.50345e-08	-9.18836e-08	-8.33328e-08	-1.22106e-07	-9.73248e-08
-45580	-1.20465e-08	-8.0864e-09	-1.41205e-08	-1.91957e-08	-2.35464e-08	-2.36221e-08	-3.18643e-08	-4.46855e-08	-4.93031e-08	-7.05715e-08	-6.50031e-08	-9.18698e-08	-8.30602e-08	-1.22445e-07	-9.74352e-08
-45570	-1.2002e-08	-8.06086e-09	-1.41018e-08	-1.91891e-08	-2.35767e-08	-2.36352e-08	-3.19052e-08	-4.47572e-08	-4.93219e-08	-7.04524e-08	-6.49409e-08	-9.19077e-08	-8.28948e-08	-1.22753e-07	-9.75216e-08
-45560	-1.1987e-08	-8.06791e-09	-1.40812e-08	-1.91801e-08	-2.36126e-08	-2.36363e-08	-3.1928e-08	-4.48588e-08	-4.93347e-08	-7.02744e-08	-6.48401e-08	-9.1999e-08	-8.27318e-08	-1.23015e-07	-9.7689e-08
-45550	-1.19857e-08	-8.01882e-09	-1.40711e-08	-1.91688e-08	-2.36553e-08	-2.35607e-08	-3.19425e-08	-4.49485e-08	-4.93678e-08	-7.00485e-08	-6.47498e-08	-9.21158e-08	-8.25594e-08	-1.23229e-07	-9.78723e-08
-45540	-1.19828e-08	-7.92624e-09	-1.40659e-08	-1.9155e-08	-2.36826e-08	-2.35281e-08	-3.19528e-08	-4.49925e-08	-4.94049e-08	-6.97609e-08	-6.48415e-08	-9.22118e-08	-8.24241e-08	-1.23544e-07	-9.80894e-08
-45530	-1.19783e-08	-7.87359e-09	-1.40519e-08	-1.91389e-08	-2.36722e-08	-2.35108e-08	-3.19613e-08	-4.50252e-08	-4.93992e-08	-6.9413e-08	-6.49154e-08	-9.22545e-08	-8.23379e-08	-1.23972e-07	-9.84598e-08
-45520	-1.19652e-08	-7.77649e-09	-1.39685e-08	-1.91205e-08	-2.36571e-08	-2.34946e-08	-3.19631e-08	-4.50602e-08	-4.93875e-08	-6.90856e-08	-6.49883e-08	-9.21996e-08	-8.23188e-08	-1.24388e-07	-9.88222e-08
-45510	-1.19408e-08	-7.67311e-09	-1.38757e-08	-1.90996e-08	-2.36692e-08	-2.34621e-08	-3.19843e-08	-4.50881e-08	-4.93923e-08	-6.89575e-08	-6.50163e-08	-9.22168e-08	-8.2268e-08	-1.24797e-07	-9.91033e-08
-45500	-1.19078e-08	-7.59972e-09	-1.37921e-08	-1.90764e-08	-2.36783e-08	-2.34266e-08	-3.20033e-08	-4.5109e-08	-4.94161e-08	-6.88199e-08	-6.50519e-08	-9.23561e-08	-8.21834e-08	-1.25083e-07	-9.93381e-08
-45490	-1.1873e-08	-7.52351e-09	-1.37081e-08	-1.90314e-08	-2.36844e-08	-2.3417e-08	-3.2032e-08	-4.51228e-08	-4.94628e-08	-6.8673e-08	-6.51045e-08	-9.25232e-08	-8.20518e-08	-1.2546e-07	-9.96469e-08
-45480	-1.18171e-08	-7.43384e-09	-1.36645e-08	-1.89684e-08	-2.36856e-08	-2.34845e-08	-3.20563e-08	-4.51074e-08	-4.94792e-08	-6.85474e-08	-6.516e-08	-9.26298e-08	-8.18624e-08	-1.25791e-07	-1.00016e-07
-45470	-1.17542e-08	-7.3845e-09	-1.36191e-08	-1.89377e-08	-2.36742e-08	-2.35106e-08	-3.20619e-08	-4.50378e-08	-4.94861e-08	-6.84564e-08	-6.52282e-08	-9.26324e-08	-8.16902e-08	-1.26118e-07	-1.00431e-07
-45460	-1.17346e-08	-7.37883e-09	-1.35722e-08	-1.89046e-08	-2.36502e-08	-2.36074e-08	-3.20544e-08	-4.50238e-08	-4.94889e-08	-6.83791e-08	-6.52769e-08	-9.26186e-08	-8.15265e-08	-1.26475e-07	-1.0091e-07
-45450	-1.17501e-08	-7.33737e-09	-1.35501e-08	-1.88691e-08	-2.36289e-08	-2.3693e-08	-3.20196e-08	-4.50625e-08	-4.94853e-08	-6.82944e-08	-6.53111e-08	-9.26078e-08	-8.12964e-08	-1.26837e-07	-1.01289e-07
-45440	-1.17835e-08	-7.28206e-09	-1.35639e-08	-1.88312e-08	-2.36211e-08	-2.37577e-08	-3.19639e-08	-4.50946e-08	-4.94753e-08	-6.82023e-08	-6.53425e-08	-9.26118e-08	-8.1086e-08	-1.27123e-07	-1.01712e-07
-45430	-1.17905e-08	-7.22609e-09	-1.35883e-08	-1.8791e-08	-2.36466e-08	-2.38005e-08	-3.19448e-08	-4.50892e-08	-4.94583e-08	-6.80762e-08	-6.53803e-08	-9.26306e-08	-8.09424e-08	-1.27347e-07	-1.02236e-07
-45420	-1.17498e-08	-7.18596e-09	-1.35923e-08	-1.87484e-08	-2.36064e-08	-2.37889e-08	-3.1973e-08	-4.50761e-08	-4.94304e-08	-6.79503e-08	-6.54271e-08	-9.27202e-08	-8.08575e-08	-1.27462e-07	-1.0277e-07
-45410	-1.17082e-08	-7.22757e-09	-1.35446e-08	-1.87034e-08	-2.35432e-08	-2.37412e-08	-3.20065e-08	-4.50743e-08	-4.94071e-08	-6.78557e-08	-6.54908e-08	-9.27978e-08	-8.07993e-08	-1.27547e-07	-1.03334e-07
-45400	-1.1676e-08	-7.26785e-09	-1.35095e-08	-1.86561e-08	-2.3513e-08	-2.37376e-08	-3.20571e-08	-4.51216e-08	-4.93821e-08	-6.78322e-08	-6.55934e-08	-9.28415e-08	-8.07796e-08	-1.27645e-07	-1.03995e-07
-45390	-1.16489e-08	-7.2791e-09	-1.34517e-08	-1.86064e-08	-2.35035e-08	-2.37686e-08	-3.21056e-08	-4.50902e-08	-4.93449e-08	-6.77935e-08	-6.57218e-08	-9.28965e-08	-8.07571e-08	-1.27765e-07	-1.04643e-07
-45380	-1.162e-08	-7.27072e-09	-1.33601e-08	-1.85644e-08	-2.35097e-08	-2.38037e-08	-3.20778e-08	-4.50679e-08	-4.92998e-08	-6.76655e-08	-6.5763e-08	-9.29972e-08	-8.07119e-08	-1.27869e-07	-1.05172e-07
-45370	-1.15895e-08	-7.26134e-09	-1.33173e-08	-1.85454e-08	-2.35308e-08	-2.38351e-08	-3.21213e-08	-4.50543e-08	-4.92681e-08	-6.7608e-08	-6.57952e-08	-9.3138e-08	-8.06706e-08	-1.27936e-07	-1.05596e-07
-45360	-1.15573e-08	-7.21551e-09	-1.32468e-08	-1.8542e-08	-2.3546e-08	-2.38729e-08	-3.21833e-08	-4.5034e-08	-4.92497e-08	-6.75216e-08	-6.58182e-08	-9.3238e-08	-8.06707e-08	-1.27972e-07	-1.06145e-07
-45350	-1.14965e-08	-7.15071e-09	-1.32016e-08	-1.84834e-08	-2.35469e-08	-2.39093e-08	-3.219e-08	-4.50321e-08	-4.92471e-08	-6.73951e-08	-6.58795e-08	-9.31984e-08	-8.06712e-08	-1.28054e-07	-1.06756e-07
-45340	-1.14149e-08	-7.11492e-09	-1.31861e-08	-1.84225e-08	-2.35358e-08	-2.39458e-08	-3.22297e-08	-4.50348e-08	-4.9265e-08	-6.72703e-08	-6.5991e-08	-9.30443e-08	-8.06299e-08	-1.28231e-07	-1.07346e-07
-45330	-1.13512e-08	-7.07594e-09	-1.3213e-08	-1.83591e-08	-2.35511e-08	-2.39911e-08	-3.2259e-08	-4.49775e-08	-4.93243e-08	-6.7153e-08	-6.60942e-08	-9.29217e-08	-8.05529e-08	-1.28435e-07	-1.07876e-07
-45320	-1.13004e-08	-7.01624e-09	-1.32469e-08	-1.83369e-08	-2.35588e-08	-2.40444e-08	-3.2236e-08	-4.48849e-08	-4.9437e-08	-6.70272e-08	-6.61707e-08	-9.28013e-08	-8.04873e-08	-1.28637e-07	-1.08358e-07
-45310	-1.12144e-08	-6.96611e-09	-1.32792e-08	-1.83223e-08	-2.3547e-08	-2.41059e-08	-3.22016e-08	-4.4786e-08	-4.95334e-08	-6.68842e-08	-6.62204e-08	-9.26521e-08	-8.04624e-08	-1.28846e-07	-1.08841e-07
-45300	-1.1127e-08	-6.93007e-09	-1.33099e-08	-1.8279e-08	-2.35439e-08	-2.41277e-08	-3.22159e-08	-4.46807e-08	-4.96281e-08	-6.66999e-08	-6.62705e-08	-9.24703e-08	-8.04468e-08	-1.29048e-07	-1.09415e-07
-45290	-1.10937e-08	-6.8627e-09	-1.33266e-08	-1.8207e-08	-2.35435e-08	-2.41029e-08	-3.22442e-08	-4.46155e-08	-4.9755e-08	-6.648e-08	-6.63979e-08	-9.22581e-08	-8.03885e-08	-1.29198e-07	-1.1e-07
-45280	-1.10613e-08	-6.80612e-09	-1.33306e-08	-1.81326e-08	-2.35338e-08	-2.40618e-08	-3.22685e-08	-4.45442e-08	-4.99228e-08	-6.63752e-08	-6.63827e-08	-9.20494e-08	-8.02755e-08	-1.29342e-07	-1.10525e-07
-45270	-1.10254e-08	-6.7591e-09	-1.33529e-08	-1.80635e-08	-2.34821e-08	-2.40297e-08	-3.22887e-08	-4.44669e-08	-5.00436e-08	-6.62841e-08	-6.62822e-08	-9.18685e-08	-8.01373e-08	-1.29565e-07	-1.10992e-07
-45260	-1.09452e-08	-6.72896e-09	-1.33955e-08	-1.8045e-08	-2.3468e-08	-2.40271e-08	-3.23414e-08	-4.43809e-08	-5.01328e-08	-6.61711e-08	-6.61724e-08	-9.17109e-08	-8.00581e-08	-1.29868e-07	-1.11476e-07
-45250	-1.08211e-08	-6.72291e-09	-1.3437e-08	-1.80082e-08	-2.34545e-08	-2.4045e-08	-3.24235e-08	-4.42629e-08	-5.02072e-08	-6.60254e-08	-6.61965e-08	-9.16596e-08	-7.99988e-08	-1.3014e-07	-1.11965e-07
-45240	-1.06781e-08	-6.65618e-09	-1.35318e-08	-1.79284e-08	-2.34378e-08	-2.40835e-08	-3.25298e-08	-4.4145e-08	-5.02743e-08	-6.58566e-08	-6.62824e-08	-9.16612e-08	-7.98813e-08	-1.30381e-07	-1.12402e-07
-45230	-1.05888e-08	-6.58797e-09	-1.36231e-08	-1.78422e-08	-2.34177e-08	-2.41085e-08	-3.26263e-08	-4.40927e-08	-5.03292e-08	-6.56866e-08	-6.63113e-08	-9.1719e-08	-7.97108e-08	-1.30601e-07	-1.12802e-07
-45220	-1.05294e-08	-6.53052e-09	-1.36606e-08	-1.78009e-08	-2.3402e-08	-2.41199e-08	-3.2686e-08	-4.40494e-08	-5.03886e-08	-6.55492e-08	-6.63611e-08	-9.17766e-08	-7.95803e-08	-1.30787e-07	-1.13132e-07
-45210	-1.04999e-08	-6.48376e-09	-1.36767e-08	-1.77634e-08	-2.34217e-08	-2.41335e-08	-3.27747e-08	-4.39994e-08	-5.04803e-08	-6.54439e-08	-6.63606e-08	-9.17799e-08	-7.94896e-08	-1.30922e-07	-1.1349e-07
-45200	-1.04871e-08	-6.43875e-09	-1.37236e-08	-1.77238e-08	-2.34385e-08	-2.41791e-08	-3.2752e-08	-4.39472e-08	-5.05521e-08	-6.53951e-08	-6.64223e-08	-9.17258e-08	-7.93622e-08	-1.31032e-07	-1.1385e-07
-45190	-1.04849e-08	-6.39042e-09	-1.37685e-08	-1.76823e-08	-2.34196e-08	-2.42631e-08	-3.27127e-08	-4.3869e-08	-5.06165e-08	-6.53391e-08	-6.64794e-08	-9.16747e-08	-7.92152e-08	-1.3117e-07	-1.14164e-07
-45180	-1.04815e-08	-6.34225e-09	-1.37725e-08	-1.76602e-08	-2.34068e-08	-2.4378e-08	-3.26692e-08	-4.38242e-08	-5.06542e-08	-6.52384e-08	-6.65782e-08	-9.16666e-08	-7.9053e-08	-1.3132e-07	-1.14437e-07
-45170	-1.04767e-08	-6.28156e-09	-1.37526e-08	-1.76519e-08	-2.3374e-08	-2.44555e-08	-3.26501e-08	-4.38122e-08	-5.06577e-08	-6.51243e-08	-6.67957e-08	-9.17156e-08	-7.88792e-08	-1.31392e-07	-1.14672e-07
-45160	-1.04706e-08	-6.20308e-09	-1.37087e-08	-1.76109e-08	-2.33772e-08	-2.44953e-08	-3.25869e-08	-4.3749e-08	-5.06541e-08	-6.50497e-08	-6.70454e-08	-9.17939e-08	-7.8686e-08	-1.31391e-07	-1.14867e-07
-45150	-1.04624e-08	-6.08395e-09	-1.36605e-08	-1.75299e-08	-2.33883e-08	-2.45372e-08	-3.2488e-08	-4.36649e-08	-5.06435e-08	-6.50037e-08	-6.73153e-08	-9.18726e-08	-7.84844e-08	-1.31366e-07	-1.15088e-07
-45140	-1.04414e-08	-6.00213e-09	-1.36945e-08	-1.75178e-08	-2.33911e-08	-2.45857e-08	-3.25035e-08	-4.36282e-08	-5.06456e-08	-6.49521e-08	-6.75716e-08	-9.18902e-08	-7.84431e-08	-1.31263e-07	-1.15245e-07
-45130	-1.04038e-08	-5.95991e-09	-1.37752e-08	-1.74832e-08	-2.34106e-08	-2.46676e-08	-3.25377e-08	-4.36147e-08	-5.06367e-08	-6.4891e-08	-6.79342e-08	-9.1858e-08	-7.8471e-08	-1.31113e-07	-1.15409e-07
-45120	-1.03547e-08	-5.92586e-09	-1.38625e-08	-1.74746e-08	-2.3447e-08	-2.47376e-08	-3.25905e-08	-4.35954e-08	-5.06801e-08	-6.48205e-08	-6.8213e-08	-9.17018e-08	-7.85416e-08	-1.31074e-07	-1.15549e-07
-45110	-1.0293e-08	-5.8908e-09	-1.39265e-08	-1.74441e-08	-2.34788e-08	-2.47575e-08	-3.26385e-08	-4.35706e-08	-5.06582e-08	-6.47652e-08	-6.84731e-08	-9.16121e-08	-7.86677e-08	-1.31148e-07	-1.15757e-07
-45100	-1.02609e-08	-5.84144e-09	-1.39533e-08	-1.73915e-08	-2.35092e-08	-2.47976e-08	-3.26818e-08	-4.35399e-08	-5.07017e-08	-6.47147e-08	-6.86929e-08	-9.16177e-08	-7.87999e-08	-1.31218e-07	-1.1607e-07
-45090	-1.02512e-08	-5.75554e-09	-1.39299e-08	-1.73308e-08	-2.35385e-08	-2.48348e-08	-3.27852e-08	-4.34908e-08	-5.07084e-08	-6.46442e-08	-6.89137e-08	-9.16431e-08	-7.89133e-08	-1.3137e-07	-1.16366e-07
-45080	-1.02504e-08	-5.67938e-09	-1.38276e-08	-1.72681e-08	-2.35684e-08	-2.48688e-08	-3.29728e-08	-4.34231e-08	-5.07219e-08	-6.46919e-08	-6.91072e-08	-9.16328e-08	-7.89585e-08	-1.31592e-07	-1.16604e-07
-45070	-1.02587e-08	-5.59882e-09	-1.37506e-08	-1.72034e-08	-2.35513e-08	-2.49326e-08	-3.3122e-08	-4.33598e-08	-5.07527e-08	-6.47554e-08	-6.92821e-08	-9.16367e-08	-7.89965e-08	-1.31813e-07	-1.16725e-07
-45060	-1.02769e-08	-5.52113e-09	-1.36736e-08	-1.71367e-08	-2.35703e-08	-2.49874e-08	-3.32153e-08	-4.33034e-08	-5.07625e-08	-6.4826e-08	-6.94455e-08	-9.16586e-08	-7.8966e-08	-1.32022e-07	-1.16791e-07
-45050	-1.02991e-08	-5.4655e-09	-1.35824e-08	-1.70679e-08	-2.35658e-08	-2.50392e-08	-3.32566e-08	-4.32686e-08	-5.07452e-08	-6.48784e-08	-6.95506e-08	-9.1669e-08	-7.88056e-08	-1.32156e-07	-1.16806e-07
-45040	-1.03008e-08	-5.44382e-09	-1.34957e-08	-1.6999e-08	-2.35357e-08	-2.51141e-08	-3.32799e-08	-4.32276e-08	-5.0706e-08	-6.48699e-08	-6.97016e-08	-9.16813e-08	-7.8644e-08	-1.32262e-07	-1.1676e-07
-45030	-1.02917e-08	-5.47288e-09	-1.33763e-08	-1.69939e-08	-2.35025e-08	-2.51857e-08	-3.32909e-08	-4.31742e-08	-5.06526e-08	-6.48203e-08	-6.98645e-08	-9.17258e-08	-7.85412e-08	-1.32359e-07	-1.16674e-07
-45020	-1.02717e-08	-5.43007e-09	-1.31996e-08	-1.69932e-08	-2.34663e-08	-2.52539e-08	-3.32749e-08	-4.31546e-08	-5.05849e-08	-6.48002e-08	-6.99405e-08	-9.18006e-08	-7.84805e-08	-1.32468e-07	-1.16585e-07
-45010	-1.02332e-08	-5.39225e-09	-1.30458e-08	-1.69704e-08	-2.3427e-08	-2.53187e-08	-3.32563e-08	-4.31656e-08	-5.05031e-08	-6.47323e-08	-6.99713e-08	-9.18304e-08	-7.83692e-08	-1.32659e-07	-1.16474e-07
-45000	-1.01711e-08	-5.35864e-09	-1.29866e-08	-1.69531e-08	-2.33847e-08	-2.53717e-08	-3.3257e-08	-4.32023e-08	-5.04515e-08	-6.46085e-08	-7.0021e-08	-9.18351e-08	-7.82767e-08	-1.32787e-07	-1.16331e-07
-44990	-1.00997e-08	-5.28504e-09	-1.29499e-08	-1.69306e-08	-2.33394e-08	-2.53544e-08	-3.3283e-08	-4.32451e-08	-5.04473e-08	-6.45557e-08	-7.0121e-08	-9.1885e-08	-7.82263e-08	-1.32831e-07	-1.16225e-07
-44980	-1.00375e-08	-5.20821e-09	-1.29262e-08	-1.68692e-08	-2.32911e-08	-2.53671e-08	-3.33217e-08	-4.3294e-08	-5.04714e-08	-6.44825e-08	-7.02239e-08	-9.19604e-08	-7.8205e-08	-1.32857e-07	-1.16216e-07
-44970	-9.96705e-09	-5.17357e-09	-1.29114e-08	-1.67845e-08	-2.32397e-08	-2.53899e-08	-3.33553e-08	-4.33651e-08	-5.05053e-08	-6.44103e-08	-7.03715e-08	-9.19755e-08	-7.81983e-08	-1.32857e-07	-1.16233e-07
-44960	-9.92027e-09	-5.16597e-09	-1.28745e-08	-1.66977e-08	-2.31975e-08	-2.53894e-08	-3.33928e-08	-4.34571e-08	-5.0543e-08	-6.439e-08	-7.05665e-08	-9.20531e-08	-7.82256e-08	-1.32828e-07	-1.16223e-07
-44950	-9.88538e-09	-5.12781e-09	-1.28452e-08	-1.66135e-08	-2.31933e-08	-2.54046e-08	-3.3434e-08	-4.34905e-08	-5.0572e-08	-6.44586e-08	-7.07707e-08	-9.21853e-08	-7.82843e-08	-1.32851e-07	-1.16185e-07
-44940	-9.90196e-09	-5.10794e-09	-1.28581e-08	-1.65689e-08	-2.31642e-08	-2.54051e-08	-3.34937e-08	-4.35185e-08	-5.06044e-08	-6.45368e-08	-7.09753e-08	-9.22152e-08	-7.83086e-08	-1.32926e-07	-1.16142e-07
-44930	-9.89174e-09	-5.13799e-09	-1.287e-08	-1.65219e-08	-2.31101e-08	-2.5391e-08	-3.35602e-08	-4.35412e-08	-5.06668e-08	-6.46063e-08	-7.12572e-08	-9.21519e-08	-7.82761e-08	-1.33078e-07	-1.16093e-07
-44920	-9.85486e-09	-5.15686e-09	-1.28367e-08	-1.65191e-08	-2.30443e-08	-2.53739e-08	-3.36088e-08	-4.35585e-08	-5.07118e-08	-6.46602e-08	-7.15042e-08	-9.20984e-08	-7.82534e-08	-1.33338e-07	-1.15983e-07
-44910	-9.81413e-09	-5.14502e-09	-1.28246e-08	-1.65351e-08	-2.30237e-08	-2.53755e-08	-3.36131e-08	-4.3556e-08	-5.07026e-08	-6.47114e-08	-7.17743e-08	-9.20107e-08	-7.81808e-08	-1.33685e-07	-1.15935e-07
-44900	-9.77208e-09	-5.1101e-09	-1.28414e-08	-1.65077e-08	-2.30229e-08	-2.5379e-08	-3.36131e-08	-4.35159e-08	-5.06756e-08	-6.47823e-08	-7.18627e-08	-9.18885e-08	-7.81281e-08	-1.33954e-07	-1.15911e-07
-44890	-9.72871e-09	-5.08645e-09	-1.2843e-08	-1.64174e-08	-2.29487e-08	-2.53797e-08	-3.35556e-08	-4.34921e-08	-5.06503e-08	-6.48944e-08	-7.18648e-08	-9.17034e-08	-7.80809e-08	-1.34204e-07	-1.15937e-07
-44880	-9.68402e-09	-5.01984e-09	-1.28378e-08	-1.63804e-08	-2.28759e-08	-2.53872e-08	-3.35342e-08	-4.35082e-08	-5.06381e-08	-6.51077e-08	-7.18155e-08	-9.14831e-08	-7.81047e-08	-1.34388e-07	-1.16125e-07
-44870	-9.63801e-09	-4.92937e-09	-1.2852e-08	-1.63512e-08	-2.2844e-08	-2.54197e-08	-3.35867e-08	-4.35473e-08	-5.06389e-08	-6.52977e-08	-7.1765e-08	-9.13269e-08	-7.82446e-08	-1.34543e-07	-1.16393e-07
-44860	-9.61394e-09	-4.91291e-09	-1.28815e-08	-1.62848e-08	-2.28773e-08	-2.53939e-08	-3.36749e-08	-4.35833e-08	-5.06333e-08	-6.54943e-08	-7.17896e-08	-9.11616e-08	-7.8425e-08	-1.34669e-07	-1.16525e-07
-44850	-9.59764e-09	-4.90546e-09	-1.28731e-08	-1.62298e-08	-2.2932e-08	-2.54045e-08	-3.37505e-08	-4.36164e-08	-5.06213e-08	-6.56344e-08	-7.18618e-08	-9.10341e-08	-7.86016e-08	-1.34682e-07	-1.16654e-07
-44840	-9.54804e-09	-4.89325e-09	-1.28832e-08	-1.61879e-08	-2.29865e-08	-2.54169e-08	-3.37689e-08	-4.36534e-08	-5.06223e-08	-6.57571e-08	-7.1957e-08	-9.10064e-08	-7.86412e-08	-1.34562e-07	-1.16715e-07
-44830	-9.52352e-09	-4.83947e-09	-1.28768e-08	-1.61771e-08	-2.3057e-08	-2.54266e-08	-3.36986e-08	-4.36943e-08	-5.06872e-08	-6.58745e-08	-7.20189e-08	-9.10442e-08	-7.86249e-08	-1.34511e-07	-1.16725e-07
-44820	-9.50891e-09	-4.77656e-09	-1.28794e-08	-1.61972e-08	-2.31355e-08	-2.54371e-08	-3.37162e-08	-4.37198e-08	-5.07298e-08	-6.59837e-08	-7.20258e-08	-9.11662e-08	-7.85051e-08	-1.3456e-07	-1.16729e-07
-44810	-9.46895e-09	-4.71263e-09	-1.28904e-08	-1.61793e-08	-2.31531e-08	-2.54464e-08	-3.37298e-08	-4.37373e-08	-5.08301e-08	-6.61e-08	-7.21008e-08	-9.12933e-08	-7.83746e-08	-1.3463e-07	-1.16699e-07
-44800	-9.41928e-09	-4.64769e-09	-1.28585e-08	-1.61323e-08	-2.32133e-08	-2.5464e-08	-3.37394e-08	-4.38256e-08	-5.09227e-08	-6.62478e-08	-7.21861e-08	-9.14778e-08	-7.82112e-08	-1.34726e-07	-1.16591e-07
-44790	-9.38064e-09	-4.59216e-09	-1.2825e-08	-1.61304e-08	-2.33049e-08	-2.54868e-08	-3.3757e-08	-4.3889e-08	-5.10021e-08	-6.63273e-08	-7.22526e-08	-9.1647e-08	-7.78994e-08	-1.34895e-07	-1.16438e-07
-44780	-9.38526e-09	-4.60738e-09	-1.28488e-08	-1.6148e-08	-2.33785e-08	-2.54789e-08	-3.37946e-08	-4.39276e-08	-5.10674e-08	-6.64373e-08	-7.23021e-08	-9.17883e-08	-7.75781e-08	-1.35156e-07	-1.16266e-07
-44770	-9.37509e-09	-4.66035e-09	-1.28702e-08	-1.61571e-08	-2.34065e-08	-2.5481e-08	-3.38446e-08	-4.39165e-08	-5.10893e-08	-6.6593e-08	-7.23302e-08	-9.19224e-08	-7.73274e-08	-1.35373e-07	-1.16052e-07
-44760	-9.37962e-09	-4.6946e-09	-1.28316e-08	-1.61536e-08	-2.33851e-08	-2.54763e-08	-3.38882e-08	-4.39277e-08	-5.10605e-08	-6.67522e-08	-7.23482e-08	-9.20677e-08	-7.72959e-08	-1.35545e-07	-1.15848e-07
-44750	-9.39225e-09	-4.71174e-09	-1.27583e-08	-1.61337e-08	-2.33719e-08	-2.54787e-08	-3.39164e-08	-4.39866e-08	-5.10543e-08	-6.6903e-08	-7.24577e-08	-9.22101e-08	-7.72949e-08	-1.3565e-07	-1.1569e-07
-44740	-9.34126e-09	-4.69439e-09	-1.26957e-08	-1.60794e-08	-2.33861e-08	-2.54927e-08	-3.39293e-08	-4.40156e-08	-5.1005e-08	-6.70454e-08	-7.25457e-08	-9.23145e-08	-7.73842e-08	-1.35687e-07	-1.15677e-07
-44730	-9.27973e-09	-4.67285e-09	-1.26763e-08	-1.60021e-08	-2.33974e-08	-2.5533e-08	-3.39266e-08	-4.40128e-08	-5.08898e-08	-6.71877e-08	-7.26062e-08	-9.23408e-08	-7.74793e-08	-1.35665e-07	-1.15716e-07
-44720	-9.23165e-09	-4.65823e-09	-1.26484e-08	-1.59731e-08	-2.33999e-08	-2.56147e-08	-3.39456e-08	-4.39851e-08	-5.07795e-08	-6.73627e-08	-7.2657e-08	-9.23002e-08	-7.74944e-08	-1.35601e-07	-1.15772e-07
-44710	-9.20316e-09	-4.60766e-09	-1.26632e-08	-1.59145e-08	-2.34181e-08	-2.56973e-08	-3.3967e-08	-4.39415e-08	-5.07187e-08	-6.75703e-08	-7.26981e-08	-9.23156e-08	-7.7431e-08	-1.35437e-07	-1.15727e-07
-44700	-9.15248e-09	-4.58562e-09	-1.26711e-08	-1.58579e-08	-2.34411e-08	-2.57633e-08	-3.40078e-08	-4.39026e-08	-5.06985e-08	-6.78214e-08	-7.26523e-08	-9.2259e-08	-7.74422e-08	-1.35321e-07	-1.15645e-07
-44690	-9.08158e-09	-4.55185e-09	-1.26338e-08	-1.58302e-08	-2.34825e-08	-2.5826e-08	-3.40704e-08	-4.38416e-08	-5.06413e-08	-6.80371e-08	-7.25855e-08	-9.21958e-08	-7.75076e-08	-1.35314e-07	-1.15637e-07
-44680	-9.01624e-09	-4.53146e-09	-1.26122e-08	-1.58002e-08	-2.35461e-08	-2.59029e-08	-3.41284e-08	-4.37691e-08	-5.05456e-08	-6.82552e-08	-7.25235e-08	-9.21205e-08	-7.75624e-08	-1.35365e-07	-1.15624e-07
-44670	-8.96102e-09	-4.54362e-09	-1.26911e-08	-1.57555e-08	-2.35692e-08	-2.59984e-08	-3.41817e-08	-4.37669e-08	-5.04745e-08	-6.84719e-08	-7.2463e-08	-9.2019e-08	-7.7542e-08	-1.35412e-07	-1.15615e-07
-44660	-8.91899e-09	-4.5697e-09	-1.28366e-08	-1.57664e-08	-2.3617e-08	-2.61034e-08	-3.42208e-08	-4.37809e-08	-5.03626e-08	-6.86466e-08	-7.24073e-08	-9.19917e-08	-7.75517e-08	-1.35379e-07	-1.15705e-07
-44650	-8.89522e-09	-4.57833e-09	-1.29413e-08	-1.57877e-08	-2.36207e-08	-2.61783e-08	-3.42456e-08	-4.38005e-08	-5.02003e-08	-6.87774e-08	-7.23845e-08	-9.19131e-08	-7.75974e-08	-1.35202e-07	-1.15824e-07
-44640	-8.86978e-09	-4.64121e-09	-1.29956e-08	-1.57863e-08	-2.36032e-08	-2.62306e-08	-3.42678e-08	-4.3815e-08	-5.00409e-08	-6.88574e-08	-7.23527e-08	-9.17827e-08	-7.76179e-08	-1.35039e-07	-1.15876e-07
-44630	-8.84267e-09	-4.66608e-09	-1.30402e-08	-1.58225e-08	-2.35648e-08	-2.63038e-08	-3.42951e-08	-4.38244e-08	-4.99444e-08	-6.88591e-08	-7.23272e-08	-9.17223e-08	-7.76033e-08	-1.34897e-07	-1.15952e-07
-44620	-8.81388e-09	-4.6819e-09	-1.30836e-08	-1.58566e-08	-2.35151e-08	-2.64435e-08	-3.43254e-08	-4.38288e-08	-4.98866e-08	-6.8838e-08	-7.23146e-08	-9.17341e-08	-7.76314e-08	-1.34783e-07	-1.15937e-07
-44610	-8.78342e-09	-4.67712e-09	-1.31343e-08	-1.58887e-08	-2.3509e-08	-2.65847e-08	-3.43535e-08	-4.38494e-08	-4.98461e-08	-6.88401e-08	-7.2335e-08	-9.1801e-08	-7.77145e-08	-1.34803e-07	-1.15911e-07
-44600	-8.7513e-09	-4.6516e-09	-1.31943e-08	-1.58561e-08	-2.35148e-08	-2.67226e-08	-3.4389e-08	-4.38807e-08	-4.98325e-08	-6.89024e-08	-7.24754e-08	-9.18254e-08	-7.78203e-08	-1.34809e-07	-1.15797e-07
-44590	-8.73181e-09	-4.62342e-09	-1.32487e-08	-1.57896e-08	-2.3528e-08	-2.68247e-08	-3.44316e-08	-4.3886e-08	-4.98379e-08	-6.90088e-08	-7.26056e-08	-9.18161e-08	-7.79866e-08	-1.3479e-07	-1.1561e-07
-44580	-8.72303e-09	-4.64631e-09	-1.32504e-08	-1.56709e-08	-2.35408e-08	-2.69033e-08	-3.4458e-08	-4.39445e-08	-4.98066e-08	-6.9099e-08	-7.27302e-08	-9.17615e-08	-7.81796e-08	-1.34798e-07	-1.15365e-07
-44570	-8.71676e-09	-4.67935e-09	-1.32487e-08	-1.5632e-08	-2.35408e-08	-2.69789e-08	-3.44681e-08	-4.40232e-08	-4.97876e-08	-6.91094e-08	-7.28714e-08	-9.16244e-08	-7.83732e-08	-1.34832e-07	-1.1512e-07
-44560	-8.7443e-09	-4.7146e-09	-1.33189e-08	-1.56131e-08	-2.35332e-08	-2.70546e-08	-3.44788e-08	-4.40438e-08	-4.9729e-08	-6.91769e-08	-7.30202e-08	-9.13702e-08	-7.85955e-08	-1.34781e-07	-1.1492e-07
-44550	-8.77393e-09	-4.69386e-09	-1.34111e-08	-1.55948e-08	-2.35429e-08	-2.71374e-08	-3.44945e-08	-4.4022e-08	-4.9625e-08	-6.92332e-08	-7.31238e-08	-9.117e-08	-7.88355e-08	-1.34629e-07	-1.14757e-07
-44540	-8.78019e-09	-4.67322e-09	-1.34517e-08	-1.55431e-08	-2.35699e-08	-2.71742e-08	-3.45219e-08	-4.40395e-08	-4.95255e-08	-6.92637e-08	-7.31504e-08	-9.0983e-08	-7.89609e-08	-1.34358e-07	-1.14571e-07
-44530	-8.75186e-09	-4.61244e-09	-1.3545e-08	-1.54607e-08	-2.35882e-08	-2.72012e-08	-3.45675e-08	-4.40321e-08	-4.94307e-08	-6.92934e-08	-7.30813e-08	-9.07906e-08	-7.89902e-08	-1.34028e-07	-1.14469e-07
-44520	-8.68872e-09	-4.58087e-09	-1.36734e-08	-1.54193e-08	-2.3595e-08	-2.72116e-08	-3.46186e-08	-4.40744e-08	-4.93892e-08	-6.93354e-08	-7.29866e-08	-9.06261e-08	-7.90085e-08	-1.33708e-07	-1.14365e-07
-44510	-8.62564e-09	-4.57865e-09	-1.37688e-08	-1.53744e-08	-2.35943e-08	-2.71898e-08	-3.4645e-08	-4.40896e-08	-4.93468e-08	-6.93897e-08	-7.29073e-08	-9.05055e-08	-7.91799e-08	-1.33409e-07	-1.1427e-07
-44500	-8.5714e-09	-4.57417e-09	-1.38465e-08	-1.53167e-08	-2.36017e-08	-2.71435e-08	-3.46573e-08	-4.41082e-08	-4.92666e-08	-6.94563e-08	-7.28936e-08	-9.04166e-08	-7.91925e-08	-1.33104e-07	-1.14205e-07
-44490	-8.47888e-09	-4.55841e-09	-1.38749e-08	-1.52459e-08	-2.36161e-08	-2.70941e-08	-3.46556e-08	-4.41456e-08	-4.90835e-08	-6.95468e-08	-7.28711e-08	-9.03676e-08	-7.91703e-08	-1.32857e-07	-1.14063e-07
-44480	-8.41458e-09	-4.5318e-09	-1.39071e-08	-1.51802e-08	-2.36275e-08	-2.70923e-08	-3.46701e-08	-4.42268e-08	-4.89232e-08	-6.96537e-08	-7.28766e-08	-9.03599e-08	-7.91768e-08	-1.32579e-07	-1.13851e-07
-44470	-8.36311e-09	-4.49442e-09	-1.40039e-08	-1.51218e-08	-2.36359e-08	-2.70983e-08	-3.47081e-08	-4.42631e-08	-4.87979e-08	-6.97503e-08	-7.28655e-08	-9.03411e-08	-7.91845e-08	-1.32283e-07	-1.13742e-07
-44460	-8.30996e-09	-4.45537e-09	-1.41199e-08	-1.51189e-08	-2.36414e-08	-2.71562e-08	-3.47432e-08	-4.42426e-08	-4.87564e-08	-6.98173e-08	-7.28286e-08	-9.02949e-08	-7.92142e-08	-1.32015e-07	-1.13653e-07
-44450	-8.20199e-09	-4.42169e-09	-1.42339e-08	-1.50393e-08	-2.36207e-08	-2.72072e-08	-3.47831e-08	-4.41963e-08	-4.8778e-08	-6.97994e-08	-7.28064e-08	-9.02314e-08	-7.92538e-08	-1.31708e-07	-1.13444e-07
-44440	-8.13288e-09	-4.39734e-09	-1.43459e-08	-1.49987e-08	-2.35774e-08	-2.72125e-08	-3.48279e-08	-4.41571e-08	-4.87615e-08	-6.97723e-08	-7.2789e-08	-9.01717e-08	-7.9201e-08	-1.31307e-07	-1.13265e-07
-44430	-8.04768e-09	-4.38257e-09	-1.44559e-08	-1.49891e-08	-2.35424e-08	-2.72364e-08	-3.48286e-08	-4.41159e-08	-4.86839e-08	-6.97362e-08	-7.26625e-08	-9.01521e-08	-7.91114e-08	-1.31002e-07	-1.13155e-07
-44420	-8.00457e-09	-4.38958e-09	-1.45639e-08	-1.49774e-08	-2.35115e-08	-2.72467e-08	-3.48656e-08	-4.41747e-08	-4.85672e-08	-6.96911e-08	-7.25325e-08	-9.02048e-08	-7.90597e-08	-1.30792e-07	-1.13063e-07
-44410	-7.97307e-09	-4.41636e-09	-1.46698e-08	-1.49593e-08	-2.34686e-08	-2.72698e-08	-3.48696e-08	-4.42697e-08	-4.83806e-08	-6.96368e-08	-7.23918e-08	-9.02482e-08	-7.90831e-08	-1.30661e-07	-1.12963e-07
-44400	-7.91569e-09	-4.4339e-09	-1.47614e-08	-1.48948e-08	-2.3404e-08	-2.73038e-08	-3.48977e-08	-4.4359e-08	-4.82191e-08	-6.95804e-08	-7.22723e-08	-9.02169e-08	-7.90402e-08	-1.30463e-07	-1.12916e-07
-44390	-7.84939e-09	-4.45839e-09	-1.48307e-08	-1.48486e-08	-2.33138e-08	-2.73728e-08	-3.49219e-08	-4.44427e-08	-4.80848e-08	-6.95147e-08	-7.21843e-08	-9.01837e-08	-7.89941e-08	-1.30185e-07	-1.12876e-07
-44380	-7.81719e-09	-4.48329e-09	-1.48844e-08	-1.48627e-08	-2.32111e-08	-2.74384e-08	-3.49122e-08	-4.4488e-08	-4.80196e-08	-6.94318e-08	-7.21386e-08	-9.01483e-08	-7.89633e-08	-1.29911e-07	-1.12781e-07
-44370	-7.76716e-09	-4.50243e-09	-1.4937e-08	-1.48376e-08	-2.31226e-08	-2.75008e-08	-3.48614e-08	-4.4507e-08	-4.79951e-08	-6.93441e-08	-7.20736e-08	-9.01107e-08	-7.89585e-08	-1.29766e-07	-1.1277e-07
-44360	-7.69511e-09	-4.44416e-09	-1.49883e-08	-1.48526e-08	-2.30718e-08	-2.75597e-08	-3.48621e-08	-4.45199e-08	-4.80404e-08	-6.92951e-08	-7.19779e-08	-9.002e-08	-7.90303e-08	-1.29771e-07	-1.12753e-07
-44350	-7.65569e-09	-4.41144e-09	-1.50507e-08	-1.49199e-08	-2.30466e-08	-2.75888e-08	-3.48683e-08	-4.45331e-08	-4.81076e-08	-6.92774e-08	-7.18731e-08	-8.99461e-08	-7.91305e-08	-1.29724e-07	-1.12593e-07
-44340	-7.65835e-09	-4.46501e-09	-1.51126e-08	-1.4961e-08	-2.30185e-08	-2.75877e-08	-3.48966e-08	-4.45546e-08	-4.82209e-08	-6.93262e-08	-7.18457e-08	-8.99263e-08	-7.92307e-08	-1.29686e-07	-1.12283e-07
-44330	-7.66524e-09	-4.55849e-09	-1.50961e-08	-1.49511e-08	-2.29518e-08	-2.75888e-08	-3.4919e-08	-4.46161e-08	-4.83275e-08	-6.93744e-08	-7.18182e-08	-8.9952e-08	-7.93302e-08	-1.29629e-07	-1.11899e-07
-44320	-7.68325e-09	-4.64431e-09	-1.50608e-08	-1.49659e-08	-2.28966e-08	-2.76188e-08	-3.49256e-08	-4.46692e-08	-4.84275e-08	-6.93708e-08	-7.17936e-08	-9.00593e-08	-7.94289e-08	-1.29592e-07	-1.11716e-07
-44310	-7.70629e-09	-4.65265e-09	-1.50468e-08	-1.50041e-08	-2.28598e-08	-2.7683e-08	-3.49342e-08	-4.47054e-08	-4.85429e-08	-6.93358e-08	-7.18071e-08	-9.01542e-08	-7.95214e-08	-1.29533e-07	-1.11619e-07
-44300	-7.72831e-09	-4.59943e-09	-1.50308e-08	-1.50616e-08	-2.28201e-08	-2.77213e-08	-3.49598e-08	-4.47464e-08	-4.86739e-08	-6.9339e-08	-7.19346e-08	-9.01757e-08	-7.96021e-08	-1.29408e-07	-1.11461e-07
-44290	-7.78315e-09	-4.6033e-09	-1.49685e-08	-1.51187e-08	-2.27802e-08	-2.77528e-08	-3.49926e-08	-4.47865e-08	-4.87259e-08	-6.93662e-08	-7.20865e-08	-9.01472e-08	-7.96711e-08	-1.29272e-07	-1.11287e-07
-44280	-7.79854e-09	-4.67967e-09	-1.49676e-08	-1.51453e-08	-2.27471e-08	-2.77831e-08	-3.49712e-08	-4.4805e-08	-4.87462e-08	-6.94295e-08	-7.21995e-08	-9.01273e-08	-7.97283e-08	-1.29139e-07	-1.11164e-07
-44270	-7.78501e-09	-4.77044e-09	-1.49379e-08	-1.51864e-08	-2.27032e-08	-2.77774e-08	-3.49436e-08	-4.48252e-08	-4.87594e-08	-6.94018e-08	-7.21985e-08	-9.01432e-08	-7.97776e-08	-1.2911e-07	-1.11044e-07
-44260	-7.81182e-09	-4.83735e-09	-1.48837e-08	-1.52368e-08	-2.2626e-08	-2.77698e-08	-3.49099e-08	-4.488e-08	-4.87656e-08	-6.92871e-08	-7.21458e-08	-9.01553e-08	-7.9887e-08	-1.28969e-07	-1.10952e-07
-44250	-7.91277e-09	-4.82723e-09	-1.4849e-08	-1.52421e-08	-2.25485e-08	-2.77958e-08	-3.48785e-08	-4.49328e-08	-4.87755e-08	-6.9144e-08	-7.206e-08	-9.0191e-08	-8.00287e-08	-1.28784e-07	-1.10796e-07
-44240	-7.9969e-09	-4.85527e-09	-1.4845e-08	-1.52156e-08	-2.2493e-08	-2.78496e-08	-3.48355e-08	-4.4937e-08	-4.87626e-08	-6.90067e-08	-7.1953e-08	-9.01346e-08	-8.01187e-08	-1.28573e-07	-1.1057e-07
-44230	-8.04179e-09	-4.8596e-09	-1.48639e-08	-1.52712e-08	-2.24565e-08	-2.79153e-08	-3.47725e-08	-4.49244e-08	-4.87845e-08	-6.88945e-08	-7.19276e-08	-9.01066e-08	-8.01447e-08	-1.28312e-07	-1.10274e-07
-44220	-8.09133e-09	-4.87887e-09	-1.49046e-08	-1.53602e-08	-2.23852e-08	-2.79773e-08	-3.46656e-08	-4.48906e-08	-4.88024e-08	-6.88604e-08	-7.19768e-08	-9.00768e-08	-8.00752e-08	-1.28059e-07	-1.09996e-07
-44210	-8.15048e-09	-4.94379e-09	-1.49673e-08	-1.54752e-08	-2.22866e-08	-2.80681e-08	-3.45131e-08	-4.48658e-08	-4.87948e-08	-6.87722e-08	-7.18984e-08	-9.01269e-08	-7.99487e-08	-1.27978e-07	-1.09698e-07
-44200	-8.22262e-09	-5.02681e-09	-1.50143e-08	-1.55226e-08	-2.22808e-08	-2.81399e-08	-3.44427e-08	-4.48431e-08	-4.88114e-08	-6.86725e-08	-7.18457e-08	-9.0223e-08	-7.98098e-08	-1.27965e-07	-1.09359e-07
-44190	-8.32668e-09	-5.12256e-09	-1.50683e-08	-1.55158e-08	-2.22405e-08	-2.81863e-08	-3.44162e-08	-4.48256e-08	-4.88213e-08	-6.85835e-08	-7.18975e-08	-9.02191e-08	-7.9725e-08	-1.27985e-07	-1.0904e-07
-44180	-8.4075e-09	-5.20581e-09	-1.50792e-08	-1.55497e-08	-2.2166e-08	-2.82171e-08	-3.43982e-08	-4.4814e-08	-4.8863e-08	-6.85124e-08	-7.18985e-08	-9.00983e-08	-7.96622e-08	-1.27781e-07	-1.08786e-07
-44170	-8.46716e-09	-5.28805e-09	-1.50387e-08	-1.5573e-08	-2.21115e-08	-2.82414e-08	-3.4376e-08	-4.48181e-08	-4.8912e-08	-6.84471e-08	-7.18753e-08	-8.99016e-08	-7.96181e-08	-1.27488e-07	-1.0865e-07
-44160	-8.52546e-09	-5.36928e-09	-1.49963e-08	-1.55714e-08	-2.20961e-08	-2.82831e-08	-3.43493e-08	-4.48362e-08	-4.89541e-08	-6.83397e-08	-7.17957e-08	-8.97596e-08	-7.96073e-08	-1.27275e-07	-1.08446e-07
-44150	-8.58239e-09	-5.4847e-09	-1.49518e-08	-1.55696e-08	-2.20469e-08	-2.82998e-08	-3.43347e-08	-4.48584e-08	-4.90375e-08	-6.8159e-08	-7.16048e-08	-8.97372e-08	-7.96211e-08	-1.27062e-07	-1.08041e-07
-44140	-8.63796e-09	-5.61647e-09	-1.49054e-08	-1.55962e-08	-2.19973e-08	-2.83378e-08	-3.43526e-08	-4.48845e-08	-4.91649e-08	-6.79803e-08	-7.13903e-08	-8.97373e-08	-7.96282e-08	-1.26875e-07	-1.07599e-07
-44130	-8.65299e-09	-5.70288e-09	-1.48919e-08	-1.5608e-08	-2.20282e-08	-2.83683e-08	-3.43665e-08	-4.49079e-08	-4.92852e-08	-6.7905e-08	-7.1255e-08	-8.97808e-08	-7.95911e-08	-1.26674e-07	-1.0716e-07
-44120	-8.67026e-09	-5.7388e-09	-1.48513e-08	-1.56126e-08	-2.21191e-08	-2.83663e-08	-3.44081e-08	-4.49049e-08	-4.94252e-08	-6.78641e-08	-7.11225e-08	-8.98394e-08	-7.95096e-08	-1.26437e-07	-1.0679e-07
-44110	-8.69205e-09	-5.81459e-09	-1.48267e-08	-1.56277e-08	-2.21724e-08	-2.83579e-08	-3.43993e-08	-4.48865e-08	-4.96036e-08	-6.78072e-08	-7.09411e-08	-8.98301e-08	-7.93137e-08	-1.26161e-07	-1.06557e-07
-44100	-8.70735e-09	-5.94217e-09	-1.48505e-08	-1.56849e-08	-2.22106e-08	-2.8376e-08	-3.43635e-08	-4.48523e-08	-4.97336e-08	-6.77226e-08	-7.0779e-08	-8.99123e-08	-7.91939e-08	-1.25885e-07	-1.06314e-07
-44090	-8.71984e-09	-6.0684e-09	-1.48808e-08	-1.56946e-08	-2.21901e-08	-2.84026e-08	-3.43466e-08	-4.48103e-08	-4.98267e-08	-6.76243e-08	-7.06654e-08	-8.99688e-08	-7.91507e-08	-1.25577e-07	-1.06067e-07
-44080	-8.76303e-09	-6.19325e-09	-1.48734e-08	-1.56744e-08	-2.21131e-08	-2.83802e-08	-3.4363e-08	-4.47621e-08	-4.99134e-08	-6.74747e-08	-7.06584e-08	-9.00837e-08	-7.91773e-08	-1.25255e-07	-1.05859e-07
-44070	-8.78417e-09	-6.31675e-09	-1.48416e-08	-1.56399e-08	-2.20329e-08	-2.84219e-08	-3.44045e-08	-4.47163e-08	-5.00216e-08	-6.73495e-08	-7.06178e-08	-9.01496e-08	-7.92606e-08	-1.24973e-07	-1.0565e-07
-44060	-8.78012e-09	-6.43888e-09	-1.48387e-08	-1.56592e-08	-2.19442e-08	-2.84919e-08	-3.43937e-08	-4.46807e-08	-5.01481e-08	-6.72652e-08	-7.05688e-08	-9.01608e-08	-7.94057e-08	-1.24782e-07	-1.05513e-07
-44050	-8.71452e-09	-6.53817e-09	-1.48492e-08	-1.56904e-08	-2.18709e-08	-2.85183e-08	-3.4374e-08	-4.46514e-08	-5.02458e-08	-6.71915e-08	-7.05298e-08	-9.01335e-08	-7.95565e-08	-1.24578e-07	-1.05467e-07
-44040	-8.6579e-09	-6.61092e-09	-1.4824e-08	-1.56799e-08	-2.18396e-08	-2.85424e-08	-3.43504e-08	-4.4619e-08	-5.03271e-08	-6.71046e-08	-7.04941e-08	-9.00674e-08	-7.96539e-08	-1.24408e-07	-1.05502e-07
-44030	-8.61006e-09	-6.6975e-09	-1.4769e-08	-1.56598e-08	-2.18387e-08	-2.85827e-08	-3.43519e-08	-4.45473e-08	-5.04515e-08	-6.70318e-08	-7.04293e-08	-8.99926e-08	-7.96711e-08	-1.24229e-07	-1.05607e-07
-44020	-8.60505e-09	-6.81352e-09	-1.47058e-08	-1.56464e-08	-2.18228e-08	-2.86248e-08	-3.43933e-08	-4.45091e-08	-5.05631e-08	-6.70038e-08	-7.03801e-08	-8.99945e-08	-7.96596e-08	-1.24067e-07	-1.0572e-07
-44010	-8.62736e-09	-6.88755e-09	-1.46413e-08	-1.56374e-08	-2.17591e-08	-2.86841e-08	-3.44175e-08	-4.44904e-08	-5.06346e-08	-6.6989e-08	-7.0344e-08	-9.0022e-08	-7.96829e-08	-1.23975e-07	-1.05892e-07
-44000	-8.65884e-09	-6.98191e-09	-1.45795e-08	-1.56211e-08	-2.16724e-08	-2.87605e-08	-3.44295e-08	-4.44785e-08	-5.0676e-08	-6.69651e-08	-7.04243e-08	-9.01065e-08	-7.96017e-08	-1.23896e-07	-1.0611e-07
-43990	-8.65139e-09	-7.09423e-09	-1.45481e-08	-1.55577e-08	-2.16585e-08	-2.88353e-08	-3.44372e-08	-4.44739e-08	-5.0705e-08	-6.69321e-08	-7.05214e-08	-9.01873e-08	-7.95526e-08	-1.23736e-07	-1.06319e-07
-43980	-8.6536e-09	-7.20519e-09	-1.45165e-08	-1.55079e-08	-2.17106e-08	-2.89064e-08	-3.44405e-08	-4.45101e-08	-5.07654e-08	-6.68362e-08	-7.05101e-08	-9.02403e-08	-7.94867e-08	-1.23519e-07	-1.06525e-07
-43970	-8.66743e-09	-7.29854e-09	-1.44809e-08	-1.55192e-08	-2.16896e-08	-2.90031e-08	-3.44395e-08	-4.45304e-08	-5.07926e-08	-6.67081e-08	-7.04784e-08	-9.03025e-08	-7.93811e-08	-1.23315e-07	-1.06667e-07
-43960	-8.71607e-09	-7.35408e-09	-1.44498e-08	-1.5568e-08	-2.16544e-08	-2.90906e-08	-3.44408e-08	-4.45347e-08	-5.08083e-08	-6.66223e-08	-7.04263e-08	-9.03129e-08	-7.93335e-08	-1.23164e-07	-1.06787e-07
-43950	-8.78797e-09	-7.4086e-09	-1.44229e-08	-1.56374e-08	-2.1644e-08	-2.91386e-08	-3.44796e-08	-4.45933e-08	-5.08455e-08	-6.65584e-08	-7.03407e-08	-9.02381e-08	-7.92319e-08	-1.23094e-07	-1.06871e-07
-43940	-8.85817e-09	-7.46211e-09	-1.4412e-08	-1.57202e-08	-2.16468e-08	-2.91635e-08	-3.45149e-08	-4.46574e-08	-5.09559e-08	-6.6498e-08	-7.02328e-08	-9.0148e-08	-7.91751e-08	-1.22981e-07	-1.06822e-07
-43930	-8.88773e-09	-7.51461e-09	-1.44394e-08	-1.58004e-08	-2.16447e-08	-2.91767e-08	-3.45168e-08	-4.47118e-08	-5.10324e-08	-6.63848e-08	-7.01753e-08	-9.00267e-08	-7.91815e-08	-1.22764e-07	-1.06697e-07
-43920	-8.92982e-09	-7.60306e-09	-1.45095e-08	-1.58779e-08	-2.16544e-08	-2.92247e-08	-3.45335e-08	-4.46981e-08	-5.10896e-08	-6.63533e-08	-7.0108e-08	-8.98706e-08	-7.92375e-08	-1.22502e-07	-1.06567e-07
-43910	-8.93478e-09	-7.69002e-09	-1.45426e-08	-1.59064e-08	-2.16783e-08	-2.92267e-08	-3.45777e-08	-4.46759e-08	-5.12047e-08	-6.63306e-08	-7.00309e-08	-8.97241e-08	-7.93214e-08	-1.22306e-07	-1.06487e-07
-43900	-8.88796e-09	-7.75277e-09	-1.45612e-08	-1.59651e-08	-2.1695e-08	-2.91985e-08	-3.46057e-08	-4.46743e-08	-5.13165e-08	-6.63111e-08	-6.9944e-08	-8.95382e-08	-7.94023e-08	-1.22093e-07	-1.06406e-07
-43890	-8.85713e-09	-7.81573e-09	-1.46093e-08	-1.6054e-08	-2.16968e-08	-2.91789e-08	-3.46608e-08	-4.46074e-08	-5.14164e-08	-6.63112e-08	-6.99291e-08	-8.93937e-08	-7.94897e-08	-1.22021e-07	-1.06204e-07
-43880	-8.82967e-09	-7.93462e-09	-1.46918e-08	-1.60981e-08	-2.17002e-08	-2.92013e-08	-3.47144e-08	-4.45421e-08	-5.14993e-08	-6.63194e-08	-6.98591e-08	-8.93397e-08	-7.9597e-08	-1.22066e-07	-1.06083e-07
-43870	-8.79956e-09	-8.08247e-09	-1.47762e-08	-1.61247e-08	-2.17308e-08	-2.92337e-08	-3.47751e-08	-4.44992e-08	-5.15813e-08	-6.62901e-08	-6.97582e-08	-8.92798e-08	-7.96635e-08	-1.2212e-07	-1.06086e-07
-43860	-8.81181e-09	-8.21721e-09	-1.48406e-08	-1.61165e-08	-2.17469e-08	-2.92118e-08	-3.48689e-08	-4.44493e-08	-5.16459e-08	-6.63447e-08	-6.96959e-08	-8.91469e-08	-7.97586e-08	-1.22177e-07	-1.06066e-07
-43850	-8.87853e-09	-8.33806e-09	-1.48516e-08	-1.61218e-08	-2.17993e-08	-2.91663e-08	-3.49733e-08	-4.4381e-08	-5.1703e-08	-6.64211e-08	-6.96771e-08	-8.90022e-08	-7.9911e-08	-1.22261e-07	-1.06047e-07
-43840	-8.95597e-09	-8.43872e-09	-1.48614e-08	-1.61329e-08	-2.18478e-08	-2.91175e-08	-3.50521e-08	-4.42786e-08	-5.17687e-08	-6.64985e-08	-6.96881e-08	-8.88459e-08	-8.00661e-08	-1.22319e-07	-1.06057e-07
-43830	-9.0324e-09	-8.53237e-09	-1.48698e-08	-1.61375e-08	-2.17666e-08	-2.90655e-08	-3.51111e-08	-4.41975e-08	-5.18722e-08	-6.65283e-08	-6.96437e-08	-8.87234e-08	-8.01765e-08	-1.22359e-07	-1.06074e-07
-43820	-9.10738e-09	-8.62465e-09	-1.48769e-08	-1.61212e-08	-2.17537e-08	-2.90158e-08	-3.52156e-08	-4.40829e-08	-5.20223e-08	-6.65198e-08	-6.9575e-08	-8.86423e-08	-8.02305e-08	-1.22308e-07	-1.06067e-07
-43810	-9.1491e-09	-8.71556e-09	-1.48472e-08	-1.61302e-08	-2.17521e-08	-2.903e-08	-3.53369e-08	-4.39504e-08	-5.21689e-08	-6.64923e-08	-6.95202e-08	-8.85487e-08	-8.02057e-08	-1.22146e-07	-1.06061e-07
-43800	-9.18687e-09	-8.82712e-09	-1.47924e-08	-1.61797e-08	-2.17386e-08	-2.90856e-08	-3.54542e-08	-4.38434e-08	-5.2279e-08	-6.6444e-08	-6.94816e-08	-8.84427e-08	-8.02277e-08	-1.21982e-07	-1.06078e-07
-43790	-9.21478e-09	-8.95916e-09	-1.47263e-08	-1.62217e-08	-2.169e-08	-2.91101e-08	-3.5553e-08	-4.38623e-08	-5.23616e-08	-6.6389e-08	-6.9425e-08	-8.83974e-08	-8.01633e-08	-1.21933e-07	-1.06085e-07
-43780	-9.2508e-09	-9.0571e-09	-1.46551e-08	-1.62127e-08	-2.1623e-08	-2.90698e-08	-3.56246e-08	-4.38698e-08	-5.24017e-08	-6.63803e-08	-6.93582e-08	-8.842e-08	-8.01847e-08	-1.21981e-07	-1.0615e-07
-43770	-9.30772e-09	-9.14204e-09	-1.46048e-08	-1.62694e-08	-2.15801e-08	-2.90852e-08	-3.56888e-08	-4.38493e-08	-5.24169e-08	-6.63656e-08	-6.93224e-08	-8.84234e-08	-8.02684e-08	-1.21905e-07	-1.06171e-07
-43760	-9.38055e-09	-9.2441e-09	-1.45755e-08	-1.63021e-08	-2.15709e-08	-2.91258e-08	-3.57655e-08	-4.38741e-08	-5.24246e-08	-6.64353e-08	-6.93448e-08	-8.83763e-08	-8.03557e-08	-1.21731e-07	-1.06125e-07
-43750	-9.46169e-09	-9.37239e-09	-1.45243e-08	-1.63326e-08	-2.15084e-08	-2.9184e-08	-3.5855e-08	-4.39544e-08	-5.2425e-08	-6.65169e-08	-6.93128e-08	-8.83131e-08	-8.03918e-08	-1.21491e-07	-1.06158e-07
-43740	-9.55121e-09	-9.49062e-09	-1.45181e-08	-1.63612e-08	-2.14693e-08	-2.92403e-08	-3.58946e-08	-4.40556e-08	-5.24179e-08	-6.65151e-08	-6.9246e-08	-8.8306e-08	-8.04387e-08	-1.21252e-07	-1.06206e-07
-43730	-9.56439e-09	-9.58875e-09	-1.45099e-08	-1.64155e-08	-2.13874e-08	-2.92925e-08	-3.59573e-08	-4.41538e-08	-5.25185e-08	-6.6485e-08	-6.92138e-08	-8.82967e-08	-8.05347e-08	-1.20991e-07	-1.06198e-07
-43720	-9.5762e-09	-9.71222e-09	-1.44996e-08	-1.64925e-08	-2.12824e-08	-2.93394e-08	-3.60322e-08	-4.42462e-08	-5.2636e-08	-6.64524e-08	-6.92158e-08	-8.8248e-08	-8.06326e-08	-1.20729e-07	-1.06023e-07
-43710	-9.58664e-09	-9.81047e-09	-1.45007e-08	-1.65395e-08	-2.12154e-08	-2.93706e-08	-3.61015e-08	-4.43329e-08	-5.2711e-08	-6.64142e-08	-6.92393e-08	-8.81866e-08	-8.07702e-08	-1.206e-07	-1.0583e-07
-43700	-9.59857e-09	-9.88576e-09	-1.44725e-08	-1.6562e-08	-2.11651e-08	-2.93862e-08	-3.61805e-08	-4.44138e-08	-5.27757e-08	-6.63477e-08	-6.94153e-08	-8.80979e-08	-8.09352e-08	-1.20631e-07	-1.05623e-07
-43690	-9.5773e-09	-9.95968e-09	-1.43957e-08	-1.66295e-08	-2.11749e-08	-2.93978e-08	-3.62799e-08	-4.44891e-08	-5.28336e-08	-6.62496e-08	-6.95933e-08	-8.80501e-08	-8.11344e-08	-1.20538e-07	-1.05441e-07
-43680	-9.60337e-09	-1.00322e-08	-1.42827e-08	-1.66663e-08	-2.12296e-08	-2.94053e-08	-3.63732e-08	-4.45645e-08	-5.29029e-08	-6.60977e-08	-6.96819e-08	-8.80125e-08	-8.14104e-08	-1.20296e-07	-1.0533e-07
-43670	-9.66238e-09	-1.00872e-08	-1.42256e-08	-1.67052e-08	-2.12519e-08	-2.94202e-08	-3.64417e-08	-4.46508e-08	-5.29275e-08	-6.59203e-08	-6.98108e-08	-8.80114e-08	-8.1759e-08	-1.19945e-07	-1.05207e-07
-43660	-9.72039e-09	-1.01043e-08	-1.42256e-08	-1.67224e-08	-2.12217e-08	-2.94437e-08	-3.64852e-08	-4.46691e-08	-5.30095e-08	-6.57473e-08	-6.98766e-08	-8.7981e-08	-8.21336e-08	-1.19586e-07	-1.05057e-07
-43650	-9.77738e-09	-1.01248e-08	-1.4188e-08	-1.6737e-08	-2.11927e-08	-2.94517e-08	-3.65212e-08	-4.47271e-08	-5.31209e-08	-6.55347e-08	-6.99119e-08	-8.79593e-08	-8.24181e-08	-1.19226e-07	-1.04889e-07
-43640	-9.84825e-09	-1.01883e-08	-1.41237e-08	-1.67488e-08	-2.12026e-08	-2.94472e-08	-3.65631e-08	-4.47926e-08	-5.3199e-08	-6.52176e-08	-6.99365e-08	-8.79934e-08	-8.27541e-08	-1.18883e-07	-1.04788e-07
-43630	-9.9368e-09	-1.02549e-08	-1.40673e-08	-1.67876e-08	-2.12091e-08	-2.94512e-08	-3.66187e-08	-4.48117e-08	-5.32818e-08	-6.49444e-08	-6.99414e-08	-8.79481e-08	-8.30805e-08	-1.18673e-07	-1.0467e-07
-43620	-1.00309e-08	-1.03465e-08	-1.40281e-08	-1.68175e-08	-2.12345e-08	-2.94594e-08	-3.66457e-08	-4.48458e-08	-5.338e-08	-6.47716e-08	-6.99134e-08	-8.79182e-08	-8.33449e-08	-1.18569e-07	-1.04522e-07
-43610	-1.01022e-08	-1.04998e-08	-1.39466e-08	-1.68342e-08	-2.12964e-08	-2.9453e-08	-3.66395e-08	-4.48401e-08	-5.35398e-08	-6.47183e-08	-6.98523e-08	-8.79467e-08	-8.3462e-08	-1.18524e-07	-1.04331e-07
-43600	-1.01633e-08	-1.06437e-08	-1.38634e-08	-1.68339e-08	-2.13664e-08	-2.94672e-08	-3.66051e-08	-4.48439e-08	-5.37308e-08	-6.47127e-08	-6.98333e-08	-8.81399e-08	-8.35879e-08	-1.18487e-07	-1.04105e-07
-43590	-1.02615e-08	-1.076e-08	-1.37849e-08	-1.68361e-08	-2.14319e-08	-2.94564e-08	-3.65875e-08	-4.48696e-08	-5.38183e-08	-6.46998e-08	-6.97859e-08	-8.82496e-08	-8.36819e-08	-1.18396e-07	-1.03791e-07
-43580	-1.0359e-08	-1.08514e-08	-1.37153e-08	-1.68805e-08	-2.14744e-08	-2.94522e-08	-3.65869e-08	-4.49124e-08	-5.39033e-08	-6.46883e-08	-6.97149e-08	-8.83432e-08	-8.37539e-08	-1.18303e-07	-1.03463e-07
-43570	-1.04557e-08	-1.0934e-08	-1.36511e-08	-1.69334e-08	-2.15136e-08	-2.94903e-08	-3.66016e-08	-4.49615e-08	-5.40048e-08	-6.47134e-08	-6.96452e-08	-8.84635e-08	-8.38456e-08	-1.18184e-07	-1.03106e-07
-43560	-1.05363e-08	-1.10328e-08	-1.35632e-08	-1.70367e-08	-2.15522e-08	-2.95552e-08	-3.66006e-08	-4.51009e-08	-5.41582e-08	-6.47403e-08	-6.95399e-08	-8.86069e-08	-8.39569e-08	-1.18022e-07	-1.02822e-07
-43550	-1.05967e-08	-1.11251e-08	-1.35023e-08	-1.71816e-08	-2.15114e-08	-2.96068e-08	-3.66037e-08	-4.52163e-08	-5.4308e-08	-6.46833e-08	-6.94371e-08	-8.87552e-08	-8.40727e-08	-1.17883e-07	-1.0259e-07
-43540	-1.0634e-08	-1.12053e-08	-1.3474e-08	-1.72926e-08	-2.15157e-08	-2.96312e-08	-3.66331e-08	-4.53188e-08	-5.43865e-08	-6.45594e-08	-6.9383e-08	-8.8943e-08	-8.41863e-08	-1.17748e-07	-1.02399e-07
-43530	-1.06606e-08	-1.12853e-08	-1.34498e-08	-1.73646e-08	-2.15034e-08	-2.96305e-08	-3.67072e-08	-4.54172e-08	-5.44774e-08	-6.4418e-08	-6.92942e-08	-8.92015e-08	-8.43371e-08	-1.17632e-07	-1.02197e-07
-43520	-1.07353e-08	-1.1373e-08	-1.34109e-08	-1.7412e-08	-2.14986e-08	-2.96254e-08	-3.67342e-08	-4.54945e-08	-5.45866e-08	-6.43088e-08	-6.91229e-08	-8.95249e-08	-8.44432e-08	-1.17527e-07	-1.01875e-07
-43510	-1.08182e-08	-1.14674e-08	-1.33637e-08	-1.74393e-08	-2.15094e-08	-2.96545e-08	-3.67919e-08	-4.55579e-08	-5.46342e-08	-6.42024e-08	-6.89509e-08	-8.98601e-08	-8.45013e-08	-1.17398e-07	-1.01493e-07
-43500	-1.08987e-08	-1.15581e-08	-1.33255e-08	-1.74642e-08	-2.14762e-08	-2.96654e-08	-3.69357e-08	-4.56333e-08	-5.46571e-08	-6.41225e-08	-6.87753e-08	-9.01764e-08	-8.45257e-08	-1.17328e-07	-1.01015e-07
-43490	-1.09402e-08	-1.1628e-08	-1.33012e-08	-1.75077e-08	-2.14839e-08	-2.96475e-08	-3.70903e-08	-4.57247e-08	-5.46831e-08	-6.40681e-08	-6.8587e-08	-9.04622e-08	-8.45759e-08	-1.17353e-07	-1.00465e-07
-43480	-1.09516e-08	-1.16771e-08	-1.33338e-08	-1.75698e-08	-2.15285e-08	-2.96252e-08	-3.71681e-08	-4.58458e-08	-5.47122e-08	-6.40381e-08	-6.84124e-08	-9.07174e-08	-8.4626e-08	-1.17274e-07	-9.9863e-08
-43470	-1.09377e-08	-1.17337e-08	-1.33269e-08	-1.76333e-08	-2.15643e-08	-2.96028e-08	-3.72139e-08	-4.59825e-08	-5.47537e-08	-6.40276e-08	-6.83703e-08	-9.09126e-08	-8.46766e-08	-1.17113e-07	-9.92578e-08
-43460	-1.0919e-08	-1.18099e-08	-1.3323e-08	-1.76942e-08	-2.15706e-08	-2.95973e-08	-3.72546e-08	-4.61226e-08	-5.479e-08	-6.40326e-08	-6.83134e-08	-9.10454e-08	-8.47768e-08	-1.16986e-07	-9.86817e-08
-43450	-1.09096e-08	-1.18757e-08	-1.33625e-08	-1.77541e-08	-2.1575e-08	-2.96088e-08	-3.72855e-08	-4.62259e-08	-5.48065e-08	-6.39808e-08	-6.82805e-08	-9.09762e-08	-8.49322e-08	-1.16847e-07	-9.81362e-08
-43440	-1.08881e-08	-1.19263e-08	-1.34209e-08	-1.78122e-08	-2.15758e-08	-2.96225e-08	-3.7263e-08	-4.62933e-08	-5.48034e-08	-6.39297e-08	-6.82897e-08	-9.09257e-08	-8.50635e-08	-1.16726e-07	-9.76139e-08
-43430	-1.08956e-08	-1.19831e-08	-1.34201e-08	-1.78661e-08	-2.16154e-08	-2.96323e-08	-3.72826e-08	-4.63365e-08	-5.47808e-08	-6.38712e-08	-6.84278e-08	-9.0942e-08	-8.51428e-08	-1.16671e-07	-9.70381e-08
-43420	-1.09112e-08	-1.2028e-08	-1.34615e-08	-1.79616e-08	-2.16622e-08	-2.96379e-08	-3.72875e-08	-4.63812e-08	-5.47073e-08	-6.38821e-08	-6.85929e-08	-9.09223e-08	-8.51609e-08	-1.16629e-07	-9.65361e-08
-43410	-1.08896e-08	-1.20713e-08	-1.34481e-08	-1.80765e-08	-2.17056e-08	-2.96285e-08	-3.72798e-08	-4.6476e-08	-5.46348e-08	-6.38687e-08	-6.87513e-08	-9.09157e-08	-8.50496e-08	-1.16562e-07	-9.61418e-08
-43400	-1.08763e-08	-1.2122e-08	-1.3433e-08	-1.80751e-08	-2.17457e-08	-2.95928e-08	-3.72995e-08	-4.65474e-08	-5.45413e-08	-6.38488e-08	-6.88806e-08	-9.09192e-08	-8.49125e-08	-1.16421e-07	-9.57722e-08
-43390	-1.08712e-08	-1.21872e-08	-1.34162e-08	-1.80233e-08	-2.17825e-08	-2.95813e-08	-3.73578e-08	-4.65953e-08	-5.45435e-08	-6.3817e-08	-6.90016e-08	-9.08874e-08	-8.48697e-08	-1.16085e-07	-9.54197e-08
-43380	-1.08902e-08	-1.22679e-08	-1.33978e-08	-1.80079e-08	-2.18159e-08	-2.95772e-08	-3.74071e-08	-4.66232e-08	-5.46346e-08	-6.37774e-08	-6.90476e-08	-9.08398e-08	-8.48982e-08	-1.15807e-07	-9.50041e-08
-43370	-1.09436e-08	-1.23579e-08	-1.33777e-08	-1.79998e-08	-2.18547e-08	-2.95808e-08	-3.74247e-08	-4.66443e-08	-5.47378e-08	-6.37135e-08	-6.9174e-08	-9.07125e-08	-8.49668e-08	-1.15513e-07	-9.4515e-08
-43360	-1.09719e-08	-1.24525e-08	-1.33559e-08	-1.80223e-08	-2.18996e-08	-2.95583e-08	-3.74164e-08	-4.66059e-08	-5.48651e-08	-6.36073e-08	-6.92748e-08	-9.05589e-08	-8.5101e-08	-1.15246e-07	-9.40524e-08
-43350	-1.09843e-08	-1.25108e-08	-1.33324e-08	-1.80549e-08	-2.19412e-08	-2.95059e-08	-3.73857e-08	-4.65839e-08	-5.50299e-08	-6.34477e-08	-6.94046e-08	-9.02708e-08	-8.52568e-08	-1.14997e-07	-9.36065e-08
-43340	-1.1009e-08	-1.25328e-08	-1.33073e-08	-1.81028e-08	-2.19696e-08	-2.94309e-08	-3.73563e-08	-4.66127e-08	-5.52372e-08	-6.33146e-08	-6.95327e-08	-8.99145e-08	-8.53642e-08	-1.14751e-07	-9.31728e-08
-43330	-1.10713e-08	-1.2592e-08	-1.33053e-08	-1.81676e-08	-2.19806e-08	-2.93658e-08	-3.73339e-08	-4.66806e-08	-5.54139e-08	-6.32131e-08	-6.9647e-08	-8.96198e-08	-8.54171e-08	-1.14447e-07	-9.26982e-08
-43320	-1.11597e-08	-1.26573e-08	-1.33361e-08	-1.82276e-08	-2.1917e-08	-2.93121e-08	-3.73511e-08	-4.67412e-08	-5.55175e-08	-6.30642e-08	-6.97079e-08	-8.94395e-08	-8.55219e-08	-1.14271e-07	-9.22185e-08
-43310	-1.12224e-08	-1.27209e-08	-1.33807e-08	-1.82951e-08	-2.18901e-08	-2.92174e-08	-3.73859e-08	-4.68138e-08	-5.55747e-08	-6.28739e-08	-6.97642e-08	-8.92912e-08	-8.56848e-08	-1.14039e-07	-9.18125e-08
-43300	-1.12568e-08	-1.27829e-08	-1.33878e-08	-1.83252e-08	-2.19361e-08	-2.91182e-08	-3.74516e-08	-4.68984e-08	-5.56079e-08	-6.26944e-08	-6.98423e-08	-8.91301e-08	-8.58247e-08	-1.13721e-07	-9.14237e-08
-43290	-1.12628e-08	-1.28432e-08	-1.33574e-08	-1.83194e-08	-2.20315e-08	-2.90974e-08	-3.75063e-08	-4.69765e-08	-5.56438e-08	-6.25857e-08	-6.98804e-08	-8.89485e-08	-8.59781e-08	-1.13361e-07	-9.10805e-08
-43280	-1.13193e-08	-1.29018e-08	-1.33217e-08	-1.83167e-08	-2.20599e-08	-2.90963e-08	-3.75344e-08	-4.70281e-08	-5.5699e-08	-6.24686e-08	-6.99114e-08	-8.87153e-08	-8.61635e-08	-1.13004e-07	-9.07377e-08
-43270	-1.13971e-08	-1.30074e-08	-1.3337e-08	-1.83337e-08	-2.20963e-08	-2.9065e-08	-3.75358e-08	-4.7061e-08	-5.58393e-08	-6.23304e-08	-7.00221e-08	-8.84501e-08	-8.62989e-08	-1.12587e-07	-9.03618e-08
-43260	-1.15196e-08	-1.30705e-08	-1.33504e-08	-1.83003e-08	-2.21817e-08	-2.90195e-08	-3.75303e-08	-4.71034e-08	-5.59708e-08	-6.21711e-08	-7.01803e-08	-8.81087e-08	-8.64174e-08	-1.12315e-07	-9.00083e-08
-43250	-1.1629e-08	-1.30901e-08	-1.33185e-08	-1.83485e-08	-2.22358e-08	-2.9007e-08	-3.75466e-08	-4.71761e-08	-5.60907e-08	-6.20529e-08	-7.03043e-08	-8.77727e-08	-8.65549e-08	-1.12142e-07	-8.96973e-08
-43240	-1.17177e-08	-1.31103e-08	-1.32753e-08	-1.83837e-08	-2.22279e-08	-2.89907e-08	-3.75958e-08	-4.72667e-08	-5.61845e-08	-6.19831e-08	-7.03544e-08	-8.74241e-08	-8.6667e-08	-1.11932e-07	-8.94283e-08
-43230	-1.17813e-08	-1.31501e-08	-1.32568e-08	-1.83966e-08	-2.23141e-08	-2.89224e-08	-3.76226e-08	-4.73346e-08	-5.62703e-08	-6.19532e-08	-7.03952e-08	-8.71014e-08	-8.68539e-08	-1.11652e-07	-8.92775e-08
-43220	-1.19388e-08	-1.3181e-08	-1.32497e-08	-1.84075e-08	-2.2425e-08	-2.88851e-08	-3.76776e-08	-4.73635e-08	-5.63709e-08	-6.19284e-08	-7.04665e-08	-8.68383e-08	-8.70961e-08	-1.11308e-07	-8.92052e-08
-43210	-1.2083e-08	-1.31904e-08	-1.32022e-08	-1.84037e-08	-2.25274e-08	-2.88899e-08	-3.77386e-08	-4.73522e-08	-5.64841e-08	-6.18647e-08	-7.05287e-08	-8.67158e-08	-8.73586e-08	-1.11001e-07	-8.91625e-08
-43200	-1.21433e-08	-1.32361e-08	-1.31922e-08	-1.84005e-08	-2.25785e-08	-2.89052e-08	-3.7758e-08	-4.7323e-08	-5.66159e-08	-6.17528e-08	-7.0542e-08	-8.6546e-08	-8.75907e-08	-1.1081e-07	-8.91069e-08
-43190	-1.21316e-08	-1.32801e-08	-1.31926e-08	-1.8369e-08	-2.25495e-08	-2.89159e-08	-3.77778e-08	-4.72848e-08	-5.68012e-08	-6.1654e-08	-7.05031e-08	-8.63273e-08	-8.77813e-08	-1.10666e-07	-8.90965e-08
-43180	-1.21888e-08	-1.32923e-08	-1.31551e-08	-1.84116e-08	-2.25706e-08	-2.89202e-08	-3.78413e-08	-4.73006e-08	-5.69318e-08	-6.15867e-08	-7.04493e-08	-8.60988e-08	-8.78694e-08	-1.10463e-07	-8.89811e-08
-43170	-1.22633e-08	-1.33606e-08	-1.31043e-08	-1.84723e-08	-2.26496e-08	-2.89301e-08	-3.78621e-08	-4.73318e-08	-5.70503e-08	-6.15359e-08	-7.03723e-08	-8.60183e-08	-8.79832e-08	-1.10206e-07	-8.88274e-08
-43160	-1.22947e-08	-1.34749e-08	-1.30649e-08	-1.85029e-08	-2.27353e-08	-2.89161e-08	-3.78872e-08	-4.73802e-08	-5.72212e-08	-6.14943e-08	-7.02861e-08	-8.6026e-08	-8.81397e-08	-1.09899e-07	-8.86585e-08
-43150	-1.22936e-08	-1.35031e-08	-1.30004e-08	-1.84475e-08	-2.2793e-08	-2.89402e-08	-3.79361e-08	-4.74483e-08	-5.73742e-08	-6.15277e-08	-7.02232e-08	-8.60397e-08	-8.83328e-08	-1.09553e-07	-8.84762e-08
-43140	-1.22954e-08	-1.35212e-08	-1.29551e-08	-1.8483e-08	-2.28879e-08	-2.89799e-08	-3.79803e-08	-4.74752e-08	-5.74891e-08	-6.1542e-08	-7.01954e-08	-8.60097e-08	-8.85115e-08	-1.09171e-07	-8.82916e-08
-43130	-1.22394e-08	-1.35647e-08	-1.29014e-08	-1.85689e-08	-2.29513e-08	-2.90004e-08	-3.79987e-08	-4.74423e-08	-5.7597e-08	-6.15373e-08	-7.01522e-08	-8.59652e-08	-8.86987e-08	-1.08762e-07	-8.81158e-08
-43120	-1.21356e-08	-1.35993e-08	-1.27867e-08	-1.86577e-08	-2.30147e-08	-2.89865e-08	-3.79808e-08	-4.74026e-08	-5.76979e-08	-6.15584e-08	-7.00846e-08	-8.59711e-08	-8.89055e-08	-1.08327e-07	-8.79564e-08
-43110	-1.2063e-08	-1.3627e-08	-1.27342e-08	-1.87446e-08	-2.3041e-08	-2.8977e-08	-3.79486e-08	-4.73829e-08	-5.7769e-08	-6.15493e-08	-7.0016e-08	-8.60279e-08	-8.91237e-08	-1.07889e-07	-8.78054e-08
-43100	-1.19964e-08	-1.3672e-08	-1.27817e-08	-1.8787e-08	-2.30847e-08	-2.90025e-08	-3.7977e-08	-4.74096e-08	-5.78473e-08	-6.15216e-08	-6.99144e-08	-8.60993e-08	-8.94284e-08	-1.07441e-07	-8.74884e-08
-43090	-1.19892e-08	-1.37872e-08	-1.28179e-08	-1.88697e-08	-2.31212e-08	-2.90243e-08	-3.79715e-08	-4.74562e-08	-5.79504e-08	-6.14837e-08	-6.98439e-08	-8.61986e-08	-8.97284e-08	-1.06948e-07	-8.71346e-08
-43080	-1.20003e-08	-1.38504e-08	-1.28713e-08	-1.89899e-08	-2.31435e-08	-2.90424e-08	-3.7918e-08	-4.74927e-08	-5.80223e-08	-6.14318e-08	-6.9818e-08	-8.62787e-08	-8.99371e-08	-1.06531e-07	-8.67475e-08
-43070	-1.20103e-08	-1.38782e-08	-1.28997e-08	-1.91123e-08	-2.31529e-08	-2.90569e-08	-3.78843e-08	-4.7511e-08	-5.80871e-08	-6.14007e-08	-6.97869e-08	-8.62937e-08	-9.00918e-08	-1.06237e-07	-8.62835e-08
-43060	-1.19691e-08	-1.39043e-08	-1.29251e-08	-1.92057e-08	-2.31598e-08	-2.90676e-08	-3.7891e-08	-4.75113e-08	-5.81343e-08	-6.13648e-08	-6.97383e-08	-8.63031e-08	-9.02942e-08	-1.05847e-07	-8.591e-08
-43050	-1.19128e-08	-1.39509e-08	-1.29186e-08	-1.92792e-08	-2.31933e-08	-2.9048e-08	-3.78929e-08	-4.75019e-08	-5.81637e-08	-6.12934e-08	-6.9724e-08	-8.62959e-08	-9.04214e-08	-1.05402e-07	-8.55707e-08
-43040	-1.18419e-08	-1.41189e-08	-1.28711e-08	-1.93507e-08	-2.32326e-08	-2.90047e-08	-3.78901e-08	-4.74621e-08	-5.82332e-08	-6.11646e-08	-6.97427e-08	-8.61653e-08	-9.04623e-08	-1.05009e-07	-8.53414e-08
-43030	-1.18192e-08	-1.42436e-08	-1.2822e-08	-1.94139e-08	-2.3257e-08	-2.89573e-08	-3.78827e-08	-4.74154e-08	-5.83956e-08	-6.10285e-08	-6.96962e-08	-8.59867e-08	-9.05837e-08	-1.04651e-07	-8.52275e-08
-43020	-1.18004e-08	-1.43431e-08	-1.27731e-08	-1.94439e-08	-2.32581e-08	-2.89079e-08	-3.78705e-08	-4.74147e-08	-5.85022e-08	-6.09286e-08	-6.96154e-08	-8.58295e-08	-9.08201e-08	-1.04236e-07	-8.52052e-08
-43010	-1.17596e-08	-1.43955e-08	-1.2793e-08	-1.95088e-08	-2.3271e-08	-2.88642e-08	-3.78536e-08	-4.73634e-08	-5.85361e-08	-6.08271e-08	-6.96081e-08	-8.56813e-08	-9.10441e-08	-1.03844e-07	-8.52232e-08
-43000	-1.17102e-08	-1.44121e-08	-1.2832e-08	-1.9571e-08	-2.32638e-08	-2.88334e-08	-3.7832e-08	-4.73072e-08	-5.85406e-08	-6.0784e-08	-6.96558e-08	-8.55243e-08	-9.12533e-08	-1.03426e-07	-8.52899e-08
-42990	-1.16586e-08	-1.44753e-08	-1.28235e-08	-1.96128e-08	-2.32554e-08	-2.88418e-08	-3.78057e-08	-4.72561e-08	-5.85278e-08	-6.07726e-08	-6.97421e-08	-8.53254e-08	-9.15354e-08	-1.0298e-07	-8.54065e-08
-42980	-1.16421e-08	-1.45946e-08	-1.28032e-08	-1.96164e-08	-2.32562e-08	-2.88856e-08	-3.77794e-08	-4.7211e-08	-5.8516e-08	-6.08198e-08	-6.98671e-08	-8.5117e-08	-9.17415e-08	-1.02549e-07	-8.5569e-08
-42970	-1.1635e-08	-1.47123e-08	-1.28228e-08	-1.9617e-08	-2.32745e-08	-2.88971e-08	-3.77888e-08	-4.71725e-08	-5.85103e-08	-6.08902e-08	-6.99237e-08	-8.49926e-08	-9.19482e-08	-1.02147e-07	-8.57521e-08
-42960	-1.16347e-08	-1.48283e-08	-1.2876e-08	-1.96676e-08	-2.3233e-08	-2.88695e-08	-3.77832e-08	-4.71855e-08	-5.84976e-08	-6.09297e-08	-7.00023e-08	-8.50054e-08	-9.21945e-08	-1.01754e-07	-8.59349e-08
-42950	-1.16415e-08	-1.49778e-08	-1.28878e-08	-1.97156e-08	-2.32084e-08	-2.88575e-08	-3.77626e-08	-4.71915e-08	-5.84779e-08	-6.09475e-08	-7.01084e-08	-8.50886e-08	-9.24336e-08	-1.01357e-07	-8.61417e-08
-42940	-1.16354e-08	-1.50902e-08	-1.28933e-08	-1.97609e-08	-2.31987e-08	-2.88624e-08	-3.77271e-08	-4.71903e-08	-5.84583e-08	-6.10086e-08	-7.01132e-08	-8.51765e-08	-9.26705e-08	-1.00947e-07	-8.63348e-08
-42930	-1.16078e-08	-1.5201e-08	-1.28874e-08	-1.98098e-08	-2.31856e-08	-2.88649e-08	-3.76768e-08	-4.71822e-08	-5.84674e-08	-6.10317e-08	-7.01266e-08	-8.53535e-08	-9.28448e-08	-1.00524e-07	-8.65031e-08
-42920	-1.15907e-08	-1.53301e-08	-1.28383e-08	-1.98873e-08	-2.31692e-08	-2.88887e-08	-3.76376e-08	-4.71518e-08	-5.84385e-08	-6.09872e-08	-7.01878e-08	-8.54822e-08	-9.30345e-08	-9.99465e-08	-8.66302e-08
-42910	-1.16076e-08	-1.54608e-08	-1.27657e-08	-1.99779e-08	-2.31533e-08	-2.88589e-08	-3.76189e-08	-4.71378e-08	-5.8391e-08	-6.09399e-08	-7.02742e-08	-8.55114e-08	-9.33264e-08	-9.94361e-08	-8.66971e-08
-42900	-1.16533e-08	-1.5597e-08	-1.27145e-08	-2.00663e-08	-2.31576e-08	-2.88094e-08	-3.75951e-08	-4.71283e-08	-5.83409e-08	-6.10055e-08	-7.03003e-08	-8.54725e-08	-9.35728e-08	-9.89925e-08	-8.66735e-08
-42890	-1.17083e-08	-1.56991e-08	-1.26879e-08	-2.01523e-08	-2.31889e-08	-2.87563e-08	-3.75682e-08	-4.71236e-08	-5.83432e-08	-6.12046e-08	-7.0322e-08	-8.55148e-08	-9.38386e-08	-9.85943e-08	-8.65196e-08
-42880	-1.17208e-08	-1.58082e-08	-1.269e-08	-2.02266e-08	-2.32423e-08	-2.87475e-08	-3.7583e-08	-4.7089e-08	-5.83693e-08	-6.14472e-08	-7.03172e-08	-8.56355e-08	-9.40834e-08	-9.82661e-08	-8.61861e-08
-42870	-1.17223e-08	-1.59462e-08	-1.27205e-08	-2.02673e-08	-2.32922e-08	-2.87395e-08	-3.7625e-08	-4.70578e-08	-5.83667e-08	-6.16948e-08	-7.0312e-08	-8.57659e-08	-9.42917e-08	-9.80116e-08	-8.59633e-08
-42860	-1.1742e-08	-1.60491e-08	-1.27115e-08	-2.0346e-08	-2.33364e-08	-2.87274e-08	-3.76641e-08	-4.70463e-08	-5.83351e-08	-6.19126e-08	-7.03017e-08	-8.59032e-08	-9.44981e-08	-9.77432e-08	-8.57576e-08
-42850	-1.17625e-08	-1.61421e-08	-1.26708e-08	-2.04223e-08	-2.33744e-08	-2.86937e-08	-3.76669e-08	-4.70373e-08	-5.82874e-08	-6.21003e-08	-7.02998e-08	-8.60899e-08	-9.47154e-08	-9.74614e-08	-8.55529e-08
-42840	-1.17754e-08	-1.62327e-08	-1.26388e-08	-2.04647e-08	-2.34095e-08	-2.86208e-08	-3.76335e-08	-4.70307e-08	-5.82317e-08	-6.22224e-08	-7.03434e-08	-8.62551e-08	-9.49194e-08	-9.72388e-08	-8.53899e-08
-42830	-1.18001e-08	-1.63209e-08	-1.26124e-08	-2.04838e-08	-2.34367e-08	-2.85539e-08	-3.76167e-08	-4.70277e-08	-5.81678e-08	-6.23244e-08	-7.04057e-08	-8.63651e-08	-9.50704e-08	-9.68289e-08	-8.53273e-08
-42820	-1.18231e-08	-1.64123e-08	-1.25882e-08	-2.05201e-08	-2.34509e-08	-2.85264e-08	-3.75543e-08	-4.70293e-08	-5.80856e-08	-6.24236e-08	-7.03891e-08	-8.64808e-08	-9.51576e-08	-9.6284e-08	-8.51519e-08
-42810	-1.18467e-08	-1.65124e-08	-1.25637e-08	-2.05879e-08	-2.34541e-08	-2.85161e-08	-3.74869e-08	-4.69835e-08	-5.80082e-08	-6.25416e-08	-7.04247e-08	-8.66524e-08	-9.52266e-08	-9.59678e-08	-8.48441e-08
-42800	-1.19138e-08	-1.66215e-08	-1.24934e-08	-2.06534e-08	-2.34543e-08	-2.8516e-08	-3.74146e-08	-4.69309e-08	-5.79867e-08	-6.26786e-08	-7.05102e-08	-8.6878e-08	-9.52834e-08	-9.56883e-08	-8.45155e-08
-42790	-1.20246e-08	-1.67404e-08	-1.24658e-08	-2.07077e-08	-2.34515e-08	-2.84483e-08	-3.73412e-08	-4.69257e-08	-5.79956e-08	-6.28809e-08	-7.06619e-08	-8.70505e-08	-9.53926e-08	-9.54522e-08	-8.41812e-08
-42780	-1.21244e-08	-1.68693e-08	-1.24262e-08	-2.07375e-08	-2.34458e-08	-2.83568e-08	-3.72595e-08	-4.69239e-08	-5.79611e-08	-6.30445e-08	-7.07637e-08	-8.71718e-08	-9.55964e-08	-9.52248e-08	-8.38722e-08
-42770	-1.21959e-08	-1.69216e-08	-1.2361e-08	-2.07426e-08	-2.3437e-08	-2.83059e-08	-3.71727e-08	-4.69254e-08	-5.78317e-08	-6.31506e-08	-7.07863e-08	-8.72784e-08	-9.58282e-08	-9.48713e-08	-8.35883e-08
-42760	-1.2295e-08	-1.69414e-08	-1.2291e-08	-2.07768e-08	-2.34327e-08	-2.82206e-08	-3.71003e-08	-4.69572e-08	-5.7701e-08	-6.32211e-08	-7.07879e-08	-8.73056e-08	-9.59802e-08	-9.44179e-08	-8.32786e-08
-42750	-1.23694e-08	-1.69637e-08	-1.22302e-08	-2.07821e-08	-2.3444e-08	-2.81818e-08	-3.70568e-08	-4.69462e-08	-5.75969e-08	-6.32869e-08	-7.08019e-08	-8.7341e-08	-9.61008e-08	-9.41528e-08	-8.29779e-08
-42740	-1.24492e-08	-1.70279e-08	-1.21751e-08	-2.07793e-08	-2.34712e-08	-2.81841e-08	-3.70087e-08	-4.68894e-08	-5.75389e-08	-6.33671e-08	-7.08151e-08	-8.74402e-08	-9.61396e-08	-9.39238e-08	-8.2773e-08
-42730	-1.25384e-08	-1.7051e-08	-1.20944e-08	-2.08138e-08	-2.35373e-08	-2.82157e-08	-3.69027e-08	-4.68982e-08	-5.7493e-08	-6.34724e-08	-7.07973e-08	-8.75458e-08	-9.61438e-08	-9.36513e-08	-8.26642e-08
-42720	-1.26291e-08	-1.71076e-08	-1.20567e-08	-2.08591e-08	-2.35857e-08	-2.82339e-08	-3.67918e-08	-4.69706e-08	-5.74118e-08	-6.3604e-08	-7.07873e-08	-8.76642e-08	-9.61449e-08	-9.33244e-08	-8.25216e-08
-42710	-1.2702e-08	-1.7246e-08	-1.20267e-08	-2.08929e-08	-2.35902e-08	-2.82281e-08	-3.66758e-08	-4.70569e-08	-5.7264e-08	-6.37597e-08	-7.08245e-08	-8.77943e-08	-9.61347e-08	-9.30089e-08	-8.2309e-08
-42700	-1.27723e-08	-1.73464e-08	-1.20037e-08	-2.08483e-08	-2.35718e-08	-2.82253e-08	-3.66202e-08	-4.71194e-08	-5.71691e-08	-6.3972e-08	-7.09115e-08	-8.79362e-08	-9.61121e-08	-9.28352e-08	-8.21278e-08
-42690	-1.28451e-08	-1.73883e-08	-1.19425e-08	-2.07629e-08	-2.35822e-08	-2.82784e-08	-3.66269e-08	-4.71583e-08	-5.71601e-08	-6.41931e-08	-7.09624e-08	-8.80256e-08	-9.60978e-08	-9.26954e-08	-8.19782e-08
-42680	-1.28971e-08	-1.74244e-08	-1.1895e-08	-2.07353e-08	-2.36217e-08	-2.82956e-08	-3.65691e-08	-4.71824e-08	-5.71175e-08	-6.4336e-08	-7.09891e-08	-8.80588e-08	-9.60882e-08	-9.25999e-08	-8.18498e-08
-42670	-1.29607e-08	-1.74865e-08	-1.19053e-08	-2.0621e-08	-2.3648e-08	-2.83448e-08	-3.64873e-08	-4.72009e-08	-5.70588e-08	-6.44053e-08	-7.10544e-08	-8.80559e-08	-9.60581e-08	-9.24185e-08	-8.17214e-08
-42660	-1.30438e-08	-1.7504e-08	-1.19135e-08	-2.05736e-08	-2.36612e-08	-2.83928e-08	-3.64008e-08	-4.73154e-08	-5.70194e-08	-6.44241e-08	-7.10944e-08	-8.80227e-08	-9.59652e-08	-9.21462e-08	-8.15923e-08
-42650	-1.31208e-08	-1.75111e-08	-1.19198e-08	-2.05984e-08	-2.37106e-08	-2.84162e-08	-3.63096e-08	-4.74969e-08	-5.69157e-08	-6.43922e-08	-7.11088e-08	-8.79935e-08	-9.58782e-08	-9.18194e-08	-8.15241e-08
-42640	-1.31746e-08	-1.75732e-08	-1.19298e-08	-2.06252e-08	-2.37384e-08	-2.84741e-08	-3.62342e-08	-4.76667e-08	-5.67968e-08	-6.43294e-08	-7.11701e-08	-8.80132e-08	-9.57457e-08	-9.14783e-08	-8.15789e-08
-42630	-1.32129e-08	-1.76535e-08	-1.19587e-08	-2.06498e-08	-2.37387e-08	-2.85235e-08	-3.61695e-08	-4.77544e-08	-5.66666e-08	-6.42003e-08	-7.12399e-08	-8.80392e-08	-9.55735e-08	-9.11566e-08	-8.1673e-08
-42620	-1.32522e-08	-1.76512e-08	-1.1973e-08	-2.0672e-08	-2.37488e-08	-2.85208e-08	-3.61275e-08	-4.78273e-08	-5.65278e-08	-6.4099e-08	-7.13138e-08	-8.80874e-08	-9.53669e-08	-9.07889e-08	-8.17989e-08
-42610	-1.32901e-08	-1.76196e-08	-1.1972e-08	-2.06667e-08	-2.37688e-08	-2.85585e-08	-3.60901e-08	-4.7922e-08	-5.64627e-08	-6.41054e-08	-7.1363e-08	-8.80475e-08	-9.52252e-08	-9.04549e-08	-8.18889e-08
-42600	-1.33267e-08	-1.76081e-08	-1.19691e-08	-2.06113e-08	-2.37784e-08	-2.86013e-08	-3.60731e-08	-4.80675e-08	-5.63403e-08	-6.41909e-08	-7.13542e-08	-8.7999e-08	-9.51478e-08	-9.02052e-08	-8.21409e-08
-42590	-1.33619e-08	-1.75945e-08	-1.19641e-08	-2.05532e-08	-2.37753e-08	-2.8605e-08	-3.60149e-08	-4.82624e-08	-5.62143e-08	-6.43178e-08	-7.12727e-08	-8.80151e-08	-9.5059e-08	-8.99776e-08	-8.2503e-08
-42580	-1.33957e-08	-1.7579e-08	-1.20054e-08	-2.05045e-08	-2.37618e-08	-2.86304e-08	-3.5936e-08	-4.84744e-08	-5.61787e-08	-6.44879e-08	-7.1138e-08	-8.79766e-08	-9.49422e-08	-8.97056e-08	-8.2894e-08
-42570	-1.33933e-08	-1.75777e-08	-1.20299e-08	-2.0463e-08	-2.37455e-08	-2.86626e-08	-3.58564e-08	-4.86848e-08	-5.61885e-08	-6.46887e-08	-7.09936e-08	-8.79203e-08	-9.48381e-08	-8.93729e-08	-8.32393e-08
-42560	-1.33797e-08	-1.76333e-08	-1.20305e-08	-2.04196e-08	-2.37265e-08	-2.86911e-08	-3.57843e-08	-4.88527e-08	-5.61991e-08	-6.49126e-08	-7.08395e-08	-8.78661e-08	-9.48113e-08	-8.89704e-08	-8.34957e-08
-42550	-1.34055e-08	-1.77036e-08	-1.2018e-08	-2.03742e-08	-2.37049e-08	-2.87107e-08	-3.57197e-08	-4.90033e-08	-5.62235e-08	-6.5125e-08	-7.06968e-08	-8.78656e-08	-9.4786e-08	-8.85545e-08	-8.36363e-08
-42540	-1.34552e-08	-1.77453e-08	-1.20035e-08	-2.03268e-08	-2.36894e-08	-2.86828e-08	-3.56616e-08	-4.91241e-08	-5.629e-08	-6.5282e-08	-7.05843e-08	-8.79257e-08	-9.47213e-08	-8.81536e-08	-8.36877e-08
-42530	-1.35135e-08	-1.77724e-08	-1.1981e-08	-2.02774e-08	-2.36837e-08	-2.86918e-08	-3.56099e-08	-4.92232e-08	-5.64e-08	-6.53121e-08	-7.04882e-08	-8.79735e-08	-9.4686e-08	-8.7872e-08	-8.37672e-08
-42520	-1.35803e-08	-1.77971e-08	-1.19169e-08	-2.02683e-08	-2.36741e-08	-2.87053e-08	-3.55668e-08	-4.93595e-08	-5.64327e-08	-6.52084e-08	-7.03227e-08	-8.80078e-08	-9.46945e-08	-8.77075e-08	-8.39509e-08
-42510	-1.36217e-08	-1.78195e-08	-1.18035e-08	-2.02378e-08	-2.36516e-08	-2.87345e-08	-3.55542e-08	-4.95047e-08	-5.64409e-08	-6.51637e-08	-7.01961e-08	-8.79862e-08	-9.4743e-08	-8.76279e-08	-8.40094e-08
-42500	-1.36431e-08	-1.78395e-08	-1.16927e-08	-2.0182e-08	-2.36161e-08	-2.87469e-08	-3.55749e-08	-4.96303e-08	-5.64639e-08	-6.52456e-08	-7.01405e-08	-8.79381e-08	-9.47095e-08	-8.76368e-08	-8.40541e-08
-42490	-1.36632e-08	-1.78263e-08	-1.16492e-08	-2.01243e-08	-2.3589e-08	-2.87228e-08	-3.56138e-08	-4.97139e-08	-5.65043e-08	-6.53277e-08	-7.0205e-08	-8.80458e-08	-9.4578e-08	-8.76696e-08	-8.41122e-08
-42480	-1.36874e-08	-1.77945e-08	-1.15861e-08	-2.00832e-08	-2.35701e-08	-2.86891e-08	-3.56941e-08	-4.97655e-08	-5.65731e-08	-6.54041e-08	-7.02039e-08	-8.8196e-08	-9.44429e-08	-8.76186e-08	-8.42296e-08
-42470	-1.37094e-08	-1.77716e-08	-1.15112e-08	-2.00711e-08	-2.35376e-08	-2.86868e-08	-3.57122e-08	-4.98118e-08	-5.66283e-08	-6.5471e-08	-7.01897e-08	-8.82761e-08	-9.4222e-08	-8.75157e-08	-8.43155e-08
-42460	-1.37326e-08	-1.77577e-08	-1.14347e-08	-2.00597e-08	-2.34795e-08	-2.86927e-08	-3.56895e-08	-4.98335e-08	-5.6651e-08	-6.55261e-08	-7.01906e-08	-8.82218e-08	-9.40006e-08	-8.74315e-08	-8.43468e-08
-42450	-1.3831e-08	-1.77542e-08	-1.13565e-08	-2.00461e-08	-2.34089e-08	-2.87689e-08	-3.56722e-08	-4.99135e-08	-5.6666e-08	-6.55612e-08	-7.01726e-08	-8.82281e-08	-9.38322e-08	-8.74194e-08	-8.43935e-08
-42440	-1.39197e-08	-1.77609e-08	-1.1288e-08	-2.00301e-08	-2.3344e-08	-2.88253e-08	-3.56645e-08	-5.00258e-08	-5.66656e-08	-6.55763e-08	-7.01357e-08	-8.82305e-08	-9.37511e-08	-8.74515e-08	-8.4311e-08
-42430	-1.39749e-08	-1.77653e-08	-1.12634e-08	-2.00118e-08	-2.32958e-08	-2.88291e-08	-3.56661e-08	-5.00958e-08	-5.66466e-08	-6.5538e-08	-7.00852e-08	-8.82304e-08	-9.37447e-08	-8.74379e-08	-8.42244e-08
-42420	-1.39945e-08	-1.77673e-08	-1.12488e-08	-1.99911e-08	-2.32554e-08	-2.88282e-08	-3.56624e-08	-5.01185e-08	-5.66308e-08	-6.54158e-08	-7.00951e-08	-8.82531e-08	-9.37021e-08	-8.74443e-08	-8.41746e-08
-42410	-1.39923e-08	-1.77836e-08	-1.12279e-08	-1.99681e-08	-2.31949e-08	-2.88695e-08	-3.56968e-08	-5.01232e-08	-5.66264e-08	-6.52866e-08	-7.00263e-08	-8.83797e-08	-9.37327e-08	-8.74585e-08	-8.40967e-08
-42400	-1.39774e-08	-1.78608e-08	-1.11936e-08	-1.99428e-08	-2.31111e-08	-2.89398e-08	-3.57358e-08	-5.01254e-08	-5.66226e-08	-6.51926e-08	-6.99194e-08	-8.8529e-08	-9.37937e-08	-8.74164e-08	-8.39938e-08
-42390	-1.39493e-08	-1.79035e-08	-1.11716e-08	-1.99152e-08	-2.30567e-08	-2.90065e-08	-3.57874e-08	-5.01436e-08	-5.66044e-08	-6.5089e-08	-6.97844e-08	-8.8688e-08	-9.3863e-08	-8.73613e-08	-8.39442e-08
-42380	-1.39036e-08	-1.78926e-08	-1.11619e-08	-1.98852e-08	-2.29991e-08	-2.90271e-08	-3.58558e-08	-5.01542e-08	-5.65717e-08	-6.49427e-08	-6.96458e-08	-8.88888e-08	-9.39329e-08	-8.73051e-08	-8.39157e-08
-42370	-1.38944e-08	-1.78728e-08	-1.11231e-08	-1.98528e-08	-2.29277e-08	-2.90031e-08	-3.59287e-08	-5.01639e-08	-5.6573e-08	-6.48091e-08	-6.95155e-08	-8.91161e-08	-9.40197e-08	-8.72128e-08	-8.39082e-08
-42360	-1.38946e-08	-1.78624e-08	-1.11233e-08	-1.98182e-08	-2.28632e-08	-2.89835e-08	-3.59985e-08	-5.01699e-08	-5.6596e-08	-6.47103e-08	-6.93575e-08	-8.93233e-08	-9.41379e-08	-8.71582e-08	-8.39734e-08
-42350	-1.38934e-08	-1.78948e-08	-1.1086e-08	-1.97812e-08	-2.28725e-08	-2.89839e-08	-3.60626e-08	-5.01299e-08	-5.6631e-08	-6.46339e-08	-6.91891e-08	-8.94524e-08	-9.42784e-08	-8.70706e-08	-8.4076e-08
-42340	-1.38637e-08	-1.79358e-08	-1.10644e-08	-1.97419e-08	-2.28495e-08	-2.89577e-08	-3.60712e-08	-5.00763e-08	-5.66808e-08	-6.46029e-08	-6.90903e-08	-8.95111e-08	-9.44364e-08	-8.69564e-08	-8.42073e-08
-42330	-1.38131e-08	-1.79747e-08	-1.10632e-08	-1.97003e-08	-2.2793e-08	-2.89087e-08	-3.60748e-08	-5.00439e-08	-5.67467e-08	-6.45887e-08	-6.90182e-08	-8.9475e-08	-9.4579e-08	-8.68552e-08	-8.44338e-08
-42320	-1.37801e-08	-1.80117e-08	-1.10257e-08	-1.96563e-08	-2.27387e-08	-2.88564e-08	-3.60734e-08	-4.99783e-08	-5.68147e-08	-6.45325e-08	-6.90286e-08	-8.94635e-08	-9.46771e-08	-8.67367e-08	-8.47066e-08
-42310	-1.37601e-08	-1.80555e-08	-1.10046e-08	-1.961e-08	-2.26932e-08	-2.88395e-08	-3.60591e-08	-4.99446e-08	-5.68839e-08	-6.44378e-08	-6.90322e-08	-8.94299e-08	-9.47272e-08	-8.65697e-08	-8.49031e-08
-42300	-1.36696e-08	-1.81083e-08	-1.09987e-08	-1.95613e-08	-2.26629e-08	-2.88664e-08	-3.60511e-08	-4.99378e-08	-5.69235e-08	-6.43024e-08	-6.90032e-08	-8.94455e-08	-9.47682e-08	-8.63812e-08	-8.51616e-08
-42290	-1.36058e-08	-1.81215e-08	-1.09912e-08	-1.95104e-08	-2.2631e-08	-2.88668e-08	-3.60303e-08	-4.99578e-08	-5.70015e-08	-6.4064e-08	-6.89533e-08	-8.94779e-08	-9.47727e-08	-8.61829e-08	-8.56019e-08
-42280	-1.36263e-08	-1.81019e-08	-1.0982e-08	-1.9457e-08	-2.25917e-08	-2.88368e-08	-3.5969e-08	-4.9969e-08	-5.70926e-08	-6.38995e-08	-6.88939e-08	-8.95287e-08	-9.4615e-08	-8.60163e-08	-8.61017e-08
-42270	-1.35921e-08	-1.80915e-08	-1.09711e-08	-1.94014e-08	-2.25482e-08	-2.88418e-08	-3.59368e-08	-4.99628e-08	-5.71678e-08	-6.38693e-08	-6.88192e-08	-8.9591e-08	-9.43882e-08	-8.5841e-08	-8.65426e-08
-42260	-1.35357e-08	-1.80892e-08	-1.0967e-08	-1.9404e-08	-2.24738e-08	-2.88584e-08	-3.59048e-08	-4.98941e-08	-5.72409e-08	-6.38296e-08	-6.86924e-08	-8.96459e-08	-9.41693e-08	-8.5728e-08	-8.69152e-08
-42250	-1.34573e-08	-1.80621e-08	-1.09629e-08	-1.94021e-08	-2.24484e-08	-2.88275e-08	-3.59046e-08	-4.98194e-08	-5.72578e-08	-6.37919e-08	-6.85777e-08	-8.97316e-08	-9.39227e-08	-8.55903e-08	-8.72997e-08
-42240	-1.33572e-08	-1.80179e-08	-1.09481e-08	-1.93394e-08	-2.24372e-08	-2.88311e-08	-3.59341e-08	-4.97386e-08	-5.72345e-08	-6.37666e-08	-6.85244e-08	-8.97666e-08	-9.36365e-08	-8.53155e-08	-8.76528e-08
-42230	-1.32777e-08	-1.79917e-08	-1.09016e-08	-1.92743e-08	-2.24388e-08	-2.88687e-08	-3.59895e-08	-4.9674e-08	-5.72818e-08	-6.36493e-08	-6.85252e-08	-8.97815e-08	-9.33336e-08	-8.50719e-08	-8.7915e-08
-42220	-1.3228e-08	-1.79624e-08	-1.08432e-08	-1.9207e-08	-2.24782e-08	-2.89024e-08	-3.60415e-08	-4.9659e-08	-5.73342e-08	-6.35228e-08	-6.85052e-08	-8.98084e-08	-9.30797e-08	-8.48476e-08	-8.80948e-08
-42210	-1.31774e-08	-1.79423e-08	-1.07938e-08	-1.91372e-08	-2.25228e-08	-2.89323e-08	-3.60866e-08	-4.96714e-08	-5.73796e-08	-6.33994e-08	-6.84526e-08	-8.98342e-08	-9.29713e-08	-8.47353e-08	-8.82318e-08
-42200	-1.31455e-08	-1.79316e-08	-1.07724e-08	-1.90652e-08	-2.2536e-08	-2.89345e-08	-3.61593e-08	-4.9708e-08	-5.74602e-08	-6.33112e-08	-6.83874e-08	-8.99007e-08	-9.28896e-08	-8.47062e-08	-8.83447e-08
-42190	-1.31183e-08	-1.79303e-08	-1.0782e-08	-1.89908e-08	-2.25395e-08	-2.88908e-08	-3.61572e-08	-4.97696e-08	-5.75239e-08	-6.32354e-08	-6.83983e-08	-8.99199e-08	-9.2797e-08	-8.4654e-08	-8.85989e-08
-42180	-1.30897e-08	-1.79372e-08	-1.07901e-08	-1.89141e-08	-2.25673e-08	-2.88877e-08	-3.61218e-08	-4.98636e-08	-5.75426e-08	-6.31452e-08	-6.84123e-08	-8.99594e-08	-9.27027e-08	-8.4637e-08	-8.8855e-08
-42170	-1.30598e-08	-1.79421e-08	-1.07256e-08	-1.88351e-08	-2.25515e-08	-2.89248e-08	-3.60472e-08	-4.99863e-08	-5.75355e-08	-6.30262e-08	-6.84439e-08	-9.00186e-08	-9.26037e-08	-8.46718e-08	-8.91056e-08
-42160	-1.30285e-08	-1.79229e-08	-1.0652e-08	-1.87537e-08	-2.25261e-08	-2.89425e-08	-3.60015e-08	-5.00382e-08	-5.74947e-08	-6.29074e-08	-6.85212e-08	-9.00536e-08	-9.25563e-08	-8.46612e-08	-8.93197e-08
-42150	-1.29958e-08	-1.78793e-08	-1.06047e-08	-1.867e-08	-2.25009e-08	-2.89343e-08	-3.59212e-08	-5.00663e-08	-5.74473e-08	-6.28298e-08	-6.8598e-08	-9.01077e-08	-9.26069e-08	-8.4604e-08	-8.94972e-08
-42140	-1.29618e-08	-1.78379e-08	-1.05744e-08	-1.8584e-08	-2.24621e-08	-2.89228e-08	-3.58032e-08	-5.00725e-08	-5.73701e-08	-6.28159e-08	-6.86321e-08	-9.01623e-08	-9.25505e-08	-8.45263e-08	-8.9707e-08
-42130	-1.29163e-08	-1.78163e-08	-1.05832e-08	-1.84956e-08	-2.24207e-08	-2.89305e-08	-3.57618e-08	-5.00709e-08	-5.73261e-08	-6.28408e-08	-6.85754e-08	-9.02127e-08	-9.24174e-08	-8.43759e-08	-8.9946e-08
-42120	-1.28592e-08	-1.78103e-08	-1.06301e-08	-1.84049e-08	-2.24096e-08	-2.89653e-08	-3.57389e-08	-5.00613e-08	-5.73057e-08	-6.28341e-08	-6.85898e-08	-9.03096e-08	-9.23717e-08	-8.42222e-08	-9.02045e-08
-42110	-1.28151e-08	-1.78023e-08	-1.06846e-08	-1.83119e-08	-2.24255e-08	-2.89261e-08	-3.57466e-08	-5.00451e-08	-5.72515e-08	-6.2765e-08	-6.86381e-08	-9.0404e-08	-9.2395e-08	-8.41582e-08	-9.04315e-08
-42100	-1.28176e-08	-1.77922e-08	-1.0717e-08	-1.82166e-08	-2.24383e-08	-2.89429e-08	-3.57909e-08	-5.00226e-08	-5.71434e-08	-6.26948e-08	-6.86475e-08	-9.05631e-08	-9.2516e-08	-8.421e-08	-9.06348e-08
-42090	-1.27846e-08	-1.77801e-08	-1.07333e-08	-1.81189e-08	-2.24726e-08	-2.89543e-08	-3.58305e-08	-4.9996e-08	-5.70997e-08	-6.26511e-08	-6.87064e-08	-9.0738e-08	-9.26509e-08	-8.42097e-08	-9.08928e-08
-42080	-1.27417e-08	-1.7766e-08	-1.07406e-08	-1.80188e-08	-2.25149e-08	-2.89617e-08	-3.58847e-08	-4.99746e-08	-5.70538e-08	-6.26333e-08	-6.87663e-08	-9.08412e-08	-9.27504e-08	-8.42466e-08	-9.1117e-08
-42070	-1.26975e-08	-1.77509e-08	-1.07087e-08	-1.79165e-08	-2.2519e-08	-2.89315e-08	-3.59681e-08	-4.99585e-08	-5.69721e-08	-6.26386e-08	-6.88331e-08	-9.08743e-08	-9.28101e-08	-8.43007e-08	-9.13071e-08
-42060	-1.2652e-08	-1.77294e-08	-1.07029e-08	-1.78074e-08	-2.25378e-08	-2.89026e-08	-3.60411e-08	-4.99525e-08	-5.68888e-08	-6.26669e-08	-6.89077e-08	-9.09163e-08	-9.28341e-08	-8.42908e-08	-9.14587e-08
-42050	-1.2605e-08	-1.77082e-08	-1.06983e-08	-1.7652e-08	-2.25735e-08	-2.88851e-08	-3.60892e-08	-4.99647e-08	-5.68222e-08	-6.269e-08	-6.89683e-08	-9.09581e-08	-9.28472e-08	-8.43404e-08	-9.16334e-08
-42040	-1.25064e-08	-1.76909e-08	-1.06669e-08	-1.75298e-08	-2.25716e-08	-2.88506e-08	-3.61233e-08	-4.99831e-08	-5.67694e-08	-6.26913e-08	-6.89983e-08	-9.0979e-08	-9.27919e-08	-8.43765e-08	-9.18155e-08
-42030	-1.24319e-08	-1.76767e-08	-1.06213e-08	-1.74205e-08	-2.26023e-08	-2.88391e-08	-3.61315e-08	-5.00083e-08	-5.66944e-08	-6.26952e-08	-6.91612e-08	-9.09922e-08	-9.27715e-08	-8.44091e-08	-9.19466e-08
-42020	-1.23814e-08	-1.76963e-08	-1.05576e-08	-1.73282e-08	-2.26719e-08	-2.88243e-08	-3.60979e-08	-5.00404e-08	-5.66049e-08	-6.2714e-08	-6.93599e-08	-9.1028e-08	-9.27808e-08	-8.44628e-08	-9.20269e-08
-42010	-1.23295e-08	-1.7643e-08	-1.04554e-08	-1.72532e-08	-2.27099e-08	-2.88062e-08	-3.61064e-08	-5.00675e-08	-5.65006e-08	-6.27114e-08	-6.95337e-08	-9.10841e-08	-9.27669e-08	-8.45237e-08	-9.21683e-08
-42000	-1.22763e-08	-1.75945e-08	-1.03511e-08	-1.71869e-08	-2.26912e-08	-2.87703e-08	-3.61251e-08	-5.00882e-08	-5.63815e-08	-6.26448e-08	-6.96826e-08	-9.10885e-08	-9.27134e-08	-8.46402e-08	-9.22668e-08
-41990	-1.22216e-08	-1.75571e-08	-1.02666e-08	-1.7117e-08	-2.26714e-08	-2.86914e-08	-3.6154e-08	-5.01025e-08	-5.62831e-08	-6.24868e-08	-6.98037e-08	-9.10679e-08	-9.26809e-08	-8.47014e-08	-9.23033e-08
-41980	-1.21684e-08	-1.74692e-08	-1.02044e-08	-1.70298e-08	-2.26587e-08	-2.8633e-08	-3.61685e-08	-5.00738e-08	-5.62095e-08	-6.23411e-08	-6.99116e-08	-9.10605e-08	-9.27153e-08	-8.4683e-08	-9.23925e-08
-41970	-1.2101e-08	-1.73549e-08	-1.01551e-08	-1.69161e-08	-2.26528e-08	-2.8627e-08	-3.61706e-08	-5.00228e-08	-5.61417e-08	-6.21966e-08	-7.00437e-08	-9.11114e-08	-9.27383e-08	-8.46206e-08	-9.25553e-08
-41960	-1.20055e-08	-1.73376e-08	-1.01148e-08	-1.67892e-08	-2.26448e-08	-2.86101e-08	-3.62052e-08	-5.00036e-08	-5.6063e-08	-6.20589e-08	-7.02283e-08	-9.11222e-08	-9.27023e-08	-8.44995e-08	-9.26463e-08
-41950	-1.19052e-08	-1.7371e-08	-1.00838e-08	-1.66599e-08	-2.26336e-08	-2.85525e-08	-3.62444e-08	-5.00428e-08	-5.59669e-08	-6.19754e-08	-7.04683e-08	-9.12096e-08	-9.26628e-08	-8.43204e-08	-9.26256e-08
-41940	-1.18143e-08	-1.73598e-08	-1.00629e-08	-1.65556e-08	-2.2614e-08	-2.85322e-08	-3.63411e-08	-5.00266e-08	-5.58575e-08	-6.20109e-08	-7.06323e-08	-9.12812e-08	-9.26509e-08	-8.42382e-08	-9.25853e-08
-41930	-1.17652e-08	-1.73148e-08	-1.00521e-08	-1.65159e-08	-2.25807e-08	-2.84965e-08	-3.63904e-08	-5.00406e-08	-5.57509e-08	-6.20379e-08	-7.0782e-08	-9.13824e-08	-9.26381e-08	-8.42393e-08	-9.25898e-08
-41920	-1.16789e-08	-1.73004e-08	-1.00411e-08	-1.64729e-08	-2.25496e-08	-2.84453e-08	-3.6383e-08	-5.00642e-08	-5.56742e-08	-6.20566e-08	-7.09531e-08	-9.14775e-08	-9.25613e-08	-8.44575e-08	-9.26394e-08
-41910	-1.15679e-08	-1.72981e-08	-9.98536e-09	-1.63983e-08	-2.25489e-08	-2.84039e-08	-3.63297e-08	-5.00811e-08	-5.55962e-08	-6.20728e-08	-7.11525e-08	-9.15919e-08	-9.24202e-08	-8.46824e-08	-9.25821e-08
-41900	-1.1458e-08	-1.72755e-08	-9.95103e-09	-1.63453e-08	-2.25449e-08	-2.83808e-08	-3.62446e-08	-5.00913e-08	-5.55054e-08	-6.20755e-08	-7.14233e-08	-9.16586e-08	-9.22349e-08	-8.48956e-08	-9.2592e-08
-41890	-1.13558e-08	-1.724e-08	-9.94626e-09	-1.62697e-08	-2.25376e-08	-2.83204e-08	-3.61958e-08	-5.00603e-08	-5.54416e-08	-6.20591e-08	-7.16005e-08	-9.17128e-08	-9.19312e-08	-8.50432e-08	-9.26011e-08
-41880	-1.12615e-08	-1.72196e-08	-9.96138e-09	-1.6185e-08	-2.25269e-08	-2.82942e-08	-3.61044e-08	-5.00743e-08	-5.54237e-08	-6.19936e-08	-7.17079e-08	-9.1743e-08	-9.16828e-08	-8.52355e-08	-9.26602e-08
-41870	-1.12205e-08	-1.71553e-08	-9.99019e-09	-1.61249e-08	-2.25121e-08	-2.82805e-08	-3.60112e-08	-5.01158e-08	-5.54758e-08	-6.20206e-08	-7.17342e-08	-9.17066e-08	-9.14671e-08	-8.5486e-08	-9.28526e-08
-41860	-1.11821e-08	-1.70261e-08	-1.0018e-08	-1.6056e-08	-2.25277e-08	-2.83035e-08	-3.59718e-08	-5.01531e-08	-5.55701e-08	-6.20478e-08	-7.171e-08	-9.16887e-08	-9.1195e-08	-8.58597e-08	-9.30256e-08
-41850	-1.11196e-08	-1.69165e-08	-1.00448e-08	-1.59503e-08	-2.25754e-08	-2.82742e-08	-3.5973e-08	-5.0184e-08	-5.56654e-08	-6.21056e-08	-7.17928e-08	-9.16773e-08	-9.08801e-08	-8.63217e-08	-9.30074e-08
-41840	-1.10543e-08	-1.68543e-08	-1.00706e-08	-1.58747e-08	-2.26165e-08	-2.82357e-08	-3.59804e-08	-5.02115e-08	-5.57523e-08	-6.21366e-08	-7.19407e-08	-9.16956e-08	-9.05456e-08	-8.66777e-08	-9.29753e-08
-41830	-1.10074e-08	-1.67901e-08	-1.00721e-08	-1.57996e-08	-2.26431e-08	-2.81928e-08	-3.59817e-08	-5.02499e-08	-5.58703e-08	-6.21829e-08	-7.20791e-08	-9.16566e-08	-9.02888e-08	-8.69224e-08	-9.29311e-08
-41820	-1.10053e-08	-1.67239e-08	-1.0042e-08	-1.57553e-08	-2.26809e-08	-2.81456e-08	-3.59336e-08	-5.03003e-08	-5.60068e-08	-6.22363e-08	-7.22165e-08	-9.15904e-08	-9.01092e-08	-8.71042e-08	-9.29125e-08
-41810	-1.09813e-08	-1.66556e-08	-9.99151e-09	-1.57418e-08	-2.27711e-08	-2.81268e-08	-3.58525e-08	-5.03391e-08	-5.60524e-08	-6.22468e-08	-7.23655e-08	-9.15993e-08	-8.98543e-08	-8.73574e-08	-9.28772e-08
-41800	-1.09488e-08	-1.65854e-08	-9.99364e-09	-1.56905e-08	-2.28446e-08	-2.81242e-08	-3.57619e-08	-5.0347e-08	-5.59525e-08	-6.2235e-08	-7.25525e-08	-9.16477e-08	-8.95553e-08	-8.76779e-08	-9.27665e-08
-41790	-1.09167e-08	-1.65131e-08	-1.0047e-08	-1.56447e-08	-2.28997e-08	-2.81176e-08	-3.56905e-08	-5.03804e-08	-5.58573e-08	-6.22567e-08	-7.27961e-08	-9.17494e-08	-8.92562e-08	-8.79962e-08	-9.25549e-08
-41780	-1.08929e-08	-1.64387e-08	-1.01168e-08	-1.56313e-08	-2.29417e-08	-2.81023e-08	-3.56552e-08	-5.03882e-08	-5.57907e-08	-6.22443e-08	-7.29563e-08	-9.18719e-08	-8.90496e-08	-8.83571e-08	-9.2359e-08
-41770	-1.0877e-08	-1.63996e-08	-1.01871e-08	-1.56548e-08	-2.29521e-08	-2.80345e-08	-3.56391e-08	-5.03704e-08	-5.57598e-08	-6.22365e-08	-7.31559e-08	-9.19826e-08	-8.88474e-08	-8.87072e-08	-9.22348e-08
-41760	-1.0887e-08	-1.6368e-08	-1.02561e-08	-1.56054e-08	-2.2931e-08	-2.80037e-08	-3.56351e-08	-5.03443e-08	-5.57382e-08	-6.22144e-08	-7.33305e-08	-9.21055e-08	-8.86321e-08	-8.89836e-08	-9.22023e-08
-41750	-1.09022e-08	-1.63347e-08	-1.02656e-08	-1.55857e-08	-2.2882e-08	-2.79899e-08	-3.56241e-08	-5.03119e-08	-5.57235e-08	-6.21622e-08	-7.34974e-08	-9.2261e-08	-8.85722e-08	-8.91893e-08	-9.22584e-08
-41740	-1.09162e-08	-1.62869e-08	-1.01938e-08	-1.5586e-08	-2.28515e-08	-2.79842e-08	-3.56044e-08	-5.03584e-08	-5.5723e-08	-6.21497e-08	-7.36857e-08	-9.23871e-08	-8.84872e-08	-8.93756e-08	-9.24367e-08
-41730	-1.08756e-08	-1.62036e-08	-1.00764e-08	-1.55874e-08	-2.28491e-08	-2.79673e-08	-3.55788e-08	-5.0374e-08	-5.57331e-08	-6.21835e-08	-7.38233e-08	-9.24335e-08	-8.84574e-08	-8.96154e-08	-9.26089e-08
-41720	-1.08334e-08	-1.61479e-08	-1.00385e-08	-1.55573e-08	-2.28437e-08	-2.79442e-08	-3.55362e-08	-5.03683e-08	-5.57106e-08	-6.23342e-08	-7.39099e-08	-9.24358e-08	-8.84103e-08	-8.99081e-08	-9.27163e-08
-41710	-1.07895e-08	-1.61465e-08	-1.0003e-08	-1.55809e-08	-2.28353e-08	-2.79639e-08	-3.54604e-08	-5.0356e-08	-5.56467e-08	-6.2541e-08	-7.39875e-08	-9.2415e-08	-8.82717e-08	-9.01671e-08	-9.28081e-08
-41700	-1.07439e-08	-1.61124e-08	-9.97023e-09	-1.55875e-08	-2.28485e-08	-2.79823e-08	-3.54034e-08	-5.03369e-08	-5.56184e-08	-6.2724e-08	-7.4056e-08	-9.2405e-08	-8.80565e-08	-9.03024e-08	-9.27957e-08
-41690	-1.06967e-08	-1.60632e-08	-9.95803e-09	-1.55567e-08	-2.28668e-08	-2.79839e-08	-3.53811e-08	-5.02579e-08	-5.55935e-08	-6.28548e-08	-7.40517e-08	-9.23707e-08	-8.786e-08	-9.04304e-08	-9.27317e-08
-41680	-1.06478e-08	-1.59761e-08	-9.96631e-09	-1.55416e-08	-2.28744e-08	-2.79775e-08	-3.53604e-08	-5.01814e-08	-5.55519e-08	-6.29527e-08	-7.39963e-08	-9.22481e-08	-8.76975e-08	-9.05393e-08	-9.26173e-08
-41670	-1.06031e-08	-1.59053e-08	-9.9688e-09	-1.5524e-08	-2.28891e-08	-2.79432e-08	-3.53152e-08	-5.00892e-08	-5.54708e-08	-6.30148e-08	-7.39537e-08	-9.20795e-08	-8.75616e-08	-9.06594e-08	-9.24671e-08
-41660	-1.05578e-08	-1.58537e-08	-9.97657e-09	-1.54418e-08	-2.29108e-08	-2.79633e-08	-3.5271e-08	-5.00111e-08	-5.5438e-08	-6.30341e-08	-7.39454e-08	-9.18716e-08	-8.74148e-08	-9.09267e-08	-9.24067e-08
-41650	-1.05153e-08	-1.57926e-08	-1.00277e-08	-1.53831e-08	-2.29328e-08	-2.8004e-08	-3.5235e-08	-4.99475e-08	-5.54237e-08	-6.30463e-08	-7.39611e-08	-9.17232e-08	-8.73148e-08	-9.1184e-08	-9.25266e-08
-41640	-1.04991e-08	-1.56911e-08	-1.00528e-08	-1.53775e-08	-2.28825e-08	-2.79917e-08	-3.52065e-08	-4.98877e-08	-5.54004e-08	-6.30514e-08	-7.39672e-08	-9.1551e-08	-8.72807e-08	-9.12449e-08	-9.27668e-08
-41630	-1.04912e-08	-1.56475e-08	-1.00518e-08	-1.53752e-08	-2.28458e-08	-2.79402e-08	-3.51955e-08	-4.98212e-08	-5.53703e-08	-6.30495e-08	-7.3925e-08	-9.13728e-08	-8.72848e-08	-9.12934e-08	-9.29106e-08
-41620	-1.04869e-08	-1.55929e-08	-1.00389e-08	-1.53705e-08	-2.27941e-08	-2.79069e-08	-3.52096e-08	-4.97232e-08	-5.53336e-08	-6.30207e-08	-7.38459e-08	-9.11434e-08	-8.72045e-08	-9.13974e-08	-9.30247e-08
-41610	-1.04844e-08	-1.55314e-08	-1.00156e-08	-1.53634e-08	-2.27007e-08	-2.78827e-08	-3.52288e-08	-4.95973e-08	-5.52933e-08	-6.30092e-08	-7.37623e-08	-9.09531e-08	-8.71328e-08	-9.15517e-08	-9.29975e-08
-41600	-1.04911e-08	-1.54675e-08	-9.99008e-09	-1.53775e-08	-2.26525e-08	-2.78603e-08	-3.52456e-08	-4.9465e-08	-5.51887e-08	-6.30234e-08	-7.37321e-08	-9.09164e-08	-8.71188e-08	-9.17232e-08	-9.29743e-08
-41590	-1.0507e-08	-1.53627e-08	-9.97446e-09	-1.53779e-08	-2.26111e-08	-2.78349e-08	-3.52698e-08	-4.93263e-08	-5.5077e-08	-6.30899e-08	-7.38233e-08	-9.09218e-08	-8.71094e-08	-9.1879e-08	-9.29547e-08
-41580	-1.05111e-08	-1.52482e-08	-9.95391e-09	-1.53218e-08	-2.25666e-08	-2.77922e-08	-3.53015e-08	-4.91946e-08	-5.49475e-08	-6.31616e-08	-7.39958e-08	-9.094e-08	-8.71263e-08	-9.20323e-08	-9.29705e-08
-41570	-1.04897e-08	-1.51782e-08	-9.90126e-09	-1.52128e-08	-2.25191e-08	-2.77442e-08	-3.53171e-08	-4.90922e-08	-5.4775e-08	-6.32064e-08	-7.41534e-08	-9.09735e-08	-8.71299e-08	-9.22604e-08	-9.29929e-08
-41560	-1.04266e-08	-1.51065e-08	-9.88607e-09	-1.51516e-08	-2.24907e-08	-2.77017e-08	-3.53073e-08	-4.9008e-08	-5.46197e-08	-6.31711e-08	-7.43665e-08	-9.09919e-08	-8.70996e-08	-9.254e-08	-9.30117e-08
-41550	-1.03663e-08	-1.5033e-08	-9.91052e-09	-1.5112e-08	-2.24939e-08	-2.76587e-08	-3.52586e-08	-4.89149e-08	-5.44388e-08	-6.31932e-08	-7.46034e-08	-9.09348e-08	-8.71212e-08	-9.29009e-08	-9.30388e-08
-41540	-1.03185e-08	-1.49114e-08	-9.92398e-09	-1.51188e-08	-2.25181e-08	-2.76222e-08	-3.51993e-08	-4.88436e-08	-5.42917e-08	-6.32718e-08	-7.47957e-08	-9.08709e-08	-8.7192e-08	-9.32443e-08	-9.31677e-08
-41530	-1.03053e-08	-1.47974e-08	-9.91003e-09	-1.51445e-08	-2.26e-08	-2.75923e-08	-3.51356e-08	-4.87246e-08	-5.41376e-08	-6.33468e-08	-7.48497e-08	-9.07362e-08	-8.72789e-08	-9.34944e-08	-9.32381e-08
-41520	-1.02894e-08	-1.46911e-08	-9.93741e-09	-1.51678e-08	-2.26633e-08	-2.75526e-08	-3.50675e-08	-4.85737e-08	-5.40033e-08	-6.34267e-08	-7.48224e-08	-9.04919e-08	-8.73131e-08	-9.36722e-08	-9.32436e-08
-41510	-1.02706e-08	-1.45984e-08	-1.00273e-08	-1.51678e-08	-2.26926e-08	-2.7533e-08	-3.4995e-08	-4.84977e-08	-5.38915e-08	-6.35425e-08	-7.48297e-08	-9.029e-08	-8.73775e-08	-9.37753e-08	-9.31718e-08
-41500	-1.02504e-08	-1.45113e-08	-1.01162e-08	-1.51423e-08	-2.27009e-08	-2.74679e-08	-3.49181e-08	-4.84163e-08	-5.37934e-08	-6.36942e-08	-7.48689e-08	-9.01592e-08	-8.76565e-08	-9.38428e-08	-9.31231e-08
-41490	-1.02289e-08	-1.4412e-08	-1.02041e-08	-1.50913e-08	-2.2717e-08	-2.73529e-08	-3.48439e-08	-4.83328e-08	-5.37006e-08	-6.38603e-08	-7.492e-08	-9.00359e-08	-8.78218e-08	-9.38659e-08	-9.31554e-08
-41480	-1.01519e-08	-1.43213e-08	-1.02437e-08	-1.50346e-08	-2.274e-08	-2.7255e-08	-3.48009e-08	-4.82792e-08	-5.35388e-08	-6.40503e-08	-7.49829e-08	-8.99213e-08	-8.79204e-08	-9.40248e-08	-9.32536e-08
-41470	-1.0092e-08	-1.42353e-08	-1.02761e-08	-1.49854e-08	-2.276e-08	-2.72312e-08	-3.47814e-08	-4.83042e-08	-5.34197e-08	-6.42592e-08	-7.49454e-08	-8.97976e-08	-8.80152e-08	-9.41901e-08	-9.32907e-08
-41460	-1.00558e-08	-1.4116e-08	-1.03391e-08	-1.49415e-08	-2.27769e-08	-2.72034e-08	-3.47858e-08	-4.82446e-08	-5.33424e-08	-6.44937e-08	-7.49288e-08	-8.96748e-08	-8.80999e-08	-9.43619e-08	-9.33417e-08
-41450	-1.00289e-08	-1.39767e-08	-1.04164e-08	-1.48994e-08	-2.28378e-08	-2.72157e-08	-3.47858e-08	-4.81591e-08	-5.33141e-08	-6.4728e-08	-7.49326e-08	-8.95501e-08	-8.81719e-08	-9.45644e-08	-9.3352e-08
-41440	-1.00007e-08	-1.38415e-08	-1.04812e-08	-1.48956e-08	-2.28779e-08	-2.72332e-08	-3.47815e-08	-4.80851e-08	-5.33374e-08	-6.49132e-08	-7.49479e-08	-8.94114e-08	-8.82311e-08	-9.47148e-08	-9.33383e-08
-41430	-9.93752e-09	-1.37144e-08	-1.0536e-08	-1.48855e-08	-2.28945e-08	-2.72166e-08	-3.47728e-08	-4.80254e-08	-5.33089e-08	-6.50484e-08	-7.49709e-08	-8.93131e-08	-8.81878e-08	-9.49297e-08	-9.33555e-08
-41420	-9.8651e-09	-1.36252e-08	-1.05899e-08	-1.48581e-08	-2.28982e-08	-2.71734e-08	-3.47598e-08	-4.79716e-08	-5.32202e-08	-6.51664e-08	-7.49732e-08	-8.91922e-08	-8.80844e-08	-9.51104e-08	-9.34089e-08
-41410	-9.83599e-09	-1.35502e-08	-1.0643e-08	-1.48471e-08	-2.2873e-08	-2.71392e-08	-3.47424e-08	-4.79081e-08	-5.3111e-08	-6.52501e-08	-7.49455e-08	-8.91095e-08	-8.79829e-08	-9.51923e-08	-9.34788e-08
-41400	-9.78887e-09	-1.34593e-08	-1.07268e-08	-1.4841e-08	-2.28352e-08	-2.71251e-08	-3.4692e-08	-4.78583e-08	-5.29626e-08	-6.53092e-08	-7.48877e-08	-8.90232e-08	-8.79207e-08	-9.52426e-08	-9.35169e-08
-41390	-9.72939e-09	-1.33377e-08	-1.08326e-08	-1.48322e-08	-2.27849e-08	-2.70982e-08	-3.45706e-08	-4.77807e-08	-5.28335e-08	-6.53769e-08	-7.48491e-08	-8.88657e-08	-8.78897e-08	-9.53103e-08	-9.38232e-08
-41380	-9.69522e-09	-1.32344e-08	-1.0909e-08	-1.48207e-08	-2.27388e-08	-2.70792e-08	-3.44725e-08	-4.76973e-08	-5.271e-08	-6.54675e-08	-7.48402e-08	-8.86514e-08	-8.78838e-08	-9.54169e-08	-9.41718e-08
-41370	-9.65973e-09	-1.31453e-08	-1.09495e-08	-1.48065e-08	-2.27005e-08	-2.70682e-08	-3.44157e-08	-4.76083e-08	-5.25902e-08	-6.56032e-08	-7.48412e-08	-8.84082e-08	-8.79044e-08	-9.55635e-08	-9.44745e-08
-41360	-9.65397e-09	-1.30132e-08	-1.09774e-08	-1.48012e-08	-2.26757e-08	-2.70557e-08	-3.43982e-08	-4.76048e-08	-5.25477e-08	-6.57836e-08	-7.48087e-08	-8.81846e-08	-8.79579e-08	-9.57953e-08	-9.48641e-08
-41350	-9.6447e-09	-1.28615e-08	-1.10065e-08	-1.48164e-08	-2.26789e-08	-2.70396e-08	-3.43936e-08	-4.75757e-08	-5.26228e-08	-6.59592e-08	-7.47447e-08	-8.79358e-08	-8.8084e-08	-9.61344e-08	-9.52382e-08
-41340	-9.59264e-09	-1.27387e-08	-1.10789e-08	-1.48477e-08	-2.27072e-08	-2.70197e-08	-3.43676e-08	-4.75276e-08	-5.27147e-08	-6.61546e-08	-7.46711e-08	-8.77388e-08	-8.82691e-08	-9.64353e-08	-9.5461e-08
-41330	-9.52812e-09	-1.26764e-08	-1.11538e-08	-1.48766e-08	-2.2732e-08	-2.69962e-08	-3.43145e-08	-4.75335e-08	-5.27584e-08	-6.64143e-08	-7.46746e-08	-8.75953e-08	-8.83991e-08	-9.67371e-08	-9.5574e-08
-41320	-9.46725e-09	-1.2653e-08	-1.1179e-08	-1.49032e-08	-2.27133e-08	-2.69689e-08	-3.42346e-08	-4.75909e-08	-5.28648e-08	-6.66957e-08	-7.46786e-08	-8.75275e-08	-8.85582e-08	-9.70416e-08	-9.55976e-08
-41310	-9.41702e-09	-1.26269e-08	-1.1203e-08	-1.49332e-08	-2.26613e-08	-2.69592e-08	-3.41501e-08	-4.75748e-08	-5.29881e-08	-6.69384e-08	-7.46613e-08	-8.75554e-08	-8.88722e-08	-9.73823e-08	-9.57937e-08
-41300	-9.37148e-09	-1.25353e-08	-1.12583e-08	-1.49493e-08	-2.26598e-08	-2.69726e-08	-3.40899e-08	-4.75413e-08	-5.31033e-08	-6.71153e-08	-7.46156e-08	-8.75654e-08	-8.91935e-08	-9.77168e-08	-9.60202e-08
-41290	-9.36862e-09	-1.24132e-08	-1.12935e-08	-1.49926e-08	-2.26774e-08	-2.69584e-08	-3.40571e-08	-4.75147e-08	-5.32105e-08	-6.7257e-08	-7.45815e-08	-8.75155e-08	-8.94776e-08	-9.79922e-08	-9.60933e-08
-41280	-9.36414e-09	-1.23143e-08	-1.13235e-08	-1.5058e-08	-2.27022e-08	-2.69375e-08	-3.40284e-08	-4.75294e-08	-5.33096e-08	-6.74071e-08	-7.46083e-08	-8.74245e-08	-8.97989e-08	-9.8281e-08	-9.61499e-08
-41270	-9.34705e-09	-1.22404e-08	-1.13682e-08	-1.50935e-08	-2.27261e-08	-2.6928e-08	-3.39841e-08	-4.75828e-08	-5.34007e-08	-6.75829e-08	-7.46772e-08	-8.73401e-08	-9.01431e-08	-9.84514e-08	-9.61734e-08
-41260	-9.31702e-09	-1.21652e-08	-1.13448e-08	-1.51015e-08	-2.27194e-08	-2.69315e-08	-3.39242e-08	-4.76437e-08	-5.3426e-08	-6.76888e-08	-7.4666e-08	-8.72663e-08	-9.04251e-08	-9.8601e-08	-9.62562e-08
-41250	-9.27352e-09	-1.20656e-08	-1.13301e-08	-1.50733e-08	-2.26779e-08	-2.69309e-08	-3.38707e-08	-4.77259e-08	-5.34023e-08	-6.77283e-08	-7.46151e-08	-8.71482e-08	-9.06943e-08	-9.87016e-08	-9.63282e-08
-41240	-9.25005e-09	-1.18878e-08	-1.13573e-08	-1.50718e-08	-2.26628e-08	-2.69326e-08	-3.3797e-08	-4.78143e-08	-5.33956e-08	-6.7747e-08	-7.45121e-08	-8.69924e-08	-9.09705e-08	-9.87406e-08	-9.64131e-08
-41230	-9.24761e-09	-1.17467e-08	-1.14143e-08	-1.50538e-08	-2.26923e-08	-2.69516e-08	-3.37209e-08	-4.79049e-08	-5.34476e-08	-6.77483e-08	-7.44171e-08	-8.69774e-08	-9.12083e-08	-9.87511e-08	-9.64855e-08
-41220	-9.28821e-09	-1.15807e-08	-1.14801e-08	-1.51036e-08	-2.27483e-08	-2.69715e-08	-3.36685e-08	-4.79976e-08	-5.34932e-08	-6.7754e-08	-7.43627e-08	-8.70022e-08	-9.14411e-08	-9.87258e-08	-9.64488e-08
-41210	-9.37155e-09	-1.14282e-08	-1.15228e-08	-1.51408e-08	-2.2742e-08	-2.69887e-08	-3.36032e-08	-4.80329e-08	-5.34852e-08	-6.78893e-08	-7.43935e-08	-8.70511e-08	-9.16136e-08	-9.87062e-08	-9.63706e-08
-41200	-9.44933e-09	-1.13204e-08	-1.15467e-08	-1.51653e-08	-2.26811e-08	-2.70148e-08	-3.34922e-08	-4.80014e-08	-5.3459e-08	-6.80559e-08	-7.43028e-08	-8.72393e-08	-9.17287e-08	-9.86926e-08	-9.6218e-08
-41190	-9.48958e-09	-1.12554e-08	-1.16016e-08	-1.51682e-08	-2.26616e-08	-2.70449e-08	-3.342e-08	-4.80064e-08	-5.34123e-08	-6.81973e-08	-7.41868e-08	-8.74803e-08	-9.18467e-08	-9.87685e-08	-9.60138e-08
-41180	-9.49814e-09	-1.12109e-08	-1.16877e-08	-1.5165e-08	-2.26078e-08	-2.70583e-08	-3.33523e-08	-4.80049e-08	-5.33361e-08	-6.83663e-08	-7.42045e-08	-8.76416e-08	-9.20284e-08	-9.89352e-08	-9.58635e-08
-41170	-9.49022e-09	-1.11345e-08	-1.17104e-08	-1.51595e-08	-2.25471e-08	-2.70153e-08	-3.33206e-08	-4.79976e-08	-5.32911e-08	-6.86007e-08	-7.42106e-08	-8.76933e-08	-9.21584e-08	-9.89389e-08	-9.58452e-08
-41160	-9.49231e-09	-1.10666e-08	-1.17034e-08	-1.51377e-08	-2.25221e-08	-2.69526e-08	-3.32536e-08	-4.8003e-08	-5.32535e-08	-6.8818e-08	-7.41469e-08	-8.76707e-08	-9.22743e-08	-9.88773e-08	-9.58957e-08
-41150	-9.50435e-09	-1.09877e-08	-1.16951e-08	-1.50904e-08	-2.25321e-08	-2.69089e-08	-3.31958e-08	-4.80242e-08	-5.32088e-08	-6.89792e-08	-7.4042e-08	-8.7712e-08	-9.23761e-08	-9.89041e-08	-9.59428e-08
-41140	-9.51746e-09	-1.0933e-08	-1.16854e-08	-1.50421e-08	-2.24995e-08	-2.68764e-08	-3.31364e-08	-4.80852e-08	-5.31735e-08	-6.90766e-08	-7.39145e-08	-8.78788e-08	-9.24425e-08	-9.89466e-08	-9.583e-08
-41130	-9.52942e-09	-1.08911e-08	-1.16743e-08	-1.50266e-08	-2.24563e-08	-2.68578e-08	-3.30448e-08	-4.81207e-08	-5.3168e-08	-6.91862e-08	-7.37704e-08	-8.80294e-08	-9.24595e-08	-9.90178e-08	-9.56879e-08
-41120	-9.48274e-09	-1.08039e-08	-1.16742e-08	-1.50088e-08	-2.24751e-08	-2.68296e-08	-3.29594e-08	-4.81308e-08	-5.31559e-08	-6.9315e-08	-7.37237e-08	-8.81281e-08	-9.24273e-08	-9.90541e-08	-9.55649e-08
-41110	-9.42643e-09	-1.06656e-08	-1.16662e-08	-1.49887e-08	-2.25098e-08	-2.68014e-08	-3.29121e-08	-4.81286e-08	-5.31461e-08	-6.948e-08	-7.37254e-08	-8.80669e-08	-9.2287e-08	-9.90669e-08	-9.5493e-08
-41100	-9.40314e-09	-1.05726e-08	-1.16086e-08	-1.49663e-08	-2.24584e-08	-2.67452e-08	-3.28428e-08	-4.81197e-08	-5.31399e-08	-6.96646e-08	-7.3691e-08	-8.79322e-08	-9.21257e-08	-9.91356e-08	-9.55008e-08
-41090	-9.42386e-09	-1.05515e-08	-1.15678e-08	-1.49274e-08	-2.24356e-08	-2.66982e-08	-3.27303e-08	-4.81059e-08	-5.30852e-08	-6.98218e-08	-7.36356e-08	-8.79354e-08	-9.1953e-08	-9.92588e-08	-9.55844e-08
-41080	-9.45152e-09	-1.05492e-08	-1.15333e-08	-1.48636e-08	-2.24039e-08	-2.6662e-08	-3.26107e-08	-4.80945e-08	-5.29932e-08	-6.988e-08	-7.36709e-08	-8.80028e-08	-9.17809e-08	-9.93219e-08	-9.56854e-08
-41070	-9.48196e-09	-1.05457e-08	-1.14702e-08	-1.47824e-08	-2.23691e-08	-2.65574e-08	-3.25158e-08	-4.80856e-08	-5.28941e-08	-6.98432e-08	-7.36577e-08	-8.80884e-08	-9.16213e-08	-9.9399e-08	-9.58457e-08
-41060	-9.44997e-09	-1.05408e-08	-1.14249e-08	-1.47309e-08	-2.2331e-08	-2.64844e-08	-3.24573e-08	-4.80807e-08	-5.2816e-08	-6.98993e-08	-7.35477e-08	-8.81756e-08	-9.14907e-08	-9.95213e-08	-9.59712e-08
-41050	-9.38712e-09	-1.05346e-08	-1.141e-08	-1.47216e-08	-2.22813e-08	-2.64618e-08	-3.23683e-08	-4.80804e-08	-5.27562e-08	-7.00107e-08	-7.34013e-08	-8.82013e-08	-9.14224e-08	-9.96995e-08	-9.60221e-08
-41040	-9.29026e-09	-1.0527e-08	-1.14311e-08	-1.47334e-08	-2.2218e-08	-2.64441e-08	-3.23214e-08	-4.80766e-08	-5.26897e-08	-7.01255e-08	-7.32589e-08	-8.81983e-08	-9.13772e-08	-1.00034e-07	-9.60698e-08
-41030	-9.2346e-09	-1.05182e-08	-1.14209e-08	-1.47305e-08	-2.21751e-08	-2.64142e-08	-3.2193e-08	-4.80657e-08	-5.26258e-08	-7.0224e-08	-7.31194e-08	-8.82556e-08	-9.1318e-08	-1.00301e-07	-9.61962e-08
-41020	-9.21945e-09	-1.0508e-08	-1.1392e-08	-1.46916e-08	-2.21708e-08	-2.63791e-08	-3.20739e-08	-4.805e-08	-5.26052e-08	-7.03043e-08	-7.29675e-08	-8.83855e-08	-9.11984e-08	-1.0054e-07	-9.64003e-08
-41010	-9.2463e-09	-1.04965e-08	-1.13611e-08	-1.46504e-08	-2.21728e-08	-2.63456e-08	-3.20113e-08	-4.80238e-08	-5.26135e-08	-7.03867e-08	-7.28478e-08	-8.86263e-08	-9.10599e-08	-1.00763e-07	-9.66219e-08
-41000	-9.29756e-09	-1.04428e-08	-1.13201e-08	-1.46492e-08	-2.21812e-08	-2.63291e-08	-3.1952e-08	-4.79774e-08	-5.25974e-08	-7.04813e-08	-7.27388e-08	-8.88547e-08	-9.09988e-08	-1.00997e-07	-9.68076e-08
-40990	-9.33912e-09	-1.04091e-08	-1.12675e-08	-1.46501e-08	-2.21422e-08	-2.63512e-08	-3.19019e-08	-4.79762e-08	-5.25359e-08	-7.05348e-08	-7.26107e-08	-8.90708e-08	-9.09686e-08	-1.01212e-07	-9.69505e-08
-40980	-9.31182e-09	-1.03932e-08	-1.12259e-08	-1.4649e-08	-2.21402e-08	-2.63967e-08	-3.18694e-08	-4.79815e-08	-5.24319e-08	-7.05953e-08	-7.25115e-08	-8.91976e-08	-9.09707e-08	-1.01379e-07	-9.70896e-08
-40970	-9.27129e-09	-1.03693e-08	-1.12013e-08	-1.4618e-08	-2.22325e-08	-2.64308e-08	-3.18501e-08	-4.80273e-08	-5.23599e-08	-7.06574e-08	-7.24157e-08	-8.93109e-08	-9.09005e-08	-1.01499e-07	-9.7287e-08
-40960	-9.22909e-09	-1.03182e-08	-1.11921e-08	-1.46067e-08	-2.22882e-08	-2.64523e-08	-3.18258e-08	-4.8057e-08	-5.23347e-08	-7.07389e-08	-7.22994e-08	-8.94335e-08	-9.08172e-08	-1.0157e-07	-9.74933e-08
-40950	-9.1925e-09	-1.02252e-08	-1.11907e-08	-1.46615e-08	-2.23409e-08	-2.64652e-08	-3.18032e-08	-4.80706e-08	-5.23459e-08	-7.08254e-08	-7.21646e-08	-8.95288e-08	-9.0701e-08	-1.01629e-07	-9.77242e-08
-40940	-9.1305e-09	-1.01407e-08	-1.11935e-08	-1.46931e-08	-2.2381e-08	-2.64507e-08	-3.17853e-08	-4.8085e-08	-5.23989e-08	-7.08518e-08	-7.20534e-08	-8.95772e-08	-9.04748e-08	-1.01717e-07	-9.79895e-08
-40930	-9.10263e-09	-1.00646e-08	-1.11946e-08	-1.47347e-08	-2.24073e-08	-2.64328e-08	-3.17074e-08	-4.81046e-08	-5.24807e-08	-7.08578e-08	-7.1966e-08	-8.95632e-08	-9.03281e-08	-1.01807e-07	-9.81216e-08
-40920	-9.09034e-09	-9.98685e-09	-1.11985e-08	-1.47746e-08	-2.24309e-08	-2.64116e-08	-3.16162e-08	-4.8114e-08	-5.25642e-08	-7.08549e-08	-7.193e-08	-8.94876e-08	-9.03007e-08	-1.0193e-07	-9.82181e-08
-40910	-9.09503e-09	-9.94465e-09	-1.1245e-08	-1.48404e-08	-2.24547e-08	-2.6387e-08	-3.16074e-08	-4.80939e-08	-5.26406e-08	-7.08431e-08	-7.18769e-08	-8.93666e-08	-9.03633e-08	-1.0211e-07	-9.83389e-08
-40900	-9.0667e-09	-9.9008e-09	-1.12421e-08	-1.48901e-08	-2.24746e-08	-2.63589e-08	-3.16243e-08	-4.80473e-08	-5.27808e-08	-7.08746e-08	-7.18034e-08	-8.93233e-08	-9.04891e-08	-1.02343e-07	-9.85252e-08
-40890	-9.00667e-09	-9.8516e-09	-1.11993e-08	-1.49635e-08	-2.24817e-08	-2.62965e-08	-3.16154e-08	-4.79825e-08	-5.29434e-08	-7.097e-08	-7.17164e-08	-8.91937e-08	-9.06105e-08	-1.02654e-07	-9.86843e-08
-40880	-8.99691e-09	-9.83563e-09	-1.12192e-08	-1.50436e-08	-2.24736e-08	-2.62333e-08	-3.16239e-08	-4.78826e-08	-5.30987e-08	-7.10842e-08	-7.16147e-08	-8.9014e-08	-9.07356e-08	-1.03051e-07	-9.87665e-08
-40870	-8.91028e-09	-9.85569e-09	-1.12221e-08	-1.50586e-08	-2.24501e-08	-2.61969e-08	-3.16501e-08	-4.78454e-08	-5.31827e-08	-7.12059e-08	-7.1457e-08	-8.89103e-08	-9.08158e-08	-1.03504e-07	-9.88003e-08
-40860	-8.77387e-09	-9.87409e-09	-1.12624e-08	-1.49998e-08	-2.23817e-08	-2.6177e-08	-3.16865e-08	-4.78128e-08	-5.3259e-08	-7.12803e-08	-7.12998e-08	-8.88576e-08	-9.08118e-08	-1.03965e-07	-9.88618e-08
-40850	-8.68448e-09	-9.89081e-09	-1.12618e-08	-1.49032e-08	-2.23718e-08	-2.61312e-08	-3.17491e-08	-4.7762e-08	-5.33186e-08	-7.14261e-08	-7.11865e-08	-8.88041e-08	-9.08162e-08	-1.04462e-07	-9.90954e-08
-40840	-8.64568e-09	-9.90586e-09	-1.12042e-08	-1.48103e-08	-2.24126e-08	-2.60771e-08	-3.18425e-08	-4.76911e-08	-5.3344e-08	-7.15182e-08	-7.10754e-08	-8.87746e-08	-9.08894e-08	-1.04953e-07	-9.94151e-08
-40830	-8.59928e-09	-9.91924e-09	-1.1161e-08	-1.47253e-08	-2.24499e-08	-2.6031e-08	-3.19084e-08	-4.75997e-08	-5.33273e-08	-7.15492e-08	-7.09241e-08	-8.87359e-08	-9.09853e-08	-1.05401e-07	-9.97035e-08
-40820	-8.5566e-09	-9.90455e-09	-1.11479e-08	-1.46651e-08	-2.23569e-08	-2.59358e-08	-3.19466e-08	-4.75501e-08	-5.33331e-08	-7.15537e-08	-7.07669e-08	-8.87656e-08	-9.11416e-08	-1.0581e-07	-9.9921e-08
-40810	-8.56084e-09	-9.86195e-09	-1.11628e-08	-1.46214e-08	-2.2342e-08	-2.58295e-08	-3.19936e-08	-4.74815e-08	-5.3369e-08	-7.1551e-08	-7.05941e-08	-8.88642e-08	-9.12012e-08	-1.06163e-07	-1.00056e-07
-40800	-8.56683e-09	-9.81804e-09	-1.11978e-08	-1.45842e-08	-2.23811e-08	-2.57776e-08	-3.21249e-08	-4.73936e-08	-5.34109e-08	-7.15574e-08	-7.03539e-08	-8.89904e-08	-9.11494e-08	-1.06497e-07	-1.00191e-07
-40790	-8.54815e-09	-9.79495e-09	-1.12057e-08	-1.45457e-08	-2.24091e-08	-2.57639e-08	-3.22745e-08	-4.73302e-08	-5.34457e-08	-7.15331e-08	-7.01036e-08	-8.91552e-08	-9.11082e-08	-1.06854e-07	-1.00309e-07
-40780	-8.53934e-09	-9.79284e-09	-1.11865e-08	-1.45059e-08	-2.24025e-08	-2.572e-08	-3.24137e-08	-4.72964e-08	-5.34636e-08	-7.14786e-08	-6.9876e-08	-8.94268e-08	-9.09596e-08	-1.07305e-07	-1.00469e-07
-40770	-8.55363e-09	-9.80504e-09	-1.11632e-08	-1.44973e-08	-2.23777e-08	-2.56336e-08	-3.25386e-08	-4.72595e-08	-5.3485e-08	-7.14326e-08	-6.96652e-08	-8.97182e-08	-9.08911e-08	-1.07881e-07	-1.00719e-07
-40760	-8.5824e-09	-9.80885e-09	-1.11381e-08	-1.44764e-08	-2.23594e-08	-2.56485e-08	-3.26559e-08	-4.72158e-08	-5.35546e-08	-7.14025e-08	-6.94898e-08	-9.00008e-08	-9.0858e-08	-1.0842e-07	-1.00996e-07
-40750	-8.59753e-09	-9.82959e-09	-1.11215e-08	-1.44579e-08	-2.23477e-08	-2.56676e-08	-3.27872e-08	-4.71654e-08	-5.35815e-08	-7.13925e-08	-6.93522e-08	-9.02633e-08	-9.08441e-08	-1.08921e-07	-1.01314e-07
-40740	-8.60991e-09	-9.87668e-09	-1.11283e-08	-1.44674e-08	-2.23237e-08	-2.57363e-08	-3.29138e-08	-4.71322e-08	-5.35554e-08	-7.13265e-08	-6.92178e-08	-9.04979e-08	-9.0849e-08	-1.09393e-07	-1.01687e-07
-40730	-8.63995e-09	-9.90956e-09	-1.11973e-08	-1.44842e-08	-2.22873e-08	-2.57972e-08	-3.30037e-08	-4.71189e-08	-5.35141e-08	-7.12377e-08	-6.90776e-08	-9.07527e-08	-9.09644e-08	-1.0985e-07	-1.0206e-07
-40720	-8.66832e-09	-9.89199e-09	-1.12437e-08	-1.45118e-08	-2.22485e-08	-2.5855e-08	-3.31036e-08	-4.7102e-08	-5.34407e-08	-7.11865e-08	-6.89848e-08	-9.10055e-08	-9.11053e-08	-1.10291e-07	-1.02417e-07
-40710	-8.69501e-09	-9.86185e-09	-1.12777e-08	-1.45279e-08	-2.22259e-08	-2.59097e-08	-3.32629e-08	-4.71152e-08	-5.33805e-08	-7.11152e-08	-6.89054e-08	-9.12461e-08	-9.11725e-08	-1.10699e-07	-1.02651e-07
-40700	-8.72003e-09	-9.86178e-09	-1.12905e-08	-1.4515e-08	-2.22219e-08	-2.59494e-08	-3.34711e-08	-4.71137e-08	-5.32781e-08	-7.10477e-08	-6.88243e-08	-9.14931e-08	-9.124e-08	-1.11044e-07	-1.02876e-07
-40690	-8.73895e-09	-9.89157e-09	-1.1285e-08	-1.44951e-08	-2.22373e-08	-2.59807e-08	-3.36747e-08	-4.70771e-08	-5.3183e-08	-7.09715e-08	-6.88365e-08	-9.17269e-08	-9.13017e-08	-1.11303e-07	-1.02958e-07
-40680	-8.71187e-09	-9.92892e-09	-1.12996e-08	-1.44844e-08	-2.22594e-08	-2.60415e-08	-3.38735e-08	-4.70342e-08	-5.31245e-08	-7.09196e-08	-6.88472e-08	-9.20496e-08	-9.13696e-08	-1.11624e-07	-1.03104e-07
-40670	-8.69893e-09	-9.96428e-09	-1.12978e-08	-1.44435e-08	-2.22742e-08	-2.61314e-08	-3.40677e-08	-4.69909e-08	-5.31333e-08	-7.08993e-08	-6.88794e-08	-9.24837e-08	-9.1449e-08	-1.11854e-07	-1.0321e-07
-40660	-8.6685e-09	-9.98131e-09	-1.12779e-08	-1.44326e-08	-2.22574e-08	-2.61754e-08	-3.42571e-08	-4.69707e-08	-5.31592e-08	-7.08172e-08	-6.89674e-08	-9.29628e-08	-9.16438e-08	-1.12031e-07	-1.03284e-07
-40650	-8.68074e-09	-9.95945e-09	-1.12754e-08	-1.442e-08	-2.2219e-08	-2.62115e-08	-3.44418e-08	-4.69089e-08	-5.32151e-08	-7.07456e-08	-6.90939e-08	-9.33412e-08	-9.18371e-08	-1.12253e-07	-1.03549e-07
-40640	-8.69572e-09	-9.93069e-09	-1.1258e-08	-1.44527e-08	-2.21819e-08	-2.62438e-08	-3.46218e-08	-4.6855e-08	-5.32966e-08	-7.06875e-08	-6.92116e-08	-9.36227e-08	-9.19564e-08	-1.12514e-07	-1.03801e-07
-40630	-8.70904e-09	-9.85397e-09	-1.12639e-08	-1.44893e-08	-2.21842e-08	-2.62725e-08	-3.47855e-08	-4.68265e-08	-5.33263e-08	-7.06499e-08	-6.93205e-08	-9.3864e-08	-9.21481e-08	-1.12825e-07	-1.04122e-07
-40620	-8.72069e-09	-9.78034e-09	-1.13117e-08	-1.45033e-08	-2.21837e-08	-2.63113e-08	-3.49169e-08	-4.68162e-08	-5.33394e-08	-7.05822e-08	-6.93728e-08	-9.40379e-08	-9.23469e-08	-1.1322e-07	-1.04411e-07
-40610	-8.73066e-09	-9.73196e-09	-1.13438e-08	-1.44861e-08	-2.21805e-08	-2.63688e-08	-3.49873e-08	-4.67726e-08	-5.32822e-08	-7.04901e-08	-6.9485e-08	-9.42087e-08	-9.25261e-08	-1.13674e-07	-1.04624e-07
-40600	-8.73896e-09	-9.70237e-09	-1.13459e-08	-1.44846e-08	-2.21836e-08	-2.63893e-08	-3.50489e-08	-4.66948e-08	-5.33008e-08	-7.04375e-08	-6.95681e-08	-9.44361e-08	-9.25696e-08	-1.14192e-07	-1.04769e-07
-40590	-8.74559e-09	-9.67177e-09	-1.13152e-08	-1.45111e-08	-2.21951e-08	-2.64703e-08	-3.51587e-08	-4.66226e-08	-5.33638e-08	-7.03667e-08	-6.96424e-08	-9.48551e-08	-9.25972e-08	-1.14717e-07	-1.0491e-07
-40580	-8.75055e-09	-9.64437e-09	-1.1269e-08	-1.45306e-08	-2.22027e-08	-2.65188e-08	-3.52258e-08	-4.65724e-08	-5.34109e-08	-7.03105e-08	-6.96903e-08	-9.53279e-08	-9.25693e-08	-1.15223e-07	-1.05016e-07
-40570	-8.75383e-09	-9.62638e-09	-1.12521e-08	-1.45474e-08	-2.21878e-08	-2.65536e-08	-3.52517e-08	-4.654e-08	-5.3447e-08	-7.02685e-08	-6.96861e-08	-9.57631e-08	-9.24827e-08	-1.15794e-07	-1.05216e-07
-40560	-8.74488e-09	-9.62041e-09	-1.12276e-08	-1.46014e-08	-2.21502e-08	-2.66093e-08	-3.52635e-08	-4.65146e-08	-5.35617e-08	-7.02314e-08	-6.96341e-08	-9.6204e-08	-9.23659e-08	-1.16339e-07	-1.0552e-07
-40550	-8.72377e-09	-9.64185e-09	-1.11636e-08	-1.47165e-08	-2.21079e-08	-2.66618e-08	-3.52979e-08	-4.64899e-08	-5.36747e-08	-7.01615e-08	-6.95196e-08	-9.66383e-08	-9.22369e-08	-1.16872e-07	-1.05847e-07
-40540	-8.68485e-09	-9.66797e-09	-1.10885e-08	-1.4804e-08	-2.20627e-08	-2.67108e-08	-3.5318e-08	-4.64693e-08	-5.37605e-08	-7.00613e-08	-6.93954e-08	-9.7019e-08	-9.20806e-08	-1.17445e-07	-1.06101e-07
-40530	-8.64156e-09	-9.69268e-09	-1.10776e-08	-1.48658e-08	-2.20187e-08	-2.67566e-08	-3.53239e-08	-4.64529e-08	-5.37658e-08	-6.9938e-08	-6.93608e-08	-9.72969e-08	-9.19093e-08	-1.18005e-07	-1.06266e-07
-40520	-8.62006e-09	-9.72755e-09	-1.11142e-08	-1.49192e-08	-2.19821e-08	-2.6799e-08	-3.53925e-08	-4.64334e-08	-5.37199e-08	-6.98085e-08	-6.92809e-08	-9.75334e-08	-9.17257e-08	-1.18582e-07	-1.06304e-07
-40510	-8.61901e-09	-9.76788e-09	-1.11588e-08	-1.49487e-08	-2.19517e-08	-2.6838e-08	-3.5435e-08	-4.63936e-08	-5.3691e-08	-6.96383e-08	-6.91032e-08	-9.77299e-08	-9.15528e-08	-1.19031e-07	-1.06203e-07
-40500	-8.63695e-09	-9.79732e-09	-1.11954e-08	-1.49586e-08	-2.19187e-08	-2.68737e-08	-3.54968e-08	-4.63406e-08	-5.36594e-08	-6.94655e-08	-6.88884e-08	-9.78915e-08	-9.13567e-08	-1.19339e-07	-1.06086e-07
-40490	-8.66356e-09	-9.8137e-09	-1.12303e-08	-1.49665e-08	-2.19095e-08	-2.69061e-08	-3.55547e-08	-4.63004e-08	-5.36336e-08	-6.93416e-08	-6.8673e-08	-9.80386e-08	-9.11111e-08	-1.19614e-07	-1.05965e-07
-40480	-8.65401e-09	-9.79963e-09	-1.12684e-08	-1.50027e-08	-2.19131e-08	-2.6938e-08	-3.561e-08	-4.6275e-08	-5.36019e-08	-6.92668e-08	-6.84998e-08	-9.82246e-08	-9.09078e-08	-1.19931e-07	-1.0584e-07
-40470	-8.6428e-09	-9.72409e-09	-1.13338e-08	-1.50291e-08	-2.18875e-08	-2.69762e-08	-3.56619e-08	-4.62585e-08	-5.35655e-08	-6.92255e-08	-6.83549e-08	-9.84318e-08	-9.07517e-08	-1.20335e-07	-1.05726e-07
-40460	-8.62991e-09	-9.67994e-09	-1.13282e-08	-1.50361e-08	-2.18432e-08	-2.70205e-08	-3.57095e-08	-4.62542e-08	-5.35426e-08	-6.92134e-08	-6.83676e-08	-9.86682e-08	-9.06013e-08	-1.207e-07	-1.05635e-07
-40450	-8.59542e-09	-9.65708e-09	-1.13219e-08	-1.50307e-08	-2.18068e-08	-2.70537e-08	-3.57527e-08	-4.63012e-08	-5.35486e-08	-6.92064e-08	-6.83764e-08	-9.88811e-08	-9.05201e-08	-1.21117e-07	-1.056e-07
-40440	-8.53697e-09	-9.60709e-09	-1.1383e-08	-1.50585e-08	-2.18104e-08	-2.70738e-08	-3.57895e-08	-4.6362e-08	-5.35555e-08	-6.91576e-08	-6.83592e-08	-9.89882e-08	-9.05046e-08	-1.21579e-07	-1.05648e-07
-40430	-8.5098e-09	-9.51668e-09	-1.14663e-08	-1.5088e-08	-2.18116e-08	-2.71114e-08	-3.58207e-08	-4.64188e-08	-5.3554e-08	-6.90998e-08	-6.8358e-08	-9.91193e-08	-9.04987e-08	-1.22048e-07	-1.05769e-07
-40420	-8.51591e-09	-9.42489e-09	-1.14752e-08	-1.51188e-08	-2.18105e-08	-2.7166e-08	-3.58416e-08	-4.64704e-08	-5.35369e-08	-6.90986e-08	-6.83723e-08	-9.91915e-08	-9.05057e-08	-1.22452e-07	-1.05873e-07
-40410	-8.53015e-09	-9.37581e-09	-1.15395e-08	-1.52017e-08	-2.1807e-08	-2.72169e-08	-3.58677e-08	-4.65036e-08	-5.34425e-08	-6.9134e-08	-6.8363e-08	-9.92909e-08	-9.05526e-08	-1.22784e-07	-1.06005e-07
-40400	-8.50717e-09	-9.33401e-09	-1.1562e-08	-1.52776e-08	-2.18013e-08	-2.72642e-08	-3.59151e-08	-4.65706e-08	-5.33672e-08	-6.91142e-08	-6.83916e-08	-9.94075e-08	-9.05882e-08	-1.23093e-07	-1.0613e-07
-40390	-8.49221e-09	-9.29955e-09	-1.15388e-08	-1.52691e-08	-2.17932e-08	-2.73079e-08	-3.59575e-08	-4.66134e-08	-5.32676e-08	-6.90479e-08	-6.83916e-08	-9.94456e-08	-9.05957e-08	-1.23306e-07	-1.06208e-07
-40380	-8.48533e-09	-9.26424e-09	-1.14718e-08	-1.52102e-08	-2.17827e-08	-2.75e-08	-3.59545e-08	-4.66239e-08	-5.32437e-08	-6.89847e-08	-6.83455e-08	-9.9384e-08	-9.05894e-08	-1.23375e-07	-1.06257e-07
-40370	-8.50261e-09	-9.22275e-09	-1.14181e-08	-1.52212e-08	-2.177e-08	-2.76402e-08	-3.59169e-08	-4.66054e-08	-5.32545e-08	-6.89425e-08	-6.8301e-08	-9.93345e-08	-9.05693e-08	-1.23567e-07	-1.06275e-07
-40360	-8.55491e-09	-9.19346e-09	-1.13824e-08	-1.52521e-08	-2.17736e-08	-2.76974e-08	-3.59062e-08	-4.65791e-08	-5.31399e-08	-6.89049e-08	-6.82908e-08	-9.92838e-08	-9.05643e-08	-1.23756e-07	-1.06234e-07
-40350	-8.58274e-09	-9.20484e-09	-1.13489e-08	-1.53382e-08	-2.17972e-08	-2.77141e-08	-3.59064e-08	-4.64926e-08	-5.30267e-08	-6.88677e-08	-6.83121e-08	-9.91624e-08	-9.06103e-08	-1.23953e-07	-1.06198e-07
-40340	-8.55114e-09	-9.1802e-09	-1.13255e-08	-1.54167e-08	-2.18148e-08	-2.77461e-08	-3.59016e-08	-4.64068e-08	-5.29808e-08	-6.88027e-08	-6.83441e-08	-9.90238e-08	-9.06664e-08	-1.24208e-07	-1.06097e-07
-40330	-8.52175e-09	-9.13032e-09	-1.13121e-08	-1.54483e-08	-2.18099e-08	-2.77678e-08	-3.58918e-08	-4.63529e-08	-5.29958e-08	-6.87184e-08	-6.8381e-08	-9.8898e-08	-9.07695e-08	-1.24382e-07	-1.05935e-07
-40320	-8.52947e-09	-9.12845e-09	-1.1341e-08	-1.54766e-08	-2.17801e-08	-2.77858e-08	-3.5877e-08	-4.64053e-08	-5.29363e-08	-6.86431e-08	-6.83663e-08	-9.8829e-08	-9.08876e-08	-1.24541e-07	-1.05729e-07
-40310	-8.57954e-09	-9.11605e-09	-1.1397e-08	-1.55431e-08	-2.17049e-08	-2.78001e-08	-3.58991e-08	-4.64259e-08	-5.2829e-08	-6.8575e-08	-6.83463e-08	-9.88583e-08	-9.10428e-08	-1.24741e-07	-1.05479e-07
-40300	-8.64181e-09	-9.08246e-09	-1.14589e-08	-1.56055e-08	-2.16754e-08	-2.782e-08	-3.5921e-08	-4.64147e-08	-5.27133e-08	-6.85452e-08	-6.83698e-08	-9.89449e-08	-9.11654e-08	-1.2495e-07	-1.0532e-07
-40290	-8.67648e-09	-9.04051e-09	-1.14862e-08	-1.56447e-08	-2.172e-08	-2.78476e-08	-3.59382e-08	-4.63598e-08	-5.25899e-08	-6.85315e-08	-6.83369e-08	-9.90188e-08	-9.12091e-08	-1.25088e-07	-1.05276e-07
-40280	-8.68338e-09	-9.00934e-09	-1.14745e-08	-1.56923e-08	-2.18187e-08	-2.78832e-08	-3.59508e-08	-4.62877e-08	-5.24732e-08	-6.85323e-08	-6.82465e-08	-9.91335e-08	-9.12545e-08	-1.25124e-07	-1.0538e-07
-40270	-8.70119e-09	-8.97768e-09	-1.14578e-08	-1.57297e-08	-2.18882e-08	-2.7927e-08	-3.59586e-08	-4.62116e-08	-5.23997e-08	-6.85306e-08	-6.81604e-08	-9.93243e-08	-9.13406e-08	-1.25074e-07	-1.05486e-07
-40260	-8.75861e-09	-8.94977e-09	-1.15138e-08	-1.57909e-08	-2.19123e-08	-2.79751e-08	-3.59617e-08	-4.61566e-08	-5.24027e-08	-6.84862e-08	-6.81465e-08	-9.94913e-08	-9.13714e-08	-1.25006e-07	-1.05528e-07
-40250	-8.83969e-09	-8.88028e-09	-1.15684e-08	-1.57966e-08	-2.1974e-08	-2.80193e-08	-3.59601e-08	-4.61246e-08	-5.24386e-08	-6.83663e-08	-6.81771e-08	-9.95807e-08	-9.1343e-08	-1.25128e-07	-1.0558e-07
-40240	-8.85693e-09	-8.80144e-09	-1.15783e-08	-1.58398e-08	-2.20247e-08	-2.80155e-08	-3.59814e-08	-4.61189e-08	-5.25126e-08	-6.82373e-08	-6.82872e-08	-9.95815e-08	-9.1373e-08	-1.25321e-07	-1.05773e-07
-40230	-8.89283e-09	-8.74245e-09	-1.15769e-08	-1.58615e-08	-2.20628e-08	-2.80343e-08	-3.60348e-08	-4.61438e-08	-5.25607e-08	-6.80992e-08	-6.83572e-08	-9.94402e-08	-9.14167e-08	-1.2551e-07	-1.06078e-07
-40220	-8.94704e-09	-8.72151e-09	-1.16158e-08	-1.58606e-08	-2.21051e-08	-2.80352e-08	-3.60532e-08	-4.61747e-08	-5.25692e-08	-6.79551e-08	-6.84047e-08	-9.92266e-08	-9.14684e-08	-1.25672e-07	-1.06344e-07
-40210	-9.01962e-09	-8.70094e-09	-1.16834e-08	-1.58791e-08	-2.21632e-08	-2.80112e-08	-3.60981e-08	-4.61687e-08	-5.25227e-08	-6.78328e-08	-6.84427e-08	-9.90344e-08	-9.15721e-08	-1.25786e-07	-1.06573e-07
-40200	-9.10681e-09	-8.61456e-09	-1.17227e-08	-1.59426e-08	-2.22467e-08	-2.79941e-08	-3.61537e-08	-4.61247e-08	-5.2526e-08	-6.76749e-08	-6.84497e-08	-9.90071e-08	-9.17326e-08	-1.25954e-07	-1.06819e-07
-40190	-9.15352e-09	-8.53257e-09	-1.17805e-08	-1.60089e-08	-2.23244e-08	-2.80155e-08	-3.61433e-08	-4.60689e-08	-5.25665e-08	-6.75105e-08	-6.84114e-08	-9.8931e-08	-9.19242e-08	-1.26331e-07	-1.07009e-07
-40180	-9.15085e-09	-8.49355e-09	-1.18352e-08	-1.60152e-08	-2.2339e-08	-2.80406e-08	-3.61137e-08	-4.60086e-08	-5.26334e-08	-6.73654e-08	-6.83183e-08	-9.87916e-08	-9.21032e-08	-1.26684e-07	-1.07158e-07
-40170	-9.19112e-09	-8.3831e-09	-1.18417e-08	-1.60457e-08	-2.23436e-08	-2.80812e-08	-3.61277e-08	-4.5992e-08	-5.26493e-08	-6.7233e-08	-6.81681e-08	-9.86681e-08	-9.22368e-08	-1.26844e-07	-1.07354e-07
-40160	-9.23917e-09	-8.3085e-09	-1.18569e-08	-1.613e-08	-2.23663e-08	-2.81374e-08	-3.61374e-08	-4.59309e-08	-5.26589e-08	-6.7102e-08	-6.79762e-08	-9.86775e-08	-9.23471e-08	-1.27001e-07	-1.07597e-07
-40150	-9.28622e-09	-8.22071e-09	-1.18588e-08	-1.61744e-08	-2.23759e-08	-2.8151e-08	-3.61428e-08	-4.5896e-08	-5.26942e-08	-6.69779e-08	-6.77425e-08	-9.87101e-08	-9.25591e-08	-1.27189e-07	-1.07795e-07
-40140	-9.3462e-09	-8.08139e-09	-1.18409e-08	-1.6154e-08	-2.2372e-08	-2.81686e-08	-3.61438e-08	-4.59338e-08	-5.27567e-08	-6.69275e-08	-6.74751e-08	-9.8729e-08	-9.29264e-08	-1.2738e-07	-1.07978e-07
-40130	-9.42387e-09	-7.94075e-09	-1.18411e-08	-1.62031e-08	-2.23893e-08	-2.81923e-08	-3.61404e-08	-4.60168e-08	-5.27816e-08	-6.68503e-08	-6.72153e-08	-9.87369e-08	-9.33104e-08	-1.27556e-07	-1.08143e-07
-40120	-9.4549e-09	-7.80359e-09	-1.18409e-08	-1.62767e-08	-2.24223e-08	-2.82075e-08	-3.61165e-08	-4.60406e-08	-5.27999e-08	-6.67416e-08	-6.6988e-08	-9.87588e-08	-9.36157e-08	-1.27689e-07	-1.0827e-07
-40110	-9.44939e-09	-7.71973e-09	-1.17636e-08	-1.6348e-08	-2.24946e-08	-2.81984e-08	-3.60663e-08	-4.60581e-08	-5.28114e-08	-6.66529e-08	-6.6826e-08	-9.87889e-08	-9.38627e-08	-1.27715e-07	-1.08359e-07
-40100	-9.48684e-09	-7.62685e-09	-1.17327e-08	-1.64169e-08	-2.25284e-08	-2.81932e-08	-3.60215e-08	-4.60514e-08	-5.28162e-08	-6.66549e-08	-6.67181e-08	-9.88049e-08	-9.41074e-08	-1.27734e-07	-1.0838e-07
-40090	-9.52768e-09	-7.52728e-09	-1.17797e-08	-1.64834e-08	-2.25485e-08	-2.82227e-08	-3.61089e-08	-4.6026e-08	-5.28496e-08	-6.65987e-08	-6.66476e-08	-9.88068e-08	-9.43642e-08	-1.27701e-07	-1.08345e-07
-40080	-9.59464e-09	-7.45771e-09	-1.18071e-08	-1.65475e-08	-2.25177e-08	-2.82169e-08	-3.61806e-08	-4.59715e-08	-5.28653e-08	-6.64967e-08	-6.66246e-08	-9.87949e-08	-9.46022e-08	-1.2763e-07	-1.08267e-07
-40070	-9.68014e-09	-7.38532e-09	-1.18433e-08	-1.66491e-08	-2.24717e-08	-2.81865e-08	-3.61829e-08	-4.58697e-08	-5.27887e-08	-6.6356e-08	-6.66678e-08	-9.88362e-08	-9.47495e-08	-1.27675e-07	-1.08212e-07
-40060	-9.76494e-09	-7.28312e-09	-1.18657e-08	-1.67619e-08	-2.24236e-08	-2.81527e-08	-3.61702e-08	-4.57512e-08	-5.27058e-08	-6.62447e-08	-6.67271e-08	-9.88408e-08	-9.48424e-08	-1.27804e-07	-1.08178e-07
-40050	-9.80137e-09	-7.21037e-09	-1.18855e-08	-1.68727e-08	-2.23836e-08	-2.81318e-08	-3.61993e-08	-4.5616e-08	-5.26781e-08	-6.6111e-08	-6.67574e-08	-9.88592e-08	-9.50084e-08	-1.27794e-07	-1.08263e-07
-40040	-9.82523e-09	-7.1967e-09	-1.18906e-08	-1.6963e-08	-2.2352e-08	-2.81887e-08	-3.62521e-08	-4.54888e-08	-5.26437e-08	-6.59419e-08	-6.67666e-08	-9.88951e-08	-9.51584e-08	-1.27691e-07	-1.08299e-07
-40030	-9.83643e-09	-7.17863e-09	-1.18812e-08	-1.70621e-08	-2.23401e-08	-2.81969e-08	-3.62998e-08	-4.5374e-08	-5.25928e-08	-6.57799e-08	-6.67496e-08	-9.8844e-08	-9.52393e-08	-1.276e-07	-1.08336e-07
-40020	-9.89731e-09	-7.08534e-09	-1.18615e-08	-1.71587e-08	-2.23458e-08	-2.82015e-08	-3.6301e-08	-4.52961e-08	-5.25653e-08	-6.56725e-08	-6.66682e-08	-9.88091e-08	-9.5326e-08	-1.27495e-07	-1.0841e-07
-40010	-9.96372e-09	-7.0274e-09	-1.18401e-08	-1.72525e-08	-2.2369e-08	-2.82023e-08	-3.63343e-08	-4.52506e-08	-5.25138e-08	-6.56614e-08	-6.65335e-08	-9.87805e-08	-9.54732e-08	-1.27364e-07	-1.08415e-07
-40000	-1.00099e-08	-6.98298e-09	-1.18778e-08	-1.73829e-08	-2.23663e-08	-2.81995e-08	-3.63673e-08	-4.51245e-08	-5.24126e-08	-6.56343e-08	-6.64416e-08	-9.87389e-08	-9.56264e-08	-1.27331e-07	-1.08432e-07
-39990	-1.00381e-08	-6.9263e-09	-1.19259e-08	-1.74788e-08	-2.23697e-08	-2.8209e-08	-3.63953e-08	-4.4941e-08	-5.22931e-08	-6.57064e-08	-6.64187e-08	-9.87045e-08	-9.58015e-08	-1.27351e-07	-1.08528e-07
-39980	-1.00531e-08	-6.88275e-09	-1.1983e-08	-1.75685e-08	-2.23828e-08	-2.82488e-08	-3.64183e-08	-4.47675e-08	-5.21266e-08	-6.58639e-08	-6.638e-08	-9.87016e-08	-9.60151e-08	-1.27378e-07	-1.08689e-07
-39970	-1.00539e-08	-6.8766e-09	-1.20457e-08	-1.76157e-08	-2.24012e-08	-2.83097e-08	-3.63987e-08	-4.46398e-08	-5.19682e-08	-6.60787e-08	-6.63505e-08	-9.86835e-08	-9.60654e-08	-1.27342e-07	-1.08904e-07
-39960	-1.00313e-08	-6.86943e-09	-1.21195e-08	-1.76882e-08	-2.23965e-08	-2.83077e-08	-3.64354e-08	-4.45604e-08	-5.183e-08	-6.63164e-08	-6.62754e-08	-9.87099e-08	-9.60523e-08	-1.27259e-07	-1.09188e-07
-39950	-1.00156e-08	-6.86125e-09	-1.21915e-08	-1.77995e-08	-2.23849e-08	-2.82861e-08	-3.64774e-08	-4.45713e-08	-5.16854e-08	-6.64861e-08	-6.62459e-08	-9.88211e-08	-9.60598e-08	-1.27158e-07	-1.09502e-07
-39940	-1.00102e-08	-6.88749e-09	-1.22007e-08	-1.79317e-08	-2.23905e-08	-2.82608e-08	-3.65066e-08	-4.46149e-08	-5.15344e-08	-6.6564e-08	-6.6264e-08	-9.89891e-08	-9.60636e-08	-1.27041e-07	-1.09804e-07
-39930	-9.99789e-09	-6.84232e-09	-1.22039e-08	-1.80616e-08	-2.24023e-08	-2.82456e-08	-3.65312e-08	-4.46878e-08	-5.13771e-08	-6.66534e-08	-6.6168e-08	-9.91546e-08	-9.60334e-08	-1.26919e-07	-1.10084e-07
-39920	-9.93073e-09	-6.77877e-09	-1.21961e-08	-1.81892e-08	-2.24e-08	-2.82868e-08	-3.65521e-08	-4.47108e-08	-5.12368e-08	-6.67134e-08	-6.60815e-08	-9.93844e-08	-9.59693e-08	-1.26802e-07	-1.10322e-07
-39910	-9.89117e-09	-6.78691e-09	-1.21749e-08	-1.83144e-08	-2.23948e-08	-2.83144e-08	-3.6571e-08	-4.47236e-08	-5.11194e-08	-6.67262e-08	-6.60313e-08	-9.95612e-08	-9.59445e-08	-1.26655e-07	-1.10502e-07
-39900	-9.88741e-09	-6.83889e-09	-1.21474e-08	-1.84373e-08	-2.2398e-08	-2.82782e-08	-3.66016e-08	-4.48017e-08	-5.10195e-08	-6.67628e-08	-6.5976e-08	-9.97332e-08	-9.59467e-08	-1.2655e-07	-1.10622e-07
-39890	-9.90323e-09	-6.92568e-09	-1.21184e-08	-1.85255e-08	-2.24129e-08	-2.82789e-08	-3.66274e-08	-4.4884e-08	-5.0939e-08	-6.68257e-08	-6.58476e-08	-9.9873e-08	-9.60116e-08	-1.2645e-07	-1.1067e-07
-39880	-9.92217e-09	-7.01149e-09	-1.21005e-08	-1.85978e-08	-2.24361e-08	-2.82415e-08	-3.66538e-08	-4.49375e-08	-5.08958e-08	-6.68724e-08	-6.56954e-08	-1.00017e-07	-9.61622e-08	-1.26347e-07	-1.10658e-07
-39870	-9.89875e-09	-7.09634e-09	-1.21547e-08	-1.86872e-08	-2.24678e-08	-2.82765e-08	-3.66963e-08	-4.49318e-08	-5.08504e-08	-6.69715e-08	-6.55567e-08	-1.00132e-07	-9.64041e-08	-1.26269e-07	-1.10604e-07
-39860	-9.86224e-09	-7.15497e-09	-1.22378e-08	-1.88015e-08	-2.24855e-08	-2.83271e-08	-3.67549e-08	-4.49525e-08	-5.08246e-08	-6.71214e-08	-6.54315e-08	-1.00179e-07	-9.67373e-08	-1.26258e-07	-1.10536e-07
-39850	-9.82436e-09	-7.18123e-09	-1.22265e-08	-1.89134e-08	-2.24889e-08	-2.83547e-08	-3.67832e-08	-4.50099e-08	-5.08184e-08	-6.72568e-08	-6.53065e-08	-1.00216e-07	-9.70347e-08	-1.26262e-07	-1.1039e-07
-39840	-9.78512e-09	-7.20624e-09	-1.21909e-08	-1.9023e-08	-2.24861e-08	-2.83275e-08	-3.68099e-08	-4.50969e-08	-5.08038e-08	-6.73582e-08	-6.52151e-08	-1.00338e-07	-9.72611e-08	-1.26272e-07	-1.10181e-07
-39830	-9.75337e-09	-7.26092e-09	-1.22003e-08	-1.90676e-08	-2.24806e-08	-2.82614e-08	-3.68601e-08	-4.51868e-08	-5.07483e-08	-6.74262e-08	-6.51346e-08	-1.00433e-07	-9.74556e-08	-1.26261e-07	-1.10143e-07
-39820	-9.76461e-09	-7.34204e-09	-1.22338e-08	-1.91194e-08	-2.24724e-08	-2.82013e-08	-3.68935e-08	-4.52809e-08	-5.07156e-08	-6.74709e-08	-6.50734e-08	-1.00487e-07	-9.76946e-08	-1.2617e-07	-1.10179e-07
-39810	-9.76956e-09	-7.42219e-09	-1.22684e-08	-1.91878e-08	-2.24615e-08	-2.82176e-08	-3.6893e-08	-4.53805e-08	-5.07027e-08	-6.75211e-08	-6.49875e-08	-1.00618e-07	-9.78995e-08	-1.25946e-07	-1.10121e-07
-39800	-9.76297e-09	-7.50138e-09	-1.2304e-08	-1.92875e-08	-2.24478e-08	-2.82465e-08	-3.69284e-08	-4.54333e-08	-5.06855e-08	-6.76151e-08	-6.49764e-08	-1.00787e-07	-9.80533e-08	-1.25906e-07	-1.10006e-07
-39790	-9.76818e-09	-7.54599e-09	-1.23305e-08	-1.93849e-08	-2.24314e-08	-2.82717e-08	-3.69206e-08	-4.54797e-08	-5.06609e-08	-6.77117e-08	-6.50314e-08	-1.00962e-07	-9.81588e-08	-1.25851e-07	-1.09859e-07
-39780	-9.81995e-09	-7.54646e-09	-1.23989e-08	-1.94799e-08	-2.24207e-08	-2.82695e-08	-3.69277e-08	-4.55197e-08	-5.06191e-08	-6.7811e-08	-6.50936e-08	-1.011e-07	-9.82899e-08	-1.25834e-07	-1.09699e-07
-39770	-9.86414e-09	-7.55087e-09	-1.24549e-08	-1.95726e-08	-2.24177e-08	-2.82484e-08	-3.69475e-08	-4.55533e-08	-5.05609e-08	-6.79131e-08	-6.51617e-08	-1.01212e-07	-9.84808e-08	-1.25821e-07	-1.09536e-07
-39760	-9.88069e-09	-7.58152e-09	-1.24845e-08	-1.96245e-08	-2.24218e-08	-2.82284e-08	-3.697e-08	-4.55695e-08	-5.04467e-08	-6.79995e-08	-6.51295e-08	-1.01421e-07	-9.8671e-08	-1.25679e-07	-1.09381e-07
-39750	-9.92549e-09	-7.59469e-09	-1.24838e-08	-1.96926e-08	-2.24326e-08	-2.81741e-08	-3.69983e-08	-4.5615e-08	-5.03707e-08	-6.80866e-08	-6.50773e-08	-1.01673e-07	-9.88367e-08	-1.2538e-07	-1.09178e-07
-39740	-9.94629e-09	-7.59255e-09	-1.24887e-08	-1.97786e-08	-2.2444e-08	-2.81035e-08	-3.70231e-08	-4.56347e-08	-5.03304e-08	-6.81981e-08	-6.50384e-08	-1.01906e-07	-9.89934e-08	-1.25207e-07	-1.08918e-07
-39730	-9.97316e-09	-7.61512e-09	-1.2511e-08	-1.98624e-08	-2.24313e-08	-2.80988e-08	-3.70223e-08	-4.5629e-08	-5.03211e-08	-6.8322e-08	-6.50188e-08	-1.02108e-07	-9.91665e-08	-1.25053e-07	-1.08825e-07
-39720	-1.00105e-08	-7.59794e-09	-1.24763e-08	-1.99438e-08	-2.23948e-08	-2.8137e-08	-3.70165e-08	-4.56085e-08	-5.03501e-08	-6.84585e-08	-6.50007e-08	-1.02348e-07	-9.93163e-08	-1.24912e-07	-1.08803e-07
-39710	-1.00355e-08	-7.60286e-09	-1.24396e-08	-1.99893e-08	-2.23555e-08	-2.81429e-08	-3.70057e-08	-4.55827e-08	-5.03485e-08	-6.85636e-08	-6.49838e-08	-1.02535e-07	-9.94055e-08	-1.24762e-07	-1.08755e-07
-39700	-1.00632e-08	-7.58072e-09	-1.24008e-08	-2.00378e-08	-2.23135e-08	-2.80917e-08	-3.69897e-08	-4.55443e-08	-5.02501e-08	-6.86702e-08	-6.49881e-08	-1.02729e-07	-9.94691e-08	-1.24623e-07	-1.08706e-07
-39690	-1.00917e-08	-7.51749e-09	-1.23973e-08	-2.00802e-08	-2.22688e-08	-2.80387e-08	-3.7009e-08	-4.54843e-08	-5.01232e-08	-6.88247e-08	-6.50694e-08	-1.02981e-07	-9.95527e-08	-1.24547e-07	-1.08644e-07
-39680	-1.01193e-08	-7.42679e-09	-1.23793e-08	-2.00992e-08	-2.22352e-08	-2.79984e-08	-3.70765e-08	-4.54113e-08	-5.00587e-08	-6.90063e-08	-6.51488e-08	-1.03207e-07	-9.96577e-08	-1.24469e-07	-1.08623e-07
-39670	-1.01211e-08	-7.35642e-09	-1.24017e-08	-2.01155e-08	-2.22311e-08	-2.79636e-08	-3.7083e-08	-4.53365e-08	-5.00104e-08	-6.91322e-08	-6.51842e-08	-1.03364e-07	-9.97628e-08	-1.24335e-07	-1.08638e-07
-39660	-1.01387e-08	-7.32636e-09	-1.24861e-08	-2.00869e-08	-2.2224e-08	-2.79699e-08	-3.70463e-08	-4.52908e-08	-4.99632e-08	-6.92164e-08	-6.52257e-08	-1.03492e-07	-9.98489e-08	-1.24156e-07	-1.0868e-07
-39650	-1.01862e-08	-7.28345e-09	-1.25387e-08	-2.01201e-08	-2.22138e-08	-2.79973e-08	-3.70575e-08	-4.53554e-08	-4.99199e-08	-6.92919e-08	-6.52856e-08	-1.03559e-07	-9.99238e-08	-1.23914e-07	-1.08776e-07
-39640	-1.02379e-08	-7.21091e-09	-1.25626e-08	-2.01899e-08	-2.22121e-08	-2.80149e-08	-3.70632e-08	-4.54179e-08	-4.98675e-08	-6.93586e-08	-6.52995e-08	-1.03565e-07	-9.99579e-08	-1.23604e-07	-1.08968e-07
-39630	-1.0256e-08	-7.22713e-09	-1.25467e-08	-2.02678e-08	-2.22188e-08	-2.80446e-08	-3.70417e-08	-4.54467e-08	-4.97832e-08	-6.94167e-08	-6.53452e-08	-1.0354e-07	-9.99156e-08	-1.23255e-07	-1.09181e-07
-39620	-1.02478e-08	-7.26512e-09	-1.25587e-08	-2.03546e-08	-2.22338e-08	-2.80613e-08	-3.70794e-08	-4.54333e-08	-4.96635e-08	-6.94306e-08	-6.53844e-08	-1.0344e-07	-9.98507e-08	-1.22888e-07	-1.09428e-07
-39610	-1.02807e-08	-7.25834e-09	-1.2606e-08	-2.04521e-08	-2.22696e-08	-2.80908e-08	-3.71781e-08	-4.54046e-08	-4.95299e-08	-6.94436e-08	-6.54147e-08	-1.03321e-07	-9.97729e-08	-1.225e-07	-1.0971e-07
-39600	-1.02851e-08	-7.21306e-09	-1.26822e-08	-2.05068e-08	-2.23217e-08	-2.81072e-08	-3.72584e-08	-4.53685e-08	-4.94586e-08	-6.94939e-08	-6.54285e-08	-1.03203e-07	-9.97268e-08	-1.22135e-07	-1.09938e-07
-39590	-1.02749e-08	-7.16888e-09	-1.2796e-08	-2.05024e-08	-2.2363e-08	-2.81105e-08	-3.72919e-08	-4.53982e-08	-4.93052e-08	-6.95911e-08	-6.54544e-08	-1.03114e-07	-9.9801e-08	-1.21824e-07	-1.10197e-07
-39580	-1.02636e-08	-7.10393e-09	-1.29175e-08	-2.04952e-08	-2.23384e-08	-2.80718e-08	-3.72796e-08	-4.54841e-08	-4.9105e-08	-6.97422e-08	-6.54798e-08	-1.03118e-07	-9.97965e-08	-1.21518e-07	-1.1065e-07
-39570	-1.02513e-08	-7.02666e-09	-1.30036e-08	-2.04854e-08	-2.23029e-08	-2.80548e-08	-3.72081e-08	-4.55992e-08	-4.89933e-08	-6.99482e-08	-6.55207e-08	-1.031e-07	-9.97986e-08	-1.21201e-07	-1.11192e-07
-39560	-1.0238e-08	-6.94823e-09	-1.30841e-08	-2.04729e-08	-2.22644e-08	-2.80448e-08	-3.71405e-08	-4.57087e-08	-4.89681e-08	-7.01783e-08	-6.55968e-08	-1.02998e-07	-9.97571e-08	-1.20876e-07	-1.11759e-07
-39550	-1.02257e-08	-6.87682e-09	-1.31244e-08	-2.04578e-08	-2.22228e-08	-2.80313e-08	-3.71038e-08	-4.57737e-08	-4.89342e-08	-7.04431e-08	-6.5676e-08	-1.02908e-07	-9.97126e-08	-1.20562e-07	-1.12308e-07
-39540	-1.02225e-08	-6.82159e-09	-1.31694e-08	-2.04399e-08	-2.21782e-08	-2.80145e-08	-3.70859e-08	-4.57912e-08	-4.88946e-08	-7.07241e-08	-6.58047e-08	-1.02862e-07	-9.96834e-08	-1.20317e-07	-1.12762e-07
-39530	-1.02285e-08	-6.80558e-09	-1.3224e-08	-2.04193e-08	-2.21394e-08	-2.80273e-08	-3.70739e-08	-4.57845e-08	-4.88678e-08	-7.0941e-08	-6.59324e-08	-1.02861e-07	-9.96548e-08	-1.20149e-07	-1.13133e-07
-39520	-1.02668e-08	-6.83768e-09	-1.32952e-08	-2.03961e-08	-2.21104e-08	-2.80496e-08	-3.70677e-08	-4.57795e-08	-4.88518e-08	-7.09822e-08	-6.6036e-08	-1.02867e-07	-9.96543e-08	-1.19925e-07	-1.13472e-07
-39510	-1.03374e-08	-6.85894e-09	-1.33651e-08	-2.04127e-08	-2.20773e-08	-2.80683e-08	-3.70718e-08	-4.57795e-08	-4.87885e-08	-7.09495e-08	-6.61031e-08	-1.0286e-07	-9.97028e-08	-1.19633e-07	-1.13837e-07
-39500	-1.03785e-08	-6.86942e-09	-1.34163e-08	-2.04077e-08	-2.20311e-08	-2.81043e-08	-3.71018e-08	-4.57796e-08	-4.8761e-08	-7.09987e-08	-6.61449e-08	-1.02923e-07	-9.96338e-08	-1.19401e-07	-1.141e-07
-39490	-1.03582e-08	-6.87823e-09	-1.34579e-08	-2.03768e-08	-2.19718e-08	-2.81304e-08	-3.71506e-08	-4.57601e-08	-4.87534e-08	-7.10495e-08	-6.62203e-08	-1.02956e-07	-9.94331e-08	-1.19203e-07	-1.14413e-07
-39480	-1.03369e-08	-6.88735e-09	-1.35253e-08	-2.03433e-08	-2.19512e-08	-2.81101e-08	-3.72248e-08	-4.56987e-08	-4.87215e-08	-7.11101e-08	-6.64229e-08	-1.02994e-07	-9.91431e-08	-1.18991e-07	-1.14662e-07
-39470	-1.03202e-08	-6.86781e-09	-1.35578e-08	-2.03258e-08	-2.19606e-08	-2.8072e-08	-3.73426e-08	-4.56047e-08	-4.86607e-08	-7.11781e-08	-6.65969e-08	-1.03041e-07	-9.88803e-08	-1.18722e-07	-1.14891e-07
-39460	-1.03281e-08	-6.82621e-09	-1.35584e-08	-2.03371e-08	-2.19579e-08	-2.79875e-08	-3.74019e-08	-4.55402e-08	-4.85918e-08	-7.12404e-08	-6.66724e-08	-1.03016e-07	-9.85857e-08	-1.18434e-07	-1.15053e-07
-39450	-1.03638e-08	-6.77302e-09	-1.35369e-08	-2.03491e-08	-2.19432e-08	-2.79631e-08	-3.74238e-08	-4.5486e-08	-4.8542e-08	-7.1281e-08	-6.67148e-08	-1.02899e-07	-9.83216e-08	-1.18195e-07	-1.15057e-07
-39440	-1.04394e-08	-6.71648e-09	-1.35078e-08	-2.03588e-08	-2.19646e-08	-2.79962e-08	-3.74398e-08	-4.54845e-08	-4.85077e-08	-7.12927e-08	-6.67244e-08	-1.02829e-07	-9.81672e-08	-1.17969e-07	-1.1494e-07
-39430	-1.04912e-08	-6.71618e-09	-1.35163e-08	-2.03662e-08	-2.19643e-08	-2.80442e-08	-3.74373e-08	-4.54849e-08	-4.84818e-08	-7.12859e-08	-6.68462e-08	-1.02713e-07	-9.81279e-08	-1.1775e-07	-1.14744e-07
-39420	-1.05107e-08	-6.71964e-09	-1.35764e-08	-2.03712e-08	-2.19498e-08	-2.80679e-08	-3.74859e-08	-4.54073e-08	-4.84665e-08	-7.12632e-08	-6.70368e-08	-1.02536e-07	-9.81404e-08	-1.17505e-07	-1.14516e-07
-39410	-1.0504e-08	-6.72245e-09	-1.36393e-08	-2.03965e-08	-2.194e-08	-2.8076e-08	-3.75302e-08	-4.53133e-08	-4.84486e-08	-7.1173e-08	-6.72344e-08	-1.02391e-07	-9.80578e-08	-1.17303e-07	-1.14273e-07
-39400	-1.04858e-08	-6.7246e-09	-1.37444e-08	-2.04284e-08	-2.19301e-08	-2.81139e-08	-3.757e-08	-4.52024e-08	-4.84334e-08	-7.10183e-08	-6.7296e-08	-1.02267e-07	-9.80171e-08	-1.1715e-07	-1.14008e-07
-39390	-1.04549e-08	-6.70615e-09	-1.38519e-08	-2.04261e-08	-2.1917e-08	-2.81939e-08	-3.76055e-08	-4.50901e-08	-4.84203e-08	-7.08379e-08	-6.7317e-08	-1.02162e-07	-9.80495e-08	-1.17009e-07	-1.13694e-07
-39380	-1.03999e-08	-6.65369e-09	-1.39575e-08	-2.04214e-08	-2.18974e-08	-2.82222e-08	-3.76542e-08	-4.5011e-08	-4.84245e-08	-7.06772e-08	-6.73182e-08	-1.02084e-07	-9.8123e-08	-1.16854e-07	-1.13284e-07
-39370	-1.03205e-08	-6.58845e-09	-1.4061e-08	-2.04144e-08	-2.18673e-08	-2.82337e-08	-3.77209e-08	-4.49498e-08	-4.84485e-08	-7.0478e-08	-6.73232e-08	-1.02068e-07	-9.82421e-08	-1.16745e-07	-1.12839e-07
-39360	-1.02777e-08	-6.56663e-09	-1.41624e-08	-2.04051e-08	-2.18613e-08	-2.82186e-08	-3.77885e-08	-4.48718e-08	-4.8512e-08	-7.03663e-08	-6.7294e-08	-1.02119e-07	-9.84232e-08	-1.16698e-07	-1.12501e-07
-39350	-1.02445e-08	-6.55448e-09	-1.42408e-08	-2.03935e-08	-2.18543e-08	-2.82069e-08	-3.78309e-08	-4.4774e-08	-4.85957e-08	-7.02978e-08	-6.72723e-08	-1.02157e-07	-9.86631e-08	-1.16837e-07	-1.1246e-07
-39340	-1.02103e-08	-6.58573e-09	-1.42899e-08	-2.03795e-08	-2.18846e-08	-2.82012e-08	-3.78452e-08	-4.46295e-08	-4.86973e-08	-7.02745e-08	-6.72523e-08	-1.02092e-07	-9.88494e-08	-1.17087e-07	-1.1241e-07
-39330	-1.0175e-08	-6.63576e-09	-1.43484e-08	-2.03631e-08	-2.18721e-08	-2.81518e-08	-3.78551e-08	-4.44699e-08	-4.8797e-08	-7.03187e-08	-6.72363e-08	-1.02036e-07	-9.90211e-08	-1.17325e-07	-1.12325e-07
-39320	-1.01387e-08	-6.69624e-09	-1.44161e-08	-2.03445e-08	-2.17912e-08	-2.80872e-08	-3.78668e-08	-4.43303e-08	-4.88901e-08	-7.04349e-08	-6.71747e-08	-1.01955e-07	-9.92254e-08	-1.1752e-07	-1.12319e-07
-39310	-1.01015e-08	-6.77079e-09	-1.44585e-08	-2.03235e-08	-2.16771e-08	-2.79878e-08	-3.78847e-08	-4.41954e-08	-4.89765e-08	-7.05638e-08	-6.72816e-08	-1.01834e-07	-9.94653e-08	-1.17642e-07	-1.12392e-07
-39300	-1.00632e-08	-6.8571e-09	-1.45282e-08	-2.03002e-08	-2.15569e-08	-2.79231e-08	-3.7934e-08	-4.41215e-08	-4.90562e-08	-7.06131e-08	-6.74785e-08	-1.01639e-07	-9.96668e-08	-1.17761e-07	-1.12421e-07
-39290	-9.98844e-09	-6.90217e-09	-1.45792e-08	-2.02745e-08	-2.14748e-08	-2.79256e-08	-3.80319e-08	-4.40791e-08	-4.90937e-08	-7.06233e-08	-6.76201e-08	-1.0149e-07	-9.9765e-08	-1.17762e-07	-1.12501e-07
-39280	-9.94073e-09	-6.91224e-09	-1.46126e-08	-2.02466e-08	-2.14103e-08	-2.7925e-08	-3.8161e-08	-4.40639e-08	-4.917e-08	-7.05407e-08	-6.7718e-08	-1.01377e-07	-9.98011e-08	-1.17648e-07	-1.12665e-07
-39270	-9.93168e-09	-6.91147e-09	-1.46646e-08	-2.02162e-08	-2.13345e-08	-2.79108e-08	-3.81498e-08	-4.40408e-08	-4.92596e-08	-7.05607e-08	-6.78014e-08	-1.01309e-07	-9.9699e-08	-1.1748e-07	-1.1289e-07
-39260	-9.88928e-09	-6.89992e-09	-1.47474e-08	-2.02039e-08	-2.12596e-08	-2.79146e-08	-3.8179e-08	-4.40008e-08	-4.93008e-08	-7.06491e-08	-6.78688e-08	-1.01299e-07	-9.95614e-08	-1.17293e-07	-1.131e-07
-39250	-9.84586e-09	-6.91869e-09	-1.4828e-08	-2.02748e-08	-2.11919e-08	-2.79096e-08	-3.82194e-08	-4.38985e-08	-4.93246e-08	-7.07644e-08	-6.78831e-08	-1.01315e-07	-9.94001e-08	-1.1708e-07	-1.13176e-07
-39240	-9.78223e-09	-6.92801e-09	-1.48976e-08	-2.02839e-08	-2.11176e-08	-2.7857e-08	-3.82413e-08	-4.37966e-08	-4.93446e-08	-7.09092e-08	-6.79083e-08	-1.01404e-07	-9.91828e-08	-1.16909e-07	-1.13223e-07
-39230	-9.71052e-09	-6.91334e-09	-1.4955e-08	-2.02519e-08	-2.10219e-08	-2.78484e-08	-3.82288e-08	-4.36995e-08	-4.93741e-08	-7.10753e-08	-6.79444e-08	-1.01459e-07	-9.89212e-08	-1.16782e-07	-1.13234e-07
-39220	-9.67375e-09	-6.91805e-09	-1.49998e-08	-2.02096e-08	-2.09767e-08	-2.78852e-08	-3.8189e-08	-4.36273e-08	-4.94372e-08	-7.11376e-08	-6.79645e-08	-1.01468e-07	-9.86755e-08	-1.16804e-07	-1.13106e-07
-39210	-9.62218e-09	-6.91191e-09	-1.50319e-08	-2.01796e-08	-2.09769e-08	-2.79239e-08	-3.81458e-08	-4.35767e-08	-4.94613e-08	-7.11786e-08	-6.79212e-08	-1.01422e-07	-9.84854e-08	-1.16779e-07	-1.12858e-07
-39200	-9.56151e-09	-6.895e-09	-1.50722e-08	-2.01765e-08	-2.09826e-08	-2.79591e-08	-3.81979e-08	-4.3527e-08	-4.94494e-08	-7.12164e-08	-6.78027e-08	-1.01304e-07	-9.84628e-08	-1.16834e-07	-1.12641e-07
-39190	-9.51091e-09	-6.87642e-09	-1.51399e-08	-2.01268e-08	-2.0957e-08	-2.79629e-08	-3.83102e-08	-4.34841e-08	-4.94053e-08	-7.12556e-08	-6.76662e-08	-1.01202e-07	-9.84542e-08	-1.17018e-07	-1.12363e-07
-39180	-9.46152e-09	-6.85718e-09	-1.52055e-08	-2.00748e-08	-2.09269e-08	-2.78798e-08	-3.84477e-08	-4.34451e-08	-4.93403e-08	-7.12811e-08	-6.75949e-08	-1.01072e-07	-9.84535e-08	-1.17164e-07	-1.12178e-07
-39170	-9.41111e-09	-6.87088e-09	-1.52692e-08	-2.00204e-08	-2.09317e-08	-2.7882e-08	-3.85363e-08	-4.34213e-08	-4.92243e-08	-7.13039e-08	-6.75455e-08	-1.00999e-07	-9.84307e-08	-1.17242e-07	-1.12094e-07
-39160	-9.3597e-09	-6.92473e-09	-1.52921e-08	-1.99637e-08	-2.0903e-08	-2.79249e-08	-3.85645e-08	-4.34405e-08	-4.9082e-08	-7.13416e-08	-6.74549e-08	-1.00985e-07	-9.83602e-08	-1.1728e-07	-1.12057e-07
-39150	-9.30727e-09	-7.00179e-09	-1.52569e-08	-1.99047e-08	-2.0925e-08	-2.79489e-08	-3.85914e-08	-4.34293e-08	-4.89136e-08	-7.13591e-08	-6.73597e-08	-1.00951e-07	-9.83015e-08	-1.17363e-07	-1.12019e-07
-39140	-9.25383e-09	-7.06433e-09	-1.52824e-08	-1.98434e-08	-2.09295e-08	-2.79853e-08	-3.86229e-08	-4.34073e-08	-4.88287e-08	-7.13566e-08	-6.72698e-08	-1.00952e-07	-9.83056e-08	-1.17473e-07	-1.12012e-07
-39130	-9.19938e-09	-7.08815e-09	-1.53377e-08	-1.97797e-08	-2.08976e-08	-2.80793e-08	-3.86589e-08	-4.3371e-08	-4.87006e-08	-7.13474e-08	-6.7193e-08	-1.00968e-07	-9.82064e-08	-1.17566e-07	-1.12054e-07
-39120	-9.14391e-09	-7.13211e-09	-1.53909e-08	-1.97136e-08	-2.08622e-08	-2.81806e-08	-3.87107e-08	-4.33221e-08	-4.85594e-08	-7.13394e-08	-6.7064e-08	-1.01006e-07	-9.80251e-08	-1.1758e-07	-1.12042e-07
-39110	-9.08744e-09	-7.19607e-09	-1.54422e-08	-1.96981e-08	-2.08354e-08	-2.82433e-08	-3.87592e-08	-4.32768e-08	-4.84529e-08	-7.12942e-08	-6.69105e-08	-1.01033e-07	-9.79134e-08	-1.17543e-07	-1.12051e-07
-39100	-9.03383e-09	-7.26721e-09	-1.54914e-08	-1.96555e-08	-2.08105e-08	-2.82334e-08	-3.88141e-08	-4.32364e-08	-4.83367e-08	-7.12086e-08	-6.68045e-08	-1.01016e-07	-9.77933e-08	-1.17449e-07	-1.12044e-07
-39090	-9.01799e-09	-7.33703e-09	-1.55386e-08	-1.96045e-08	-2.07829e-08	-2.8311e-08	-3.89051e-08	-4.32006e-08	-4.81647e-08	-7.11387e-08	-6.66858e-08	-1.01031e-07	-9.76718e-08	-1.17305e-07	-1.11995e-07
-39080	-8.96724e-09	-7.40553e-09	-1.55837e-08	-1.96266e-08	-2.07527e-08	-2.83945e-08	-3.89911e-08	-4.31689e-08	-4.801e-08	-7.10939e-08	-6.66013e-08	-1.0098e-07	-9.75962e-08	-1.17101e-07	-1.1197e-07
-39070	-8.90708e-09	-7.47272e-09	-1.56268e-08	-1.96531e-08	-2.07197e-08	-2.84636e-08	-3.90721e-08	-4.31371e-08	-4.79076e-08	-7.10742e-08	-6.64915e-08	-1.00798e-07	-9.75539e-08	-1.16882e-07	-1.12001e-07
-39060	-8.84591e-09	-7.53959e-09	-1.56679e-08	-1.96431e-08	-2.07171e-08	-2.84807e-08	-3.91481e-08	-4.30883e-08	-4.77904e-08	-7.10771e-08	-6.64441e-08	-1.00572e-07	-9.75444e-08	-1.16597e-07	-1.12054e-07
-39050	-8.78372e-09	-7.62006e-09	-1.5707e-08	-1.96066e-08	-2.07625e-08	-2.84757e-08	-3.9219e-08	-4.30258e-08	-4.76702e-08	-7.11337e-08	-6.64637e-08	-1.00387e-07	-9.75277e-08	-1.16213e-07	-1.12041e-07
-39040	-8.72052e-09	-7.75737e-09	-1.57441e-08	-1.95149e-08	-2.08228e-08	-2.84634e-08	-3.92849e-08	-4.29582e-08	-4.75797e-08	-7.12047e-08	-6.65094e-08	-1.00179e-07	-9.75826e-08	-1.15866e-07	-1.11963e-07
-39030	-8.60569e-09	-7.84711e-09	-1.57791e-08	-1.94152e-08	-2.08348e-08	-2.84078e-08	-3.93458e-08	-4.28858e-08	-4.75228e-08	-7.12436e-08	-6.66097e-08	-1.00005e-07	-9.76863e-08	-1.1551e-07	-1.11917e-07
-39020	-8.51482e-09	-7.91406e-09	-1.57989e-08	-1.93222e-08	-2.0873e-08	-2.83486e-08	-3.93899e-08	-4.28127e-08	-4.74589e-08	-7.12554e-08	-6.67286e-08	-9.98515e-08	-9.77981e-08	-1.15171e-07	-1.119e-07
-39010	-8.44809e-09	-7.95782e-09	-1.57772e-08	-1.92268e-08	-2.09598e-08	-2.83173e-08	-3.93989e-08	-4.27474e-08	-4.73879e-08	-7.12544e-08	-6.68406e-08	-9.97121e-08	-9.78333e-08	-1.1487e-07	-1.11856e-07
-39000	-8.40134e-09	-7.97837e-09	-1.57538e-08	-1.91393e-08	-2.10598e-08	-2.83284e-08	-3.94264e-08	-4.26781e-08	-4.73098e-08	-7.12037e-08	-6.69775e-08	-9.95506e-08	-9.77766e-08	-1.14577e-07	-1.11923e-07
-38990	-8.36544e-09	-7.98244e-09	-1.57287e-08	-1.90735e-08	-2.10626e-08	-2.83318e-08	-3.94208e-08	-4.25952e-08	-4.72248e-08	-7.11358e-08	-6.71149e-08	-9.9378e-08	-9.76822e-08	-1.14324e-07	-1.12061e-07
-38980	-8.29531e-09	-7.98992e-09	-1.5702e-08	-1.90318e-08	-2.10227e-08	-2.83152e-08	-3.94104e-08	-4.24969e-08	-4.71327e-08	-7.10386e-08	-6.72253e-08	-9.92197e-08	-9.76197e-08	-1.14132e-07	-1.12252e-07
-38970	-8.21692e-09	-8.06219e-09	-1.56504e-08	-1.90025e-08	-2.0986e-08	-2.83116e-08	-3.93739e-08	-4.23522e-08	-4.70109e-08	-7.09357e-08	-6.73067e-08	-9.911e-08	-9.75588e-08	-1.139e-07	-1.1249e-07
-38960	-8.1469e-09	-8.08278e-09	-1.55743e-08	-1.89512e-08	-2.09777e-08	-2.83314e-08	-3.93597e-08	-4.22046e-08	-4.68679e-08	-7.08404e-08	-6.74096e-08	-9.89452e-08	-9.74608e-08	-1.13666e-07	-1.12622e-07
-38950	-8.04041e-09	-8.14143e-09	-1.5504e-08	-1.88759e-08	-2.09898e-08	-2.83223e-08	-3.93806e-08	-4.20664e-08	-4.67445e-08	-7.07616e-08	-6.74941e-08	-9.87873e-08	-9.73269e-08	-1.13388e-07	-1.12521e-07
-38940	-7.92382e-09	-8.2233e-09	-1.54687e-08	-1.87936e-08	-2.1023e-08	-2.82839e-08	-3.93966e-08	-4.19839e-08	-4.65719e-08	-7.0722e-08	-6.75553e-08	-9.86344e-08	-9.71693e-08	-1.13089e-07	-1.12275e-07
-38930	-7.81657e-09	-8.30014e-09	-1.54607e-08	-1.87519e-08	-2.10671e-08	-2.82946e-08	-3.94607e-08	-4.19288e-08	-4.63926e-08	-7.0759e-08	-6.74996e-08	-9.84604e-08	-9.70232e-08	-1.12898e-07	-1.11975e-07
-38920	-7.69785e-09	-8.34793e-09	-1.54509e-08	-1.87351e-08	-2.10974e-08	-2.83123e-08	-3.94821e-08	-4.19323e-08	-4.62717e-08	-7.08196e-08	-6.73725e-08	-9.8368e-08	-9.69389e-08	-1.12794e-07	-1.11648e-07
-38910	-7.56657e-09	-8.39001e-09	-1.54392e-08	-1.8715e-08	-2.11297e-08	-2.83387e-08	-3.94589e-08	-4.19672e-08	-4.62436e-08	-7.08804e-08	-6.71957e-08	-9.83262e-08	-9.68026e-08	-1.12903e-07	-1.11269e-07
-38900	-7.43551e-09	-8.41979e-09	-1.54442e-08	-1.8663e-08	-2.11925e-08	-2.83752e-08	-3.94019e-08	-4.20169e-08	-4.62045e-08	-7.0874e-08	-6.7087e-08	-9.82755e-08	-9.66096e-08	-1.12918e-07	-1.10766e-07
-38890	-7.30762e-09	-8.43736e-09	-1.54397e-08	-1.85907e-08	-2.12523e-08	-2.84305e-08	-3.93518e-08	-4.20497e-08	-4.61628e-08	-7.08286e-08	-6.70337e-08	-9.81062e-08	-9.63874e-08	-1.12778e-07	-1.10377e-07
-38880	-7.18736e-09	-8.46478e-09	-1.54113e-08	-1.85158e-08	-2.13283e-08	-2.84179e-08	-3.93374e-08	-4.20164e-08	-4.61464e-08	-7.07738e-08	-6.70113e-08	-9.7958e-08	-9.6068e-08	-1.12574e-07	-1.10086e-07
-38870	-7.07479e-09	-8.50198e-09	-1.53657e-08	-1.83985e-08	-2.14215e-08	-2.84057e-08	-3.92799e-08	-4.19894e-08	-4.61419e-08	-7.06061e-08	-6.69737e-08	-9.79008e-08	-9.58301e-08	-1.12374e-07	-1.09896e-07
-38860	-7.01596e-09	-8.5423e-09	-1.53229e-08	-1.83273e-08	-2.14676e-08	-2.84183e-08	-3.92197e-08	-4.19582e-08	-4.61791e-08	-7.05112e-08	-6.69551e-08	-9.78578e-08	-9.56266e-08	-1.12206e-07	-1.09698e-07
-38850	-6.96038e-09	-8.55915e-09	-1.53223e-08	-1.82973e-08	-2.15111e-08	-2.84469e-08	-3.91837e-08	-4.19109e-08	-4.62421e-08	-7.04066e-08	-6.69545e-08	-9.78257e-08	-9.53428e-08	-1.12098e-07	-1.09454e-07
-38840	-6.88133e-09	-8.55681e-09	-1.52767e-08	-1.82492e-08	-2.15578e-08	-2.84836e-08	-3.91638e-08	-4.18794e-08	-4.63485e-08	-7.02922e-08	-6.70267e-08	-9.7795e-08	-9.50349e-08	-1.12043e-07	-1.09253e-07
-38830	-6.79996e-09	-8.59275e-09	-1.52672e-08	-1.81662e-08	-2.16143e-08	-2.85476e-08	-3.91551e-08	-4.18633e-08	-4.64779e-08	-7.01515e-08	-6.71319e-08	-9.78038e-08	-9.47262e-08	-1.11964e-07	-1.09053e-07
-38820	-6.75605e-09	-8.62738e-09	-1.52654e-08	-1.80967e-08	-2.16771e-08	-2.85695e-08	-3.9151e-08	-4.18535e-08	-4.66634e-08	-6.99887e-08	-6.72723e-08	-9.77495e-08	-9.45047e-08	-1.11802e-07	-1.08814e-07
-38810	-6.74958e-09	-8.66068e-09	-1.52235e-08	-1.80569e-08	-2.17311e-08	-2.86303e-08	-3.91085e-08	-4.18467e-08	-4.68114e-08	-6.98203e-08	-6.73858e-08	-9.76084e-08	-9.43552e-08	-1.11539e-07	-1.08576e-07
-38800	-6.76193e-09	-8.69266e-09	-1.51228e-08	-1.80147e-08	-2.1793e-08	-2.86113e-08	-3.90449e-08	-4.18914e-08	-4.6875e-08	-6.96324e-08	-6.74851e-08	-9.74212e-08	-9.41915e-08	-1.11285e-07	-1.08287e-07
-38790	-6.76142e-09	-8.75413e-09	-1.50634e-08	-1.80206e-08	-2.18654e-08	-2.85926e-08	-3.89812e-08	-4.19174e-08	-4.67618e-08	-6.94209e-08	-6.75925e-08	-9.72909e-08	-9.39673e-08	-1.11111e-07	-1.07916e-07
-38780	-6.73698e-09	-8.81207e-09	-1.50448e-08	-1.80124e-08	-2.19224e-08	-2.86109e-08	-3.89414e-08	-4.19296e-08	-4.66542e-08	-6.91624e-08	-6.77266e-08	-9.7206e-08	-9.37204e-08	-1.10898e-07	-1.07396e-07
-38770	-6.69276e-09	-8.85479e-09	-1.50238e-08	-1.80018e-08	-2.19818e-08	-2.86582e-08	-3.89258e-08	-4.19481e-08	-4.65524e-08	-6.89895e-08	-6.77546e-08	-9.71058e-08	-9.36797e-08	-1.10655e-07	-1.06811e-07
-38760	-6.64764e-09	-8.93379e-09	-1.49919e-08	-1.79971e-08	-2.1993e-08	-2.87017e-08	-3.89056e-08	-4.19913e-08	-4.64634e-08	-6.88534e-08	-6.78256e-08	-9.69553e-08	-9.37187e-08	-1.1032e-07	-1.0628e-07
-38750	-6.5999e-09	-8.95833e-09	-1.49722e-08	-1.79109e-08	-2.19977e-08	-2.8742e-08	-3.88806e-08	-4.1985e-08	-4.63891e-08	-6.86948e-08	-6.79048e-08	-9.67817e-08	-9.36932e-08	-1.0983e-07	-1.0583e-07
-38740	-6.61796e-09	-8.98154e-09	-1.49581e-08	-1.7854e-08	-2.20103e-08	-2.878e-08	-3.8851e-08	-4.19727e-08	-4.63873e-08	-6.85122e-08	-6.79922e-08	-9.66727e-08	-9.36651e-08	-1.09536e-07	-1.05491e-07
-38730	-6.64776e-09	-9.00343e-09	-1.49267e-08	-1.78169e-08	-2.20199e-08	-2.88264e-08	-3.88239e-08	-4.20009e-08	-4.64269e-08	-6.83831e-08	-6.80454e-08	-9.65874e-08	-9.3644e-08	-1.09302e-07	-1.05193e-07
-38720	-6.65231e-09	-9.06508e-09	-1.48689e-08	-1.77998e-08	-2.20277e-08	-2.88569e-08	-3.88022e-08	-4.2035e-08	-4.65081e-08	-6.83534e-08	-6.80546e-08	-9.64188e-08	-9.35638e-08	-1.09116e-07	-1.04916e-07
-38710	-6.65391e-09	-9.16012e-09	-1.48505e-08	-1.78194e-08	-2.2045e-08	-2.88603e-08	-3.87754e-08	-4.20978e-08	-4.65932e-08	-6.84862e-08	-6.80237e-08	-9.62092e-08	-9.34445e-08	-1.08935e-07	-1.0457e-07
-38700	-6.67475e-09	-9.27689e-09	-1.48307e-08	-1.77786e-08	-2.20717e-08	-2.88746e-08	-3.87274e-08	-4.21547e-08	-4.66828e-08	-6.86443e-08	-6.7982e-08	-9.6023e-08	-9.32619e-08	-1.08614e-07	-1.04124e-07
-38690	-6.71468e-09	-9.37471e-09	-1.47698e-08	-1.78001e-08	-2.21023e-08	-2.88914e-08	-3.86748e-08	-4.217e-08	-4.67918e-08	-6.87364e-08	-6.79213e-08	-9.59026e-08	-9.30161e-08	-1.08254e-07	-1.03622e-07
-38680	-6.75529e-09	-9.42289e-09	-1.4725e-08	-1.78409e-08	-2.21303e-08	-2.89045e-08	-3.86134e-08	-4.2149e-08	-4.68882e-08	-6.87897e-08	-6.78059e-08	-9.58195e-08	-9.27485e-08	-1.07826e-07	-1.03169e-07
-38670	-6.77294e-09	-9.393e-09	-1.47008e-08	-1.78687e-08	-2.21513e-08	-2.89493e-08	-3.85268e-08	-4.21807e-08	-4.69514e-08	-6.88182e-08	-6.76717e-08	-9.56686e-08	-9.24953e-08	-1.07381e-07	-1.02787e-07
-38660	-6.7643e-09	-9.37389e-09	-1.46532e-08	-1.78941e-08	-2.21539e-08	-2.8924e-08	-3.8415e-08	-4.22135e-08	-4.70079e-08	-6.87741e-08	-6.75608e-08	-9.54546e-08	-9.22625e-08	-1.07008e-07	-1.02373e-07
-38650	-6.73036e-09	-9.36813e-09	-1.45907e-08	-1.78674e-08	-2.21346e-08	-2.89145e-08	-3.83034e-08	-4.21413e-08	-4.70828e-08	-6.86841e-08	-6.7495e-08	-9.5354e-08	-9.20766e-08	-1.06711e-07	-1.01989e-07
-38640	-6.67556e-09	-9.37374e-09	-1.45521e-08	-1.78268e-08	-2.21195e-08	-2.89121e-08	-3.82089e-08	-4.21043e-08	-4.71792e-08	-6.85459e-08	-6.74875e-08	-9.52631e-08	-9.19282e-08	-1.06438e-07	-1.01723e-07
-38630	-6.63263e-09	-9.38308e-09	-1.44683e-08	-1.78389e-08	-2.21027e-08	-2.88826e-08	-3.81315e-08	-4.20854e-08	-4.72692e-08	-6.83708e-08	-6.75046e-08	-9.52137e-08	-9.18305e-08	-1.06185e-07	-1.01555e-07
-38620	-6.66161e-09	-9.409e-09	-1.43828e-08	-1.7854e-08	-2.20864e-08	-2.88401e-08	-3.80696e-08	-4.20723e-08	-4.73528e-08	-6.81628e-08	-6.74313e-08	-9.52012e-08	-9.18108e-08	-1.06003e-07	-1.01373e-07
-38610	-6.69403e-09	-9.46234e-09	-1.42956e-08	-1.78668e-08	-2.20653e-08	-2.88154e-08	-3.80235e-08	-4.20283e-08	-4.743e-08	-6.79192e-08	-6.73062e-08	-9.51385e-08	-9.17324e-08	-1.058e-07	-1.0093e-07
-38600	-6.72828e-09	-9.49944e-09	-1.42529e-08	-1.78773e-08	-2.20458e-08	-2.87512e-08	-3.7975e-08	-4.19567e-08	-4.74709e-08	-6.77039e-08	-6.71552e-08	-9.51027e-08	-9.16408e-08	-1.05598e-07	-1.00499e-07
-38590	-6.75281e-09	-9.45946e-09	-1.4205e-08	-1.79089e-08	-2.20337e-08	-2.87036e-08	-3.79221e-08	-4.18704e-08	-4.74672e-08	-6.75524e-08	-6.70217e-08	-9.51329e-08	-9.15459e-08	-1.05365e-07	-1.00133e-07
-38580	-6.7657e-09	-9.39251e-09	-1.41441e-08	-1.79458e-08	-2.20216e-08	-2.86749e-08	-3.78649e-08	-4.17694e-08	-4.74551e-08	-6.74205e-08	-6.69734e-08	-9.51634e-08	-9.14009e-08	-1.05066e-07	-9.98137e-08
-38570	-6.75699e-09	-9.33907e-09	-1.40701e-08	-1.79494e-08	-2.2019e-08	-2.86696e-08	-3.78033e-08	-4.16469e-08	-4.74079e-08	-6.72562e-08	-6.69838e-08	-9.51717e-08	-9.11993e-08	-1.04728e-07	-9.95727e-08
-38560	-6.73156e-09	-9.28909e-09	-1.39829e-08	-1.79507e-08	-2.20256e-08	-2.86753e-08	-3.77374e-08	-4.14892e-08	-4.7351e-08	-6.70585e-08	-6.70455e-08	-9.51447e-08	-9.10069e-08	-1.04462e-07	-9.93834e-08
-38550	-6.66583e-09	-9.23814e-09	-1.38934e-08	-1.79727e-08	-2.19981e-08	-2.86747e-08	-3.76578e-08	-4.13187e-08	-4.72648e-08	-6.68948e-08	-6.71389e-08	-9.50682e-08	-9.07763e-08	-1.04348e-07	-9.91835e-08
-38540	-6.56713e-09	-9.18622e-09	-1.38463e-08	-1.80027e-08	-2.20365e-08	-2.86587e-08	-3.75428e-08	-4.11852e-08	-4.71638e-08	-6.6834e-08	-6.72127e-08	-9.49167e-08	-9.05695e-08	-1.04362e-07	-9.89493e-08
-38530	-6.47124e-09	-9.13334e-09	-1.37971e-08	-1.79964e-08	-2.20911e-08	-2.86274e-08	-3.7417e-08	-4.11098e-08	-4.71242e-08	-6.68592e-08	-6.72585e-08	-9.47388e-08	-9.03852e-08	-1.04376e-07	-9.88734e-08
-38520	-6.40067e-09	-9.07948e-09	-1.3746e-08	-1.80102e-08	-2.21836e-08	-2.85807e-08	-3.72911e-08	-4.10107e-08	-4.70911e-08	-6.68877e-08	-6.72508e-08	-9.45519e-08	-9.02837e-08	-1.04464e-07	-9.87526e-08
-38510	-6.32506e-09	-9.02466e-09	-1.37193e-08	-1.80853e-08	-2.22639e-08	-2.8568e-08	-3.7172e-08	-4.08777e-08	-4.7086e-08	-6.69216e-08	-6.72536e-08	-9.43245e-08	-9.02284e-08	-1.04545e-07	-9.85723e-08
-38500	-6.24732e-09	-9.00994e-09	-1.37174e-08	-1.81507e-08	-2.23191e-08	-2.86002e-08	-3.70584e-08	-4.07946e-08	-4.71449e-08	-6.69809e-08	-6.73329e-08	-9.41135e-08	-9.01906e-08	-1.0458e-07	-9.83933e-08
-38490	-6.16873e-09	-8.97051e-09	-1.36947e-08	-1.81649e-08	-2.23582e-08	-2.8616e-08	-3.694e-08	-4.07334e-08	-4.71979e-08	-6.71004e-08	-6.7488e-08	-9.39913e-08	-9.01427e-08	-1.04567e-07	-9.83111e-08
-38480	-6.09521e-09	-8.91239e-09	-1.36367e-08	-1.81329e-08	-2.23645e-08	-2.86033e-08	-3.68239e-08	-4.07129e-08	-4.72453e-08	-6.72357e-08	-6.76988e-08	-9.39458e-08	-9.006e-08	-1.0448e-07	-9.83112e-08
-38470	-6.03023e-09	-8.89476e-09	-1.35775e-08	-1.8095e-08	-2.23349e-08	-2.86121e-08	-3.67311e-08	-4.07512e-08	-4.72982e-08	-6.73729e-08	-6.79539e-08	-9.38991e-08	-9.00075e-08	-1.04384e-07	-9.84173e-08
-38460	-5.97239e-09	-8.92557e-09	-1.35169e-08	-1.80265e-08	-2.22797e-08	-2.86908e-08	-3.66264e-08	-4.08202e-08	-4.73544e-08	-6.75059e-08	-6.81328e-08	-9.37911e-08	-8.99905e-08	-1.04194e-07	-9.84394e-08
-38450	-5.8995e-09	-8.93417e-09	-1.34983e-08	-1.79617e-08	-2.22088e-08	-2.87655e-08	-3.65339e-08	-4.08452e-08	-4.73725e-08	-6.76283e-08	-6.83563e-08	-9.36605e-08	-9.0001e-08	-1.04069e-07	-9.83133e-08
-38440	-5.81648e-09	-8.92465e-09	-1.34818e-08	-1.79164e-08	-2.22241e-08	-2.88093e-08	-3.65182e-08	-4.0885e-08	-4.74474e-08	-6.7754e-08	-6.85888e-08	-9.35761e-08	-9.00263e-08	-1.03935e-07	-9.80515e-08
-38430	-5.73276e-09	-8.86981e-09	-1.34521e-08	-1.79202e-08	-2.23006e-08	-2.883e-08	-3.64974e-08	-4.09398e-08	-4.75492e-08	-6.79078e-08	-6.87718e-08	-9.34161e-08	-9.00538e-08	-1.03793e-07	-9.77278e-08
-38420	-5.6208e-09	-8.84354e-09	-1.34113e-08	-1.7929e-08	-2.23745e-08	-2.8847e-08	-3.64715e-08	-4.09871e-08	-4.75632e-08	-6.80133e-08	-6.89283e-08	-9.33085e-08	-9.00693e-08	-1.03827e-07	-9.74008e-08
-38410	-5.5162e-09	-8.86004e-09	-1.33687e-08	-1.7922e-08	-2.24252e-08	-2.88603e-08	-3.64406e-08	-4.10272e-08	-4.75569e-08	-6.81012e-08	-6.91135e-08	-9.3212e-08	-9.00251e-08	-1.03823e-07	-9.71082e-08
-38400	-5.42269e-09	-8.88071e-09	-1.33242e-08	-1.79318e-08	-2.24404e-08	-2.88652e-08	-3.64046e-08	-4.10061e-08	-4.75446e-08	-6.8153e-08	-6.9289e-08	-9.31105e-08	-9.00057e-08	-1.03692e-07	-9.68639e-08
-38390	-5.28831e-09	-8.88091e-09	-1.33097e-08	-1.79471e-08	-2.24525e-08	-2.88549e-08	-3.63636e-08	-4.09568e-08	-4.76163e-08	-6.8227e-08	-6.94812e-08	-9.29919e-08	-9.00208e-08	-1.03439e-07	-9.66799e-08
-38380	-5.16561e-09	-8.86882e-09	-1.33253e-08	-1.79604e-08	-2.24616e-08	-2.88316e-08	-3.62752e-08	-4.08791e-08	-4.76863e-08	-6.83595e-08	-6.96393e-08	-9.27881e-08	-9.00072e-08	-1.03116e-07	-9.67802e-08
-38370	-5.0758e-09	-8.87759e-09	-1.33219e-08	-1.79716e-08	-2.24862e-08	-2.88159e-08	-3.62134e-08	-4.0795e-08	-4.77292e-08	-6.84979e-08	-6.96864e-08	-9.2513e-08	-8.9938e-08	-1.02765e-07	-9.68591e-08
-38360	-4.98528e-09	-8.90156e-09	-1.32761e-08	-1.79809e-08	-2.25309e-08	-2.87919e-08	-3.62028e-08	-4.07045e-08	-4.77447e-08	-6.86254e-08	-6.97245e-08	-9.2308e-08	-8.98338e-08	-1.02473e-07	-9.69175e-08
-38350	-4.92533e-09	-8.88872e-09	-1.31945e-08	-1.79881e-08	-2.25845e-08	-2.87437e-08	-3.62164e-08	-4.06996e-08	-4.78069e-08	-6.87426e-08	-6.97535e-08	-9.21443e-08	-8.97151e-08	-1.02278e-07	-9.69977e-08
-38340	-4.86399e-09	-8.86746e-09	-1.3107e-08	-1.79932e-08	-2.26353e-08	-2.87113e-08	-3.62099e-08	-4.06898e-08	-4.79618e-08	-6.88166e-08	-6.97734e-08	-9.19711e-08	-8.95863e-08	-1.02174e-07	-9.70636e-08
-38330	-4.77178e-09	-8.87071e-09	-1.30774e-08	-1.79964e-08	-2.26835e-08	-2.87413e-08	-3.61647e-08	-4.0675e-08	-4.81053e-08	-6.8849e-08	-6.98668e-08	-9.18035e-08	-8.95364e-08	-1.02092e-07	-9.70576e-08
-38320	-4.69811e-09	-8.89899e-09	-1.30497e-08	-1.79975e-08	-2.2688e-08	-2.87673e-08	-3.60999e-08	-4.07158e-08	-4.81622e-08	-6.88754e-08	-6.9967e-08	-9.16813e-08	-8.94358e-08	-1.01983e-07	-9.69748e-08
-38310	-4.65056e-09	-8.93722e-09	-1.30382e-08	-1.79966e-08	-2.26738e-08	-2.87893e-08	-3.60188e-08	-4.08005e-08	-4.8285e-08	-6.89482e-08	-7.00119e-08	-9.15664e-08	-8.9364e-08	-1.01878e-07	-9.68148e-08
-38300	-4.60199e-09	-8.98026e-09	-1.30356e-08	-1.79261e-08	-2.2635e-08	-2.88073e-08	-3.59524e-08	-4.08252e-08	-4.8437e-08	-6.90931e-08	-7e-08	-9.13856e-08	-8.9448e-08	-1.019e-07	-9.66085e-08
-38290	-4.52162e-09	-9.011e-09	-1.30414e-08	-1.78152e-08	-2.26566e-08	-2.88213e-08	-3.59249e-08	-4.08342e-08	-4.85007e-08	-6.92293e-08	-6.99991e-08	-9.12218e-08	-8.95416e-08	-1.01837e-07	-9.63331e-08
-38280	-4.46933e-09	-9.03567e-09	-1.30273e-08	-1.77444e-08	-2.2699e-08	-2.8822e-08	-3.59072e-08	-4.083e-08	-4.85595e-08	-6.93085e-08	-7.00218e-08	-9.10924e-08	-8.96002e-08	-1.01772e-07	-9.5999e-08
-38270	-4.41663e-09	-9.05492e-09	-1.30078e-08	-1.77355e-08	-2.2759e-08	-2.88028e-08	-3.58577e-08	-4.08452e-08	-4.86283e-08	-6.9416e-08	-7.00538e-08	-9.08996e-08	-8.97512e-08	-1.01771e-07	-9.57186e-08
-38260	-4.36015e-09	-9.03952e-09	-1.30031e-08	-1.77245e-08	-2.28286e-08	-2.87905e-08	-3.57889e-08	-4.08901e-08	-4.87679e-08	-6.95248e-08	-7.0108e-08	-9.06735e-08	-8.98711e-08	-1.01703e-07	-9.54451e-08
-38250	-4.31732e-09	-9.01719e-09	-1.29789e-08	-1.77049e-08	-2.28971e-08	-2.87438e-08	-3.57042e-08	-4.09526e-08	-4.88868e-08	-6.96241e-08	-7.0174e-08	-9.04339e-08	-8.98941e-08	-1.01584e-07	-9.52785e-08
-38240	-4.23596e-09	-8.99755e-09	-1.29859e-08	-1.76343e-08	-2.2965e-08	-2.87348e-08	-3.56399e-08	-4.10273e-08	-4.89081e-08	-6.97074e-08	-7.02504e-08	-9.01915e-08	-8.98623e-08	-1.01372e-07	-9.50464e-08
-38230	-4.16854e-09	-8.93877e-09	-1.29953e-08	-1.75731e-08	-2.30455e-08	-2.87347e-08	-3.55943e-08	-4.10995e-08	-4.89076e-08	-6.97594e-08	-7.02852e-08	-8.99778e-08	-8.98009e-08	-1.01078e-07	-9.47829e-08
-38220	-4.11441e-09	-8.84865e-09	-1.30113e-08	-1.75541e-08	-2.31218e-08	-2.87212e-08	-3.55554e-08	-4.11758e-08	-4.89044e-08	-6.97801e-08	-7.03562e-08	-8.98826e-08	-8.97719e-08	-1.0076e-07	-9.45301e-08
-38210	-4.08816e-09	-8.75757e-09	-1.30217e-08	-1.75331e-08	-2.31843e-08	-2.87147e-08	-3.55187e-08	-4.12669e-08	-4.89417e-08	-6.98327e-08	-7.05354e-08	-8.9804e-08	-8.97936e-08	-1.00395e-07	-9.42796e-08
-38200	-4.07479e-09	-8.70871e-09	-1.30085e-08	-1.75101e-08	-2.32172e-08	-2.87186e-08	-3.54822e-08	-4.13434e-08	-4.90194e-08	-6.98856e-08	-7.0708e-08	-8.97395e-08	-8.97969e-08	-1.00043e-07	-9.39971e-08
-38190	-4.05728e-09	-8.69305e-09	-1.29818e-08	-1.7485e-08	-2.32283e-08	-2.87019e-08	-3.54406e-08	-4.13763e-08	-4.90455e-08	-6.9969e-08	-7.08695e-08	-8.97222e-08	-8.97563e-08	-9.96872e-08	-9.3663e-08
-38180	-4.03537e-09	-8.70386e-09	-1.2971e-08	-1.74657e-08	-2.32593e-08	-2.87305e-08	-3.5394e-08	-4.14394e-08	-4.91048e-08	-7.00485e-08	-7.1039e-08	-8.96988e-08	-8.97196e-08	-9.93335e-08	-9.32732e-08
-38170	-3.99647e-09	-8.70284e-09	-1.29923e-08	-1.74827e-08	-2.32292e-08	-2.87472e-08	-3.53465e-08	-4.1507e-08	-4.9052e-08	-7.01342e-08	-7.12611e-08	-8.96114e-08	-8.96715e-08	-9.89859e-08	-9.28785e-08
-38160	-3.94118e-09	-8.68835e-09	-1.29926e-08	-1.74619e-08	-2.32008e-08	-2.87193e-08	-3.53349e-08	-4.15997e-08	-4.89932e-08	-7.02476e-08	-7.14848e-08	-8.94374e-08	-8.95738e-08	-9.86481e-08	-9.26552e-08
-38150	-3.89596e-09	-8.66503e-09	-1.29868e-08	-1.74284e-08	-2.31923e-08	-2.86922e-08	-3.52881e-08	-4.17298e-08	-4.89613e-08	-7.03501e-08	-7.16595e-08	-8.9265e-08	-8.94885e-08	-9.83211e-08	-9.25888e-08
-38140	-3.86089e-09	-8.63085e-09	-1.29789e-08	-1.74133e-08	-2.31865e-08	-2.87075e-08	-3.52327e-08	-4.18669e-08	-4.89891e-08	-7.04738e-08	-7.18413e-08	-8.91143e-08	-8.9391e-08	-9.80006e-08	-9.26109e-08
-38130	-3.82719e-09	-8.58575e-09	-1.2969e-08	-1.74301e-08	-2.31795e-08	-2.87383e-08	-3.51513e-08	-4.20448e-08	-4.90102e-08	-7.06266e-08	-7.20374e-08	-8.90009e-08	-8.92676e-08	-9.76943e-08	-9.25581e-08
-38120	-3.79265e-09	-8.53548e-09	-1.2957e-08	-1.74787e-08	-2.31706e-08	-2.87268e-08	-3.50572e-08	-4.21983e-08	-4.90246e-08	-7.07822e-08	-7.222e-08	-8.89431e-08	-8.91339e-08	-9.73965e-08	-9.24572e-08
-38110	-3.74398e-09	-8.48389e-09	-1.29379e-08	-1.7498e-08	-2.31745e-08	-2.87045e-08	-3.49886e-08	-4.23273e-08	-4.90322e-08	-7.09358e-08	-7.23879e-08	-8.89465e-08	-8.89869e-08	-9.71823e-08	-9.2329e-08
-38100	-3.69937e-09	-8.43097e-09	-1.29127e-08	-1.7499e-08	-2.31948e-08	-2.8755e-08	-3.493e-08	-4.24448e-08	-4.90331e-08	-7.10744e-08	-7.25833e-08	-8.88633e-08	-8.87658e-08	-9.70954e-08	-9.22679e-08
-38090	-3.71048e-09	-8.38281e-09	-1.28474e-08	-1.74871e-08	-2.32015e-08	-2.88014e-08	-3.48544e-08	-4.25563e-08	-4.90373e-08	-7.11677e-08	-7.27544e-08	-8.87831e-08	-8.85807e-08	-9.70584e-08	-9.23229e-08
-38080	-3.77281e-09	-8.35579e-09	-1.27758e-08	-1.73841e-08	-2.32509e-08	-2.88114e-08	-3.47757e-08	-4.26636e-08	-4.90548e-08	-7.11533e-08	-7.28902e-08	-8.87114e-08	-8.84508e-08	-9.69664e-08	-9.23237e-08
-38070	-3.81974e-09	-8.36983e-09	-1.27421e-08	-1.72788e-08	-2.32732e-08	-2.88043e-08	-3.47124e-08	-4.27967e-08	-4.90814e-08	-7.09954e-08	-7.30746e-08	-8.86632e-08	-8.83762e-08	-9.67661e-08	-9.23213e-08
[truncated: 8,807 more rows]

## Sheet: Fig2.e
Field (Oe)	1.6 K	15K	25K	40K
-70000	0.10736	0.0929	0.07017	0.02329
-69900	0.10736	0.0929	0.07017	0.02329
[truncated: 1,399 more rows]

## Sheet: Fig2.f
Field (Oe)	1.6K	5K	7.5K	10K	12.5K	15K	17.5K	20K	22.5K	25K	27.5K	30K	32.5K	35K	40K
[truncated: 14,001 more rows]

[truncated: 8 more sheets: Fig.3a, Fig.3b, Fig.3c, Fig.3d, Fig.3e, Fig.4b, Fig.4c, Fig.4d]
